# Supplementary material for: Full-length transcriptome analysis of Zanthoxylum nitidum (Roxb.) DC
Source: PeerJ. 2023 May 4;11:e15321. doi: 10.7717/peerj.15321 (PMC10164372; doi:10.7717/peerj.15321)
Supplement: Supplemental Information 1 [file peerj-11-15321-s001.xlsx]

## Sheet: 100 pairs of SSR prime
Table S1 100 pairs of SSR primers
id	SSR nr.	SSR type	SSR	size	start	end	FORWARD PRIMER1 (5'-3')	REVERSE PRIMER1 (5'-3')	PRODUCT1 size (bp)
transcript/184	1	p2	(TC)9	18	183	200	ACACGTCTCCTCCTCTCCTC	CGAGATCTATGGCAGCGGTT	216
transcript/733	1	p2	(GA)8	16	368	383	CCCTGAGCATGCACCTGTAA	ATGGAGAAATTCAGCCCGCT	116
transcript/871	1	p2	(TC)6	12	2423	2434	CACACCGTCGTCCAACAAAC	TTGCTTTGACGCAAACAGGG	157
transcript/1024	2	p2	(TC)8	16	1689	1704	TCTGGCCCACTGTTCTTGTT	AACCAAAGCCCAGTACCCAG	148
transcript/1309	1	p2	(AT)16	32	1873	1904	TGCTGCCAAGGAATTTCCCA	TGATCCACGGTGAAGCACTT	135
transcript/1423	1	p2	(CA)7	14	78	91	CGTTGCCACCTTGAGAAACG	GCCACAGACGCCGATCTATT	269
transcript/1766	1	p2	(AG)6	12	2665	2676	GCCAAGGGAGATCAGCAACT	CCTCCGACTCCTTGTTAGCC	184
transcript/2222	1	p2	(AC)7	14	43	56	CGAAGCGAAACAAAGAAGCA	TCTCTCTACAGGGTCTGGCC	237
transcript/2503	1	p2	(TA)9	18	1524	1541	TGTGGGTTTGCTTGGCTTTG	CCTTGAGACGCACCTCACAT	171
transcript/2852	1	p2	(TC)6	12	51	62	CTTCTTTGCAGAGCTCACGG	CTCGGATCCTCCAGCCTTTC	153
transcript/3162	1	p2	(AT)6	12	246	257	AGAGAGCCAACAACCATCGG	TGCCGCGCTTGATATTGTTG	237
transcript/3554	1	p2	(AC)6	12	3424	3435	CCAAACCATGCTCTGCGTTC	TGCATTACCAAAGGCATGCC	264
transcript/4226	1	p2	(TG)6	12	80	91	GCGCGCTTGCTCTCTATTTA	CTGGATTCCTGACGACCACC	191
transcript/4705	2	p2	(AT)9	18	1798	1815	GGACGTCCGGACTTGAAGAT	GCGACGTGTGCCATTACTTC	239
transcript/5437	1	p2	(AG)8	16	2682	2697	CGGAAACTGTGCAGAAACCG	GGCCAAGCTAGTCTCCACAA	279
transcript/5881	1	p2	(TC)9	18	59	76	TTCTCTCTGCAAATCCGCCA	AGACGTTCCATTCGTTGCCT	273
transcript/6286	1	p2	(TC)11	22	95	116	TCCCACTTCACAGTCGTTCG	CGAAAGCGTCAAGAATCCGA	168
transcript/6804	1	p2	(TC)8	16	97	112	TGACGATCTCCACGATGCTT	AAGTGAGTGAAAGCGGAGGG	140
transcript/7509	1	p2	(TC)11	22	71	92	AAATTATCGCAAGGCCAGCC	CCCTGAGCTGAGACTTGAGC	228
transcript/8997	1	p2	(CT)6	12	46	57	AGCTGTGCCGTGATTGGATC	CCGTGTACCAGATACGCCTC	276
transcript/9905	1	p2	(TA)22	44	1370	1413	ACCTAAGCAAGTCGGGTTGG	CACCTGATGAGAGTGAGGCG	211
transcript/10773	1	p2	(AG)6	12	97	108	CTGTCCAACCAGAGCAGAGG	TGGCTCCACCTCCCTGATAA	129
transcript/11346	1	p2	(AT)6	12	1968	1979	ACTGTTTGGACCACTGCACA	TCAGGTCCCACGTATCATGA	193
transcript/12066	1	p2	(AG)7	14	112	125	ACGCTTGACTTTCTCTCGCT	CTCCGGAAAGGACGAGTACG	190
transcript/12609	1	p2	(AG)7	14	2003	2016	CCGCTCCTGTCAACTACGTT	ACGACATACACAGCTGGAAA	245
transcript/13234	1	p2	(AG)6	12	50	61	TCTCGCAAATCAGGAGCCAG	AGAAGGGAAGAAGAAGCGCC	172
transcript/13902	1	p2	(GA)7	14	1439	1452	GAATCGAACCCAGGACCTGA	TCATGGACGGTTGACACTGA	260
transcript/14519	1	p2	(TC)6	12	103	114	TCGCCTTCGTGTAAGCTACA	AAACCCGTACGTACCGAACC	241
transcript/15709	1	p2	(TC)9	18	117	134	ACCAAGCTTCTTGCAGGTGT	TTGCTCTCAACTCCCAAGCC	152
transcript/16278	2	p2	(AC)12	24	213	236	TTGGGTTTGCTTGCATCACG	AGTAACCAGGAGGAGGTGCA	247
transcript/16906	2	p2	(TC)13	26	345	370	AGGCGAGGGAAGCAAAGAAA	CTAGCTAGCTTGGCGGACTC	233
transcript/18096	1	p2	(AG)10	20	133	152	ATCCGTTGGTTACCGCCATT	TCACCGTACAGAGACGTCCT	270
transcript/19269	1	p2	(TC)10	20	248	267	CCGTCCACATCCTCCATCTC	CGATGTCCACCGTCATCCAT	239
transcript/20814	1	p2	(AG)6	12	1344	1355	TCAGCACATCAACAAGGGCA	TCCTTGCTTCCTCCTCCTCT	279
transcript/22044	1	p2	(TC)7	14	1251	1264	ATCTGCACGGGAAGAGTTGG	CGTCGTCTACCTGTCGATGG	196
transcript/24887	1	p2	(TG)12	24	48	71	GGGACTCGGCAGTTACCAAT	CTCCCTTTGCTGGAGCTCTC	255
transcript/26624	1	p2	(AG)8	16	894	909	AGCCCAAACCTGCTGAGAAA	ATGCCGGCTTCCTTTGAACT	254
transcript/30070	1	p2	(CT)7	14	893	906	TCACAGGAGTGCAGCAGAAG	GCCTTCGCCGCTCTTTATTC	228
transcript/10	1	p3	(TGC)5	15	2647	2661	AGCTTGGCATCCCATGAGAC	TGGTCGCTTCTTCATGCTGT	277
transcript/247	1	p3	(GAA)7	21	185	205	TAATTTGCGTCATCGAGCCG	GAAGGGTGGTCCGCTAAGAG	123
transcript/681	1	p3	(CAC)5	15	390	404	TTAACACCCAAGGCGAGTCC	TTGGATGGAGATGACGTGGC	217
transcript/1241	1	p3	(GCA)6	18	2160	2177	CCCTCTGGTCAAGTACAGGC	GCTGTTGGTTCTGGCCCATA	175
transcript/1948	1	p3	(TGA)5	15	3135	3149	AGATTGCTGTTGCTCCTGCT	TGGGCAACATCAAGAGCTGT	220
transcript/2404	1	p3	(CTC)5	15	2938	2952	TCTCATCCTGTTGTGCCACC	CCCTGCCACTGATACTGCAA	197
transcript/3078	1	p3	(TCT)6	18	71	88	CCCTCTCCTACCACCACCAT	GGACTAGCAGATCCTTGCCC	184
transcript/3841	1	p3	(AAG)5	15	3045	3059	CATCGGATGCACCAAGCTTG	GTGACCTCCTTCGAGCCAAA	213
transcript/4490	1	p3	(AAG)5	15	2102	2116	GCTGAGGTTCCAAGTGAGCT	TCCTTTCCGGTGGAATGTTT	269
transcript/4939	1	p3	(GAA)6	18	300	317	TCGCTTCATCGAGATTCGCA	AGAGCAACATTCGGCAAGGA	248
transcript/5337	1	p3	(CTC)5	15	197	211	CATCAAATCGTCAGCGCCAG	TTGGGCCAGTTGGTCTGATC	271
transcript/6086	1	p3	(TTC)6	18	163	180	TGCTTCTGGACAGCGATTGT	TTGTCAGCAGTCTCGACACC	197
transcript/6791	1	p3	(CTT)11	33	2834	2866	CAGCCGCCGTTCTTTCATTC	CGACACATGGCGCTGAAGTA	278
transcript/7518	1	p3	(TTG)5	15	174	188	CTGGCAGTTGGCTCTCTCTC	GCAGAAATGGTGTCAGCTCC	223
transcript/8264	3	p3	(ACA)5	15	2094	2108	CACAAACACCAACGCCTTCA	GTGTTGGTGGTGGGTGGTAA	158
transcript/9077	1	p3	(GCA)6	18	2228	2245	CTGCACACGGAGGTTCAGAT	CACTAGGTCTTGCCACCTGG	177
transcript/9766	1	p3	(GCT)5	15	315	329	CTGATTCCAAGCCTCACCGT	TGTGCAGCCAAGCGTAAGTA	259
transcript/10360	1	p3	(TGA)5	15	2011	2025	TTCCCTCCTGAACGAAGCTG	CTCCAGCTTGTCCACAGAGG	264
transcript/11053	1	p3	(TAA)10	30	77	106	AATCGCCGTGTGACGAAGAA	ATCATTGTTGACCCGGCCAT	219
transcript/11924	1	p3	(CCG)7	21	491	511	TCATCTTCATCTGGCGCTCC	ACAAGCAGGTCACCACCAAA	220
transcript/12762	2	p3	(CAG)6	18	362	379	CATCATCGCAGATTCCGGGA	GGAAGAGGCTGTTCATGGCT	189
transcript/13098	1	p3	(GCA)5	15	1924	1938	TCAGTTCCCGCAGCATCAAT	TTCTGGTTGGGAGAAGGCAC	123
transcript/13845	1	p3	(ATC)5	15	214	228	CTGCAGAGCAATTGCACCAG	ACCAAGCTGCTACTGTTGCT	262
transcript/14433	1	p3	(CAG)5	15	460	474	GAGAATCAGCAGCAATCGCC	CTGAAGTGGGTCCTGCAGTT	247
transcript/14916	1	p3	(GGA)10	30	1565	1594	TGTTTGGTCCCAACAAGCCT	TCCTACGTCTTTGCCAGCAA	194
transcript/15204	2	p3	(ACA)7	21	1309	1329	ATTTCTCTAGCAGCTGCCGG	CGCCGCCAGATGAAGAAATG	208
transcript/15730	1	p3	(GAT)5	15	956	970	TCCCGGAAAGCTTGTGGAAG	TGTCTCTCCCGGCAATCATG	279
transcript/16605	1	p3	(AGA)5	15	694	708	TGGCGTTGGATGTTAACCCA	CTTCCAAGCTTCCTCCCTCG	263
transcript/17407	1	p3	(TGA)5	15	480	494	CCAGCCAGAATCCAAGTGGT	AAATCCGACAAATGCCCAGC	243
transcript/18425	2	p3	(GTG)5	15	1413	1427	ACTGGTTATACGCAGGTGGC	CCACCTTCCCGTCTTGACTC	166
transcript/19785	1	p3	(TTA)8	24	62	85	CGTCTTTGCTCTGAGCCTCA	AATCACCTGGTGGCAGTGAG	270
transcript/20430	1	p3	(TGA)5	15	336	350	CTGACGGCGGAGTATCTCTG	CCGAGCAGCTGAGAAAGTGA	207
transcript/21695	1	p3	(AAC)7	21	151	171	GTTGCTTCTTCGCCCTCTCT	GTTGTGGAGGTGGATGGAGG	143
transcript/22414	1	p3	(TCT)6	18	1338	1355	GCTCGTTTCGCTCCTCTCTT	CCTCCCTCCCTCTGTCTCTC	232
transcript/24824	1	p3	(ATA)19	57	805	861	GGCGACTCCGATGATAAGCA	ACTCGAACGAACCCTGTTCC	221
transcript/26571	1	p3	(CAT)5	15	615	629	TGCTGCTGCTGATCATGTGA	GCTGCTGATGGAAGGCTGAT	216
transcript/28150	1	p3	(AAT)6	18	607	624	TAGCACTGCTCCGCCTAGTA	TTCATCAGGAGTCCATGGCC	247
transcript/29253	1	p3	(TAA)6	18	49	66	GGCAAGTCACCGCAAATTCT	TTCTTCAAGCTCAGGCGAGG	211
transcript/31086	1	p3	(ATC)5	15	111	125	GCCCTCAACCTCATGCTTCT	ACTGCCCGTCATCTTCTTGG	158
transcript/32982	1	p3	(AAG)5	15	170	184	AAATCCCTCGCTCCGAATCC	GACGGCGATGCTTCTTGAAC	125
transcript/35123	1	p3	(GGT)6	18	607	624	GAGGTGGTGAAGGAGATGGC	CATCACCACCGTATCCTCCG	189
transcript/37266	1	p3	(GGT)5	15	456	470	GTGGCGGAGGTGAGTGATAG	CACCGTATCCTCCGTACACG	280
transcript/627	1	p4	(TTTA)5	20	4052	4071	ACGAGAATTTCACACGGTGT	ACTAAACTCAGGGCATCGGC	271
transcript/1044	1	p4	(TAAA)5	20	2112	2131	ACTTGTGCATGTCCCTTCGA	GCCGGGTTCCAAGTACAGTT	181
transcript/3547	1	p4	(CCTC)6	24	134	157	CGTCGTCTTGTCTGGCCTAT	GTTCCTCGATCGCCTCCATT	247
transcript/7085	1	p4	(GAGG)7	28	1853	1880	TAGGCGACTGCTTGGTGTTT	TGAGCAAAGAGGTCCCTTGG	273
transcript/12959	2	p4	(TTTC)5	20	182	201	TTTAAACTGTCGCCGTCCGA	GCGTCTCTGTCCTTGGGATC	214
transcript/15871	1	p4	(TTAT)5	20	140	159	AAACTCTCCCTCTTGCTCGC	ATTCAGTGAGTCGGAAGCGG	217
transcript/16965	1	p4	(GATG)6	24	1709	1732	CGTCGAGAAGAAGCCAGGTT	GTGTGAGCACGACCACCATA	260
transcript/19772	1	p4	(CAAT)6	24	106	129	GGGAAGAAGCTGCGTTGTTG	GTGGAGGTGCATGTGTCTCT	245
transcript/22857	1	p4	(AATC)7	28	1263	1290	CCCATGAACCTCAGCACCAT	CACCCGACATCAACGTCCTT	161
transcript/36205	1	p4	(AAAT)5	20	706	725	ATTCCTTGCGAGCATGGTGA	TGTCTCATCACAAGGACCAC	242
transcript/169	1	p5	(GAATC)5	25	238	262	TTCGTCTTCGCTTCTGCCTT	GCTCGGCAAAGTTAGGACCT	244
transcript/21232	1	p5	(TCATC)6	30	83	112	CACGACACCGGGTCTCTTTC	GTCGCAAGCGTCTTGGATTC	208
transcript/23687	1	p5	(CTCGG)5	25	255	279	ACACCGTAACACGTCCCTTC	GATCGCCATTTGCCTGAACC	212
transcript/26111	1	p5	(TCGGG)5	25	1057	1081	TACGTGAGAACGCAGGTCAC	TCAGTCACCATGAAAGCGGA	244
transcript/3144	1	p6	(AAACGA)6	36	70	105	TCGGACAGGCTGACTTCAAT	TCTAATCGAGGTGCCTTGGC	141
transcript/8549	1	p6	(CGCAGC)5	30	635	664	GGAGGGAGTCGGATAAGGGT	TGTGCGAGTGCCGACTTATT	208
transcript/13293	1	p6	(CATGGG)5	30	372	401	GCTTCGGCTCCTCCTTTCAA	TGAAGCAGCATCATCGGTGT	231
transcript/15340	1	p6	(CCCAAG)5	30	1265	1294	CTGGCTCAGCTGCTGACATA	ATCCTGGTAGTTGTGCAGCC	139
transcript/38866	1	p6	(AAATCA)6	36	164	199	TGCAGAAGACAGTAGCAGCC	TGTTGCACCACCACCTTCTT	202
transcript/40759	1	p6	(ATCGTG)9	54	306	359	GGCCAGTGAAGGTGATGACA	ATTCTTTCGTCACCGCCGAT	160
