# Supplementary material for: Full-length transcriptome analysis of Zanthoxylum nitidum (Roxb.) DC
Source: PeerJ. 2023 May 4;11:e15321. doi: 10.7717/peerj.15321 (PMC10164372; doi:10.7717/peerj.15321)
Supplement: Supplemental Information 4 [file peerj-11-15321-s004.xlsx]

## Sheet: cds16163.exl
>transcript/0 gene=gene_transcript/0 CDS=1-4578
ATGATAGAGATTCTGAAGAAGCTGGATCCCATTTGTCATGAAAATAATATACCATTTTCTCGGCTGTATGGGAGTAAAATTCTCTTGAATACAGGCACCTTAGTTGTTAAGTTAAGAAATTACATGTTACCTCTTTTTTCTGCAACTTCTGGTAAATGTGAAGGTTGTCTTGTGCTAGCACAACAGGCCACTTGTTTTCAGCCTCAAATTTATCAAGATGTCTTCATTGGAAGATGGAGGAAGGTCTGCATGCTTCGTTCAGCAAGTGGTACAACACCACCAATGAAAACATACTCAGATTTGCCCCTATACTTTCAGAGAGGAGAGGTAACATTTGGAGTGGGACATGAACCAGCTTTTGCTGATGTGAGCTACGCTTTTACAGTAGCTCTACGTAGG…
>transcript/1 gene=gene_transcript/1 CDS=1-786
ATGTCTTTTGCTGAGGTTGATCCTAGGGTCTCTCTTTTTTTTTTTTCGGGCGATACTGCCGCCTGCCCACCGCCACTGCCACCGCCGACGTTACTGTTCCGGCGCGCGTCCGACGACACCTCTGGCATCCTTCAACTCCTTGTCAGTCGCTGGTGTCACTTCCGTCATCGGTCTCCTCCTTTGGCGTGTCTATGTTCCTGTTCCGCCAGTGCACCGCCACTGCCACCGCCGACGTTACTGTTCCGGCGCGCGTCCGACGGCACCTCCGACATCCTTCGACTCCTTGTCAGTGGCTGGTGTCACTTCCGTCGTCGGTCTCCTCCTTTGGCGTGTCTATGTTCCTGTTCCACCAGCGCATCGACACTGCCACCAGCCGACGTTACTGTTCCGACGCGCGTC…
>transcript/10 gene=gene_transcript/10 CDS=1-6552
ATGCAAGTTCCCAAAAAAATTGAATGCGGGTCATCTGTTGGTGGTGGTTTAAGTGATCCAGTTTCTGATGCTGTCAGTGGAAAGGACAGCTTAACTCTCTCCAAGGAAAGTTATGCTGTTGATCAAAGGAAAATGGAGACTTCACTTGAGTCCCCGAGTAACAGAACAGAAGAAGATTCTTCATCCTCAGAGATGCAGTTCGATAGTGTGGTCAGCTCTCCCCCAAATATTAGCACAAGCAGCATTGAGTTGAATAGGCGAGATTCCCCCACACAGGAGAAAAATAGTATTAGTGAAAACGTAGGTGTTAGACAAACAGAAAGTGGTGATCAAGGACAGGAATGCCGTTTTGTTGAAAAGTCTGAAATCAGTTATCAGAATTCGGATGGAAATGTTGCT…
>transcript/100 gene=gene_transcript/100 CDS=1-5094
ATGCCTGAGAACGGTTGCAAAACGTGTTGCGAGTGCAAGGCAAAGTTCAGTGAATCTTGTAATGGTTACCGTTGCCAAAGTTGCAGCTGTTGGTTATGTGGAAGATGTAGTCAAAGAAATGATAGGGAGAGTATCAAGTCTTGTAAGTTTTGCGATGGGATTATTGTGAGGCATGGATGCCGGAGGAAGTATGGTGAGAAAGTGCATCCTTTTGTTTCTCTCCAAGAAAGTTCTGAGCCACCACCTCTGAGTTTTAGTACTGAGAAAACTGATTGTTCTCAGAAAAGTGAATTGGTTCAGAGTGATCATCTTGTTCACTATCTTGAATCCCAAGATTGTGGATACTATTCCGATGCAGAGAAAAGCCGGAGCCAGAGTATGACATCATTTAATGCTCAC…
>transcript/10001 gene=gene_transcript/10001 CDS=1-2055
ATGGCAGCTGCGGAAGAGAATAGTCAGTTGTTCCCCATTTTTATTTTGACAATTATGGCCCTACCTCTAGTACCTTACACAATACTGAAGTTGTGTCGTGCTTTTTCAAAGAAAATAAAGAGCATCCACTGCCAATGCTCTGAATGTGCTCGTTCTGGGAAGTACAGGAAATCTATATTCAAGCGGATCTCAAACTTCTCTACGTGCAGTAACTTGTCTCTAGTACTACTTTGGGTCATCATGATAATTCTCATTTACTACATTAAAAGTACAAGTCGGGAGATGCAAGTTTTTGAGCCATTCAGCATACTTGGATTGGACCATGGGGCTTCAGATTCAGAGATAAAGAAAGCATATAGGAGACTCTCCATACAATACCATCCTGATAAAAACCCAGAT…
>transcript/10003 gene=gene_transcript/10003 CDS=1-2109
GGGGGGAAAAAAAGAAAAAGAAAAATGAACTCATCAAATCAGTCTCCCAATCAGACGGCTGAAGATGAAGTTCAGGCGGCCGCCATCACACGACGCATCCAACGGCTGAGCTTACACCTGATGAGCCCATTAAATGAAATCACCATCGTTAATCATGAACTTGGAATGGTTTCTTGTAGCAGCAGCAAGGGAAAGTTGGAGTTTGATAAGGAGCAATTATCGAGTTATATGAGAGGGAAGCACAGGGAGATACAAGAGAGAGTATTTGAGTATTATAACTCGAGGCCTGATTTGCAAACCCCAGTTGAGATTTTGAAGGATGATTATAGAGAGCTTTGTTGGAGACAGCTTCTTGGGCTTGTTAGAGAGGCTGGGATTAAGCCTTTTAATTATGTTCTT…
>transcript/10005 gene=gene_transcript/10005 CDS=1-1932
ATGCCACAACTCGCCATGTACTGGACAAGATCGACGGGATCTCTTGAGGAACCTTTAAACCCGCTTCACGGCGGCATAGAAAGGAATGGCTTTTCAACACAAAGTGTCGGATCACTTCATCGGAAGAAGATGCCACCCCAGGTCCCCAAGAGAACGTGTTCGATGCAGAGGAACCACTCGCCCATGGCCGGCTTGAGGGCCTCCAGATGCGGATCGTCCGGATCCGAGAACTCGCTGGTGCTCGAGACGTCAGTCAGCTCTCATGGTAGTTCGTCCGACCTCCACTCGCATCATTCGCACTCGCCGCTGTGGGGCAGCGACGACCATGAGGCTGATAAGCGACTTTCGAATATCTCCGAGGACACCACCGACGGCTACTCGGCCACGAACGGCGCCGAC…
>transcript/10008 gene=gene_transcript/10008 CDS=1-288
ATGCTGGGGAAGTTGTCGTATATATCTTCTTGCATCCTCATTACGGACAAACCCCAGATCAGCATCTGTTGGTGTGCCAAGAAGCTGAAAAACATAAAACCAAGCAAAGACATTCATCCAGTTAGAGCTTTCTGGATATATTTAAAACTTGAATCAATATATCCAATTGCAGAAAATGGAATTCACATGGATATAATTAATCAACTTCAGCGATCAAACTACAAAAATCATCATTTACAAAAGTTGTGGTGCAATGGCAACTATAAGCTATTACTGTTAAAATTTTAA
>transcript/1001 gene=gene_transcript/1001 CDS=1-375
ATGCCAACTTTTGTCAAGTTGCAGCCCTGGTTCCCAACAAGTTCAGTGCCAAAGAAAGGCACACTACTCTGGCTATCTGGTGATAAGTTGTCAGACTGTGAACTACCAATGTTCAGCTCAGTGGACACGCGTCTCAACTTTGGCATCATGTTGTTGCCAAAGGTACCATCAGAGCACATCAGACGATTATTCTCACTTATGAAGTTAGATAAACTAAACAAGCTAAAAGAATTTTGCCTGGCTCCCTGCATGCCAGCAGGAAAAGTATTATCATTCAACAACGAAGGGTTCAGATACCCCACTGTTGAATTACTTAATCCAGTCACTGGAAAGAAGATTTCATCTTCTACATCAGTCGCTGATCCCGAATTCTGA
>transcript/10013 gene=gene_transcript/10013 CDS=1-2052
ATGGCACTAATTATCAACTTCAGCGAGGAGAAAATGTTCACGCAAGGAGATTTTGATGTGAATTCTGTGCAGAGAAGCGCTGATTCACTAAAAGAAGCTTTAAAGCAGACAATGCTGAACCAGGAGGTTATATTTAGGAAGCAGGTTCACGATCTTCATCAATTATATAGAGTGCAAATTACACTAATGAAAGATCTTGGTTGCAAGGAGTTTGGTATACACAATTCATGGAAACAAAGCACACAATCATCTCTAATGCCTCATAAAAATGCAATAAGATATGAGACACAACAGAAAGCATCAAGAGTTTCCTCTATTTCTATGTTTGGTTCAGTGCCATCCATAAGCCAGGAGTTGTCAAAAGGATGCCAGGGTATGCACTACAAGCTTCAGCAGATG…
>transcript/10015 gene=gene_transcript/10015 CDS=1-147
ATGATCAAAATTGCTTTAACCTGTTCTTTTTGGTTTGAAGAAGATGGTCTTGAGTCAGGTCCCAAAGAGAATCCCTTTCTATTAGTTAGAACCAGCTCCTGCATCATAAGAATTAAAAAAAAAAAAAAAAAAGAAAAAAAAAAAAAA
>transcript/10016 gene=gene_transcript/10016 CDS=1-492
ATGGAGGATTCTGCCAGAATTTGGTTTGATTCAACAATGTTAACTGAGAAAGGGAATGTTGGAACATATGGGATTGTGGGTGCTGCTATTGTTGCTTTACTCATTCCTATATTGCTATCTATGACAATAGTAGGAAAGAAGAAGGGAAAACAAAGAGGAGTTCCGGTTGAAGTCGGTGGTGAGGCAGGTTACGCGATCCGCAATGCCCGGATACCTGAATTAGTTGAAGTTCCTTGGAAAGGGGCCACAACCCTGGCTTCTCTTTTTGAACAGTCTTGTAAAAGCCATCCACAGGATCGGTTTCTTGGGGAAAGAAAGCTACTTAGTAAGGAGTTTGTAACGGCTAGTGATGGCAGGAAGTTTGAGAAGCTACACTTGGGGTATTATGAGTGGCAGACT…
>transcript/10017 gene=gene_transcript/10017 CDS=1-2172
ATGGAAGAAATTCAGTCTCAATCAGATAATTATAGGTCGTCATCATCATCAGCGAGTAGTCCTGCTAGTAGAGTTCCCTCAAGTAACTTTTTCTACTTGCGGAAACCGGGTTCTCTAAGGCAACCAATATCATTTGAGGATTCACCAGAGTGGGAAGATACGGATATTGAAGTTAGAGTGGATGAAGGAGGCGACTCTATCAATGCTGCAACTACACCGGCTTCTCCATCTTTGTCGAAGATTAACAGTGGTTCCTTACCATCCCCACCATTACCAGAGGGTGCAGTTGTTGCAAGGAAGATTGCAGGGGCTTCAGTTGTGTGGAAAGATTTGACTGTTACTATAAAGGGGAAGAGGAAGTATTCCGATAGGGTTGTGAAGAGTTCAAATGGATATGCA…
>transcript/10018 gene=gene_transcript/10018 CDS=1-939
ATGAACCATCGTCAATCTTCCGATCAGAAAGAGTATCATCATGGGAATTGGAGCCGCTTATTGCAGCTACAACCACTACAAATGATCAACCAGCCTCAAAGGAACAAACGAGCACGAGTACCTGTTTTACCATCGCCAGCTGCAGATCTCTCTGTGCTGAGTATGTGGAAATCCCAAGTTGAATCTTCAGCTTTCTCCTACAGTGACTCACAGCAAGGTCGGGACCTATATCCATCACCGAAGTGTTCCACTACCGCAAAGGGCATCCCTTTTGGTTTCAGTGGAAATAGCCTGCAGGCGGCTGTTTCCAGCAACTCAATGTACTGGCCTAACCGTGCAGAAACTGTAACAGAATCATTTGCTCCAATTATCACCAAAGAACCCAGTGAAAAGAAGCAG…
>transcript/10022 gene=gene_transcript/10022 CDS=1-207
ATGTTAGATGACTTTAAGATATTAATGTACGAAATCACATGTCCGTCAAGAAGGGCTGTGATAGCTTTGAAAATAAAAGCTAGAGATGTGCCAAGGAAGCTCAAGTTGTGGATGCAAATCTTTGGTCAAAGCAGTCGATATCTTAGAGATATCAAATCCACAAAAATCGAGTTTTGCAAGATGTCAAGTAGAAAAGATTTGACATGA
>transcript/10024 gene=gene_transcript/10024 CDS=1-1773
ATGGATTTATCATCGCATAGGGAATCTGGCCTATCTCTAAGCTTTCATTCAACCAATTCATCACCCCCACCGCAGCCACTGCCCAAAACGATTAACGCCGACGAATCAATTTCTCTGCAAATCGATTCCAGTTATCGTCATTCATCAAATCCGATGCCGTCAAAACCATTGCAACTACTCGAAGAAAGGACGGAGAAGTTTCACTCCGGAAACGGCGAAGAAAACGTCGACAAAGACGATGAGCAAGAAGAAGTAGAATTCAGCATTTTGGGTCACCCGATGTGCCTAAAAAGACAAAGAGATTGTCCTTCTCTGCCGTTTTCAAAACGGCTTGCGGTGGAAACGGCGCTGGATTCCCGTCGAGCCGCGGTTCGATCCTGGGGGAACCAGTCGCTGCCC…
>transcript/10025 gene=gene_transcript/10025 CDS=1-2010
ATGGATGCGGTGGAGCTAGGCTATCCAGTTGATGTACCGAATATTATGGGATCTGAGGTGTTCGATAGAGCTAGGGTTTCGGTCAACGAGGTCGAGGCTGCTGCTTGCGAGTCTAATACTCGTGTTTCCATTCTTGTTAACTCTTCGATTGACCGTTGTAGCACTTTCCTCAGACAAAAAGGTGTGACAACTAGTGTCAGCAATTTGGAGTCAGATTCATGGGATAAGATTCCTGAGAGTGAATCCTGTAATCATGAAAGTCAGGAGCCTAACTTACAAGTCAAAGACTTGTCGGAACAGCTTCATTCTAGGGGCACAAGTTGTCCTGCATCTGTGCAAGTACAACGCAAAGCAGGAAAAATTTCGAGAAGTGGTAGTAGTAGATGTTCAAAGAGACAA…
>transcript/10027 gene=gene_transcript/10027 CDS=1-2148
ATGTTTGATTGTGGTTACAAATCACATTATATGCATGGTCAGCGAGAGAAGTTTGTCAGGAGTGAAGGATTCAACATTGAGGAATTAAGTCAGACTGTTCATGCCAGCAATACAACATCTTTCAAGAGAGGAATTATGAAGGGATCTGAAGGACTTAAGTCAATTGGTCGATCACTTAGATTTGGGGTTTCTAGGGCAGTATTTCCGGAAGATCTTAATGTTTCAGAAAAGAAGATATTTGATCCTCAGGATAAATTCCTCTTGTTCTGCAATAAATTATTTGTAATATCATGTATTCTGGCAATATCTGTGGATCCACTGTTCTTTTATCTCCCAGTCATTAATGATTCATCAAAGTGTCTTGGTATAGATCGAAAGTTGGCAATTACAGCCACAACA…
>transcript/10028 gene=gene_transcript/10028 CDS=1-165
ATGGTACAAGTGGCTGTGACCGTGATGGTGACAGTGACGCCACCTGCGATTGCACTTGCAGTAGCGATTTCTGCGGCTGGGGCTGCAATGGTGAGTGTGATTGCGACTGTGACGGCATCGACTGCTCCGGCAGTTTACCGTCGTCCAACGCACGGCACATGGTGA
>transcript/10030 gene=gene_transcript/10030 CDS=1-954
ATGGCTTGTTACCCTTATCTCATTGTGTTCTTTGTTATCTCCCATCTTTTACTTGTTGCTTTGGCTGAAGAAGAAAGAAAATGGAATCTAACTTGTCCATATTCTTTCCAATGTGGAAATCTCAACCAATTTGCCTTTCCTTTCGCCAATCAGACGTATCCTGAATGTGGGTTGATGGTAGTAGATAATTGCAACAAAAGAACTCAGAGAATTCAATTGGGGAAGGACGGTCCCTGGTATAATATTAGGAACATCGCTCAGGATGTTTCAATTACACTTGAAGATTATGTGTTTCAACGTCACTTGAACAGGAATAGCTGTGAATCCTTCAAAAATTTGACTCTCCCCAGTTCTGGTATTCTTTCCTTTGAAATCACATCCAGTTTAACACTTTACAAA…
>transcript/10031 gene=gene_transcript/10031 CDS=1-2196
GGGGGAGGAAACTTTCACTTTTATATAACTCGGAAAATTTTCCTAGTCATTTTCTCTCCTACCAAACAAAACAAAACAAAAATGGAGGTGTCACATGAAACTTGCAATGACCCTTTGAACTGGAACGTGGCATCGGACTCATTGAAAGGAAGTCACCTTGATGAAGTGAAAAGGATGGTGGATGAATATAGGAGGCCAGTGGTGAAGCTCGGAGGAGAGAGCTTGACCATAGGTCAAGTGACGGCCATTGCCCACCGGAGGCGTGACTCGTCGGACGTTAAGGTGGAGCTGGCGGAGGCAGCTCGTGCCGGCGTCAAAGCCAGCAGTGATTGGGTCATGGACAGCATGGTGAAAGGGACTGACAGTTATGGTATTACCACTGGCTTTGGTGCTACTTCT…
>transcript/10034 gene=gene_transcript/10034 CDS=1-2112
ATGGCGGCAATACTAGTTTCACAAGGCTGTTATTGCCGCAACAATGATTTGATAAATCAAGGAAGAGCTATGGACAATCTTAGTTTCTCAAGCTGCATATCAGGTTTTGATAAGAACACGGGTAATCCAACAGTGACTAATAAATCATTTCGGTTTCAAGTTGATATGCGGCAAACTGAATCTCCCTCAAAAGTTGGAACCAATGGACGACCGGTTAAAATGATACCTGCTAGTGAGGTAGTGAAAAGGAATAATACTCTAGCTAATGGTACGGTAAAGATAGTGAATGGTACAAAGCAGACCATAAATGGAGCCACTATAGTGAAGAAAAAACCTACTTCGGTGCTGGTTAAGTCACCAAAAGGCAAGGATTCAGAAAAACTTCCACCAGTAGAGGAG…
>transcript/10037 gene=gene_transcript/10037 CDS=1-1935
ATGGGAAGTTCAGTGGATCACAGCTCAGAAGAGGATTCAGAAATAAGTGAGTCTGAAATGGACGAATATGAAGATAAATCTTATAAAAAATTAAAGAGTGGAAACACCAATGTGAAAATCTCAGATGAAGCCTTCACTTGTCCCTACTGTCCCAAGAAAAGAAAACAAGATTACCTTTATAAGGATCTCCTTCAACATGCTTCTGGGGTGGGAAATAGTACTTCAAACAAAAGAAGTGCAAAAGAAAAGGCAAACCATTTAGCTCTGGCAAAATACTTGGAGAAAGATCTGCGAGACGTTGGCAGTCCTTCAAAACCTGGGAAGGAAAGTGATCCTCTGAGTGGTTGTAGCCGTGATGAGAAGTTTGTGTGGCCTTGGACAGGCATTGTGGTCAATATC…
>transcript/10040 gene=gene_transcript/10040 CDS=1-363
ATGGAGTCTGTGAGGAGGCCAAACAGAAGTGATATTCATTTGTCAAGGGAGGAGGAGGCTAAAATACAAGAGGAAACGAGGGAGCATTTTGATAATTTGGCTCCCAAGCGACATACTAAGCCTCAGAGGAGTGAGTATTCTTCTCAGTATGTGGATGCTTTTGCTAATAATGATGCCAATGACCCCAATAAAGAGTATGTTGAGTTTCAGCGACTACAAGAAAATGATTCCCACCAGAAGCTCATTTACAGTAGAAGCGAAGTGACAGAGGAGTTCCAAGAGACAGAATATTACAAGGATCTAAACCGCATTGACAGGCTGCATCACACGGTAGAGTTGTCCTTTATCAATTGGGTGCCATGA
>transcript/10043 gene=gene_transcript/10043 CDS=1-1293
ATGCAGCACTGTGATCCACCGCAGAGGCGTTTTCCACTGGAGAAAGGTGTTGCTCCTCCATGGTGGCCATCTGGGAATGAGGAGTGGTGGCCTCAGTTGGGTTTGCCTAAGGATCAGGGTCCTCCCCCTTATAAGAAGCCTCATGATCTGAAGAAGGCTTGGAAAGTGGGTGTTCTCACAGCAGTGATCAAGCACATGTCCCCTGATATTGCCAAGATCCGAAAGCTTGTTCGTCAGTCTAAATGCTTGCAGGATAAGATGACTGCCAAGGAAAGTGCTACTTGGTTGGCAATAATTAATCAGGAAGAAATGTTGTCTAGGAAACTGTATCCTGATAGATGCCCTCCTGCATCTACTGGTGGAAGTGGTTCTTTCATCGTTAGTGATATCAGTGATTAT…
>transcript/10044 gene=gene_transcript/10044 CDS=1-2058
ATGGAATCACTTGCTAATGGTGTTGATTCATCCAAGACTCAAAATTTGACATCAGCAATAAGCAGCAGGCATCCTTCTAGATCAAGTACACGTCATCCCTCTCGACCTCCATCTCCGAAACAGTCTAGTAATGAAGGGTCTCTCACCACATCCTATGCAAGTGCCCGTGCCCAAAATCCTGTTGTGAAGTCGATCTGCAATGTAAATGGCTCTGTAGTCAATCAAAAGAATGTCCAGAAAATGGCCCAAGATCATAAGCAGTTTGAGGAATTACCAACTACTGCGAAAAAATTCTCTGATTTGAATAAGGGGAAAATCGCATATGTGGGCACGGTTAATGTTCTTGATAAACCTGCAGCAACTTCTTCGCAGGAAAGGGTGTTGACAGTGGAAAGTGAA…
>transcript/10046 gene=gene_transcript/10046 CDS=1-2265
GGGAGGGATTTGCGTCTGGATGTTGGTTATGGTGCTAATGCAGGATTCCGACCTGGCCAAGTAGTTAACTATGGTGTCTTTAGGAATCCCCGAGCACAAATATCTATGCAGTATCCTGGAGGTATCCTACCAGGGCCAATGCAGTCCATGGGTCCTCAGGGAGGGATGCAAAGAAGTAGTCCCGATGTGGACAGGTGGCAACGGTTTGCTACATTCCAACAAAGGGGTTTAATTCCTTCTCCTCAGACTCCTTTGCAGATGATGCACAAAGCTGATAGAAAGTATGAAGTTGGTAAAGTGCAAGATGAGGAAGAGGCCAAGCAGAGGCAGTTGAAATCTATTTTGAACAAGCTAACTCCACAGAACTTCGAGAAACTCTTTGAGCAAGTAAAGGCGGTT…
>transcript/10047 gene=gene_transcript/10047 CDS=1-441
ATGGATACTGGGGTAGTATCTTTTATCTCAACAGTCCTACAGCTCCCACCAGATCATGCCAATGATTTGGCAAACATGATATCTGGCAGTCCAAGTTGTTCTTGCAAACAAAGTGCATCGAGAGAACCAGTAACTCAACCAAAAGAAATTGGGGACCTAAAGGACACGGATCAGACACCCAAAATCCTTTCTAGCTCTCTACTAAATAGGCTAGTTGTAAGTGATTCAAGAGAAAAAATGGATAATGAGGGAGAAAAGTGCCTCCAGTCTAGCTGTAAGCATCATAATATACGAAGGCGCTGCCTGGATTTTGAGATGGTAGGAGCTCAAAAAATGGAAGTTGGATGTGAGTTTAATTGTAGATCTTCGATTCCATTGCAAGCCGATTGTAAAAGATGC…
>transcript/10049 gene=gene_transcript/10049 CDS=1-2466
GGGGCTCTGCTGGTCGGTCTCAAAGATCCTTACAATAAGTGGCTGATAGAGAAATGCGTCGAAAATTTGCGACATCCCAGCGAGTCGCCCGCGAGAATGGCGACTCTTAAATTGATTCTGTGCATCGTGCAAAGAGACCCTCCGTGGCTGCACGATATCCATCCGAGGATTCTCAAAGAGACCCTGGGAATCCTTAGGGAGAGTTCCGATGTGACGGCCTGCTTCATATCAGTCGTGATCATGGCCACCATCTTGCCGCTCATTCCTGGCGCATTCGATAAGCGGACACTAGAATCGTCAATGTTCCGAGGATTTTGCTTCGCCGCCGAACTTTGCGTCAGGAGGAAGGAGGAGATCGCCGAACTCAATCGACAACACCTGTGCAGCGGTTTGTACACC…
>transcript/1005 gene=gene_transcript/1005 CDS=1-1035
ATGTCTTCTTCAAGACCAAGCCAATCATCCAGCAGTTCAGGGAAATCAAGACACAGTGCTAGGATTATTGCTCAGACTACTGTAGATGCAAAGCTTCATGCAGATTTTGAGTCATCAGGTACTTCCTTTGACTACTCAAGTTCAGTGCGAGTTAGCAGCACAGCTGGTGGAGATCAACAGCCTAGATCCGATAGAGTAACCACTGCTTATCTCCATCATATACAGAAAGGCAAGCTGATCCAGCCATTTGGATGCTTACTAGCCTTAGATGAGAAGACATTCAAGGTCATTGCATACAGCGAGAATGCCCCTGAAATGTTGACGATGGTTAGTCATGCAGTCCCGAGTGTTGGGGATCTTCCAATTCTCGGTATTGGAAGTGACATAAGGACCGTCTTT…
>transcript/10050 gene=gene_transcript/10050 CDS=1-243
GGGGGACTTGATTTTAAGCAGGAAACACTCCCCGAAAGTTCTATAAAAGCCACAACTCGTCCCAAAACCAGAGGGGGGGCTTTTAGCCCTAATTTTAGAGTGCCACAACACAAAAACACAGCCGCCAAGGCAATTGTGAAGGAGAAACACAAGAGCACATCAAAGGAGTCGCAACAGCAAAGAGCGAAGGATCGACGTTCTCGAAAGAGTTTCTTCTTTCTTTTCTCTACTTTACTGTTCTGA
>transcript/10053 gene=gene_transcript/10053 CDS=1-2226
AGGGGGTCACTTCTTTCTCTCTCTAAGAACTTCTTACAACAAAGAGAGAGAAAAGGAGATCAAAATTTGCTGCGTCAAAAGCAATTTCTTGTATTAAACAGATCGTTTCTTTCTTTTTTTTTTTTTTTTTCTGCCTTCTCTCCCGAACGACACCGTCAGGATAATATAACTGCTTTCATGGCAATGGCTGCCACTGCCACTGCTGCTGCTGCTGCTGCTGATGGTGGTGGTGTGAGATATGCTCCAGAGGATCCAACTCTTCCCAAACCATGGAGAGGCCTGGTTGATGGTAGAACTGGGTATCTTTACTACTGGAATCCAGAGACAAATGTCACCCAGTATGAGAAGCCTTCGATCAAGGCTCCACCCACGTCCTCTTCTTTGCCCATAAGCTCTTCA…
>transcript/10059 gene=gene_transcript/10059 CDS=1-1719
ATGCATGTCGGAGGAATAACAGTGGATCTGAACTGGTACTTGCAATTGATTTTAACTGTATTTATACTTGCGTTAGGTTTGCTTCACTTGGTTAAGAATACGGCGTCGAAGTATTTCGAGGTCGACGCGAATTTCGAAGGCGGCAGCGGAAGCACCACCGATCGAAGCAACCGCCGCATAATGTCTCCGTCTATTTCTTTGAAATCGTCGGACGACTTGTCGTGCGTCGTCTGCGGAAATCCTGGTTCCAAAAAGTGCTCCCGTTGTAAATCTGTTCGTTACTGCTCATCAAAATGCCAAATGAGCCACTGGCAGTCTGGGCACAAGAGAAAATGCAAGGATGGCAAAATAAATTCAGAGCAGACTGTAAGTAGTGATTTTGGATCAAAATCTTCCAGG…
>transcript/1006 gene=gene_transcript/1006 CDS=1-2277
ATGGAAATTCAACTTCAATGGGCCTTATCCGAAGCTTCAAAAGATGTTGGTGTTGGGAAATTCTTAATGAAGTTGGTTTGCAGTGAAAAAGAGAGACTCAGTAAAATATGGGGCTTTGGTGCCAATGAAAATGCACATGTTTCCTCCTCTGTCATGGAAAAATCAGCTGTATTGCCATTGGCAATTGATGGTTACTGTGAAGATGACAAGACAGATAAGTGCAAAATTTGCTCACAGGTGTTTCTTGATGACAAGGAGCTTGGTACCCATTGGATGGACAATCATAAGAAGGAAGCACAATGGCTGTTCAGAGGCTATGCTTGTGCTATCTGCCTGGATTCGTTTACTAACAAGAAAGTTTTGGAATCCCACGTGCAGGAAAGACACCACGTGCAATTT…
>transcript/10060 gene=gene_transcript/10060 CDS=1-2064
ATGACGACGTCGTTTGGAGCTTCCAACGCAGTGATTCCGAAAGATCCGAACATTCGGATTCGGAGCTTTAACGGATTGAAACCGTCGCATTCACTCGCTCTGACGAGGAGCCTACGTGCCTTTCCCGTTCCGTACAGCTCACGGAGTTCAGTCGTCAGAGCTGTGTCCACGCCGATAAAGCCAGAGACTGAGCCTAAGCGTAGTAAAGTGGAAATAATCAAAGAACATAGTAATTTCATAAGGTACCCTCTTAATGAGGAGTTGTTGACAGATGCCCCAAACATAAATGAGTCTGCTACACAATTAATCAAGTTCCATGGGAGCTACCAACAGTATAATAGAGATGCACGCGGTGCGAAATCTTACTCATTTATGCTTCGAACTAAGAACCCCTGCGGG…
>transcript/10061 gene=gene_transcript/10061 CDS=1-1896
ATGAAAAATAGATCCTCTGCGGCAATGCCTCATTGTAACAACACTACACCTCTCCCCTTAGTGGTCGCTCTCAACTGCATCGAGGATTGTGTCCTAGAACAAGACTCCTTAGCCGGAGTCGCACTCTTCGAGCACGTGCCTCTCAGCCGCTTAGCCGATGGCAAGATCGAAGCAGCCACCGCCGTCCTCCTCCATTCTCTCGCGTACCTTCCACGCGCCGCGCAGCGCCGCCTCCTTCCTTTCCAGCTTATCCTCTGCCTCGGCTCGTCCGACCGCGCCGTCGACTCCGCTCTCGCCTCCGACCTCGGTCTCCGGCTAATCCACGTGGATACCTCTCGAGCCGAGGAGATCGCTGATACCGTGATGGCTCTTGTCCTCGGCTCGCTGCGCCATACGCAT…
>transcript/10062 gene=gene_transcript/10062 CDS=1-213
ATGACTGCTTACACCCTGTCTTTCAATAGCATTAGTGGGGGAGCCGCCATCATCCTCTCTTGCTTCTTGTCTGAGCTCCCTCGCTTCATTACTTTGCAAAGGAATATCCGTTTGCATATATGTATCACCTTGATCTTTCTCCTCCATATCGTCAACGGCATGTGCTTCATAGCTATTACTCTCCAACTGTGTCTGTTTCAGTTGCCTAGATAA
>transcript/10063 gene=gene_transcript/10063 CDS=1-381
ATGATAGGAAGAGCCGACATCGAAGGATCAAAAAGCAACGTCGCTATGAACGCTTGGCTGCCACAAGCCAGTTATCCCTGTGGTAACTTTTCTGACACCTCTAGCTTCAAATTCCGAAGGTCTAAAGGATCGATAGGCCACGCTTTCACGGTTCGTATTCGTACTGAAAATCAGAATCAAACGAGCTTTTACCCTTTTGTTCCACACGAGATTTCTGTTCTCGTTGAGCTCATCTTAGGACACCTGCGTTATCTTTTAACAGATGTGCCGCCCCAGCCAAACTCCCCACCTGACAATGTCTTCCGCCCGGATCGGCCCCCGGAGGGGCCTTGGGTCCAAAAAGAGGGGCAGTGCCCCGCTTCCGATTCACGGAATAAGTAA
>transcript/10064 gene=gene_transcript/10064 CDS=1-1668
ATGGGCAACACATGCCGTGGATCTTTCACAGGAAAACTCTTACAGGGCTACAGTCAGCCCGAAGACCATTCCAATTCTAACCGAAATACTAACTCTGATCCTAGCTTGAAATCCCAGCAACCAGTTCCTCAAGAGTTTGCCAAAGAAAATCCCAAGAAAGATAATTCTGTACCTCAAATTAGCCCATCTAAGAAAGATAACATCATGAGGCGGGGGATTGATAACCCGACTTATTATGTATTAGGTCATAAGACTGCCAACATACGTGATCTTTACTTGTTGGGTCGTAAGTTAGGCCAAGGTCAATTTGGGACTACCTTTTTATGTACTGAGATTGCCACTGGTATCGATTATGCCTGCAAGTCAATATCAAAGAGGAAGTTGATTTCCAAGGAGGAT…
>transcript/10065 gene=gene_transcript/10065 CDS=1-2124
ATGATCAAGAACAAGAAACAACACCTCCTCAGCTTCTTTATGCCTATGAAAATGCCATTTCTGGTTTCGCAGCGAGGCTCTCAAGGAAAACAACTTGATTCACTAAAAACAGTTGATGGTTTTCTCACTGCAACTCCTGATGAATTTCTAACTCTCCACACTACATATACCTCACATTTTCTGGGCCTAGAAAACGGTGTAGGACTCTGGGATGCTTCAAACTTGGCAAAAGAAGTGATAGTTGGTGTTATTGACACTGGAATCTGGCCAGAACACATCAGTTTCCAAGATACAGGCATGTCTCCAGTGCCCTCTAGATGGAAAGGCAAATGCGAAGAAGGTACAAAGTTCTCACAATCAAATTGCAATAATAAGCTCATTGGTGCAAGAGCCTTCTTC…
>transcript/10069 gene=gene_transcript/10069 CDS=1-1185
ATGCTGAAATCAGCTTCTGCATATGTCAATTCACGTCTTCATGACGTAAAAGCTCAAACATTGATAATTTCCAGCGGAAGGGATCAGATTTTACCAAGTCAAGAGGAAGGTGAAAGACTTCGTCATGCACTGCCTAATTGTCAGATTCGTAGGTTTAATGACAATGGCCACTTTATCTTCATGGAAGATGGTATCGAACTTGTAACTATCATAAAGGGTGCTAGTTTCTATCGCCGAGGAAAATACCATGACTATGGTTCAGATTTCATCCCACCAACCCCTGCTGAATTCAGAAAGATATATGAATCAAACAGGGGGATTTATGTTGTTACCAGCCCTGTCATGCTCTCAACTTTAGAGGACGGAAAGATTGTTAGGGGCCTAGCTGGAATTCCTTCA…
>transcript/1007 gene=gene_transcript/1007 CDS=1-402
ATGCACTCTCAAAATTTGATGCGACATTTTCTTACCAAAGACACATCTTCAATTTCATCAGGATGCGATCTGCTATCGAGGGAAGGTTCTTATCGGCATGAAGATTGGCATACTGATTTGCTTGGCTGTTGTTCAGAACCTCTTCTGTGTATAAAGACATGCTTCTGCCCTTGTGGCACATTTTCAAAGATTGCTACTGTGGCCACTAATAAGCACATGTCTTCAGCAGAAGCATGCAATGAACTGATGGCATATTCGTTGGTATTGTCATGCTGCTGCTATACTTGCTGCATCAGAAGGAAGCTTCGTAAGACATTGAACATCACGGTATTCTCTCTGCCACTGCAAAATCATGAGCTGATTATGTCAGTACAACATAGATTGGAGATATCATCTGGC…
>transcript/10071 gene=gene_transcript/10071 CDS=1-1725
ATGTTTGGTATGTTGTCTGAATCGTGTGGTTCGAGCTTGCTTGTAGCTCTCCCTGATAATATATTTGCAATTATATCCCTGTCTTTGTTACCAAGGGACTTGTGTAATATAAGTGTATGCTGCAAGAGTCTATGTTCACTTATGGCCTCTGAAAAGATTTGGCTCACTCAATGTGATATCGTCAGAATTGTGCCTCACGAGGACCTGGTTGAATGGAGAAAAGGGGTCTTTTCTTATAAGGCACTCTGCCGCTTCCTCATAAGTGTTAAGCCTTTAATTGGTATTTGGGTTCACCAGAATCCTGAACTTGGAAATGTTGTATATGTCATGCCTGGTTTTGTTTCTGCTGTTGGGTGCCGGATAATACCCCAAGAGCTTGGCCCGTTAGGCATTGAGGAT…
>transcript/10073 gene=gene_transcript/10073 CDS=1-2034
ATGCTCCGAACACTTAATTCGCGGCGGCGGCCTCGTTACGGAGCGCAAGTGTGCGCCTTGATCGCCGCGCTCCTCCTACTCTTCTCTGTCTCTCTCCTCCATACGCGCCTCTCTCAACCGAACCAAATTCTCCATCACCACCAAATTTCGTCAGACGACGCCGTTTTCGTCGATCCTCTCCTCTCCGATTCTGACGACGACGACTCCAATGGCGGCAACAACAACAACAACGAGGACAAGATCGACGAGCTCGACACCATCGACGAAAGCGACGTCGTTTCAGCTGACGAGGAAAAAACCAAGATTTACTCCTCTGGGTATTACTTCGATCATATTACTGGCTCCATTAGGCGCGCGTACAACAAGAGATCAATCGACGACTGGGATTTTGATTATTCG…
>transcript/10074 gene=gene_transcript/10074 CDS=1-264
ATGAAGAAGATGAAAAAACTGAACGGTCTGAAGAAAGACATGGGTGAAGAAGTGTACAATGCGGTGACTAAAGCTTTAGTGGAGATCAATGAATACAATCCAAGTGGGAGGTATATAACTTCAGAGTTGTGGAATTATAAAGAAGGGAGAAAGGCTACACTACAAGAGGGAGTTTTCATTTTTAATGAAACAATGGAAATTGTTAATTCACCGCAAGGGAGGCGGCATCCCTTGAAGGGGATGATTTTTTTTTCATTTACTTGA
>transcript/10075 gene=gene_transcript/10075 CDS=1-1425
ATGGACGGCGTTGATCATCTAGCTCATGAGAGGAAGATGTCGCAGTTCGATGTCGACGAGATGAAGATCGTGTGGGCCGGCTCTCGCCACGTCTTCCAAGTCTCTGATCGGATTGCTCGCCTCGTCGCCTCCGATCCGGCCTTTCGAAAAGATAACAGGTATATGCTAAGTAGGAAGGAGTTGTTCAAAAACACTCTGAGAAAGGCAGCTCATGCATGGAAACGAATCATTGAGCTTCGTCTTACGGAAGAAGAGGCATCTTGGTTAAGGTCTTTTGTGGATGAACCTGCTTTTACGGATCTTCATTGGGGAATGTTTGTACCGGCTATTAAAGGACAGGGCACTGATGAGCAGCAGGAAAAGTGGTTACCATTAGCATATAAGATGCAAATAATTGGA…
>transcript/10077 gene=gene_transcript/10077 CDS=1-1836
ATGGAGTGGGATAGTAATTCTGATCTTAGTGACGACGAATTCACGGCGATTAACGACGACGCTGCTGATTACCCGCTGCCTTTCCCCGTCGAGAACTTGCTCCAAACTGCGCCGTGTGGGTTCGTTGTTACTGATGCGCTTGAGCCTGACCATCCCGTTATTTATGTCAATACCGTCTTTGAGTCTGTGACTGGGTATCGTGCTGAAGACGTTCTCGGTCGTAATTGCCGTTTCCTGCAATGTAGAGGGCCATTTGCAAAGAGAAGACATCCATTAGTGGATTCCTCGGTTGTTTCAGAAATTAGGAGATGTCTTCAGAAGGGTATTGAATTCCAAGGTGAGTTGTTGAACTTCCGGAAAGATGGATCACCTCTGATGAACAGATTGCGACTGTCTCCT…
>transcript/10079 gene=gene_transcript/10079 CDS=1-2187
ATGTCTAATTCTGAGCAGGAGATGCAAGATCGGAGGACAAATCCCGGCATGGAGGATTCTAACACAGTGACGATTGAATTTCTTCGTGCACGCTTGCTGTCTGAAAGATCTGTTTCAAAAAGTGCAAGGCAGAGAGCTGATGAACTGGCAATAAAGGTGGCTGAACTGGAGGAACAACTAAAGATTGTGTCGCGTCAAAGAAAGAAGGCTGAGAAGGCAACAGCTGATGTTCTTTCCATTTTGGAGAACAATGGGATAAGTGAAATTTCTGATGCTTTTGATTCGAGCTCTGACCAGGAAACACGTTGTGAATCAGAAGTGGGTAATAGTTTCAAGAAAGAGGAGAATTCAGTTGATTCAAATTTTAGAAGAAACGAATCTGTGGAACTTTCAGGTTCT…
>transcript/1008 gene=gene_transcript/1008 CDS=1-1080
GGAGAGAGTGAGGTAATAGAGAAGCTTAAATCTGCTGAAGAGAATCTAGAGCAACGAAGTAGGGTACTCGTGCAAGCTAATTCAAGAAACTCAGAGCTTGAATCATTACATGAATCATTAACGAGGGAGTCAGAAATGAAACTCCAAGAAGCCTTAGCAAATGTAACCAGTAGGGATTCAGAGGCTAAGTCTTTGTTTGAAAAACTAAAGACTCGAGAAGATCAAGTGAATATGTACGAAGAGCAGCTAGCTGAAGTAGCCGGAAAATTTGCATTTTTGAAGGAGGAATTGGATTTGTATTTCATTAAAGTGACTTCTTTAGAGAGTACAAATGGAGAACTGCAAAGGCAGATAGTTGAAGCAGAAAATAAAGCTACCAACTCTTCCTCAGAGAACGAA…
>transcript/10080 gene=gene_transcript/10080 CDS=1-2160
AGGGAGAAACGTCGAGTTGAGTTGGAGAAAAAACAACTTCAGGAGAAAGACGAGCTCATCCAGAATCTTAGGGAGACTGTTGAGAAACTTCAGGCGACAATCGATGGACTCAAGGAGCGATTGGCTTGTCAGAGCGTTCCCATGGAATTGGACAATGATGAATCAGAAGTCATCGAGAAGACTCACCGTCTATCCTCCCAGTCTGAGATGAACCTCACCCGCGTTCCCAGCCAACCGCCGCCCGATGCCAACGAATCTGTTACAGTAAACCGCACCGAGATGATGACACGCGACATGCGGGATCTCTTCTGGAATGGTTCCCTGGAGTCTACCAACGTTCAGAGTACCGATCCAACACCTGCCGAGATTACCGACGAGATCGAGCAACCATTCAAAGCC…
>transcript/10083 gene=gene_transcript/10083 CDS=1-1002
ATGAAAACGGGGCAATGTAAGTTCGGTGTGACATGTAAATTCCATCATCCACAGCCAGCTGGTGTGCAAGCTCCAATTCCATCTCCTGCACCTCAAGTTGCCGCTCTGCCCCCACCAGTACCTGCGCCCACATTATATCATTCAGTGCAGTCTCCATCTGTTCCTTCAGCTCAACAATATGGGGTAGTAGTTGCTAGGCCTCCTTTGCTGCATAGCTCATATGTGCAAGGTCCTTATGGTACTGTGCTGGTTTCACCAAGCATGGTTCCCTTGCAGGGTTGGAGTCCTTATCCGGCATCTGTAAATCCGATGACCTCTCATGGATCTGGTACTCAATCCACTGTTGGATCAAGCTCCATTTATGGGATTACACAACTCTCTGCTTCAGCTCCTGCCTAT…
>transcript/10084 gene=gene_transcript/10084 CDS=1-1428
ATGGAATCAGATCTGGGTAAGCTCTTCATTGGTGGGATTTCTTGGGACACAGATGAAGAACGTTTGAAGGAATATTTTAGCAGGTATGGGGAAGTAGTGGAGGCCATGATCATGAGAGATCGAGCCACGGGCAGGGCCCGAGGATTTGGCTTTGTGGTGTTTGCAGATCCTGCTGTTTCCGAGAGGGTCATCATGGATAAGCACGTGATTGATGGTCGCTCGGTTGAAGCAAAGAAGGCTGTTCCTAGGGATGATCGAAACATGTTAAATAGGAATACTTCTAGCATTCATAGTTCTCCCGGTCCAGGACGCACTAAAAAGATTTTTGTTGGGGGTTTGGCATCTACAGTCACTGAGAGTGACTTTAAAAAGTACTTTGATCAGTTTGGTACAATTACC…
>transcript/10085 gene=gene_transcript/10085 CDS=1-1011
ATGATTGCTGTGAAACGTCGTGAGAGAATGCTACATCGTGGTGTTGATCTTGAGGAAATAAATTCGACTCTTGAGCAGATTGTTTTGGAGGGACTAGATATCTTCTCGTTTCAACCTATGCATCACCGAGATTGTTCCCAGGTTCGAAGATTAGCTGCAATATATCGTCTGCAGAGTGACTCCCAAGGTTCTGGAAAGAAAAGATTTGTCACAGTGACACGAATGCAACATACACGCATGCCATCGTCAGCTGACAAGCTTCGTCTGGAAAAGCTGATAGGAGCTGGCGATGAGGATAATGATTTTGCTGTTGCTGAAGGCCAACATACAAAATCAGCTAGTGCAGACAGAAAGAGGAGCAAGTCATCGAAGAATGTCATTCTCCGTGGTAATAGTGGT…
>transcript/10089 gene=gene_transcript/10089 CDS=1-1512
ATGGTTTGCAGTGCTAATGATTTATCAGCATGGGAGGATTTTCCCAAGGGCCTTAGGGTCCTTCTACTTGATGAGGACCGCAGTGCTGCTGCTGAATTAAAATTGAAGCTTGAAGCTATGGACTACATTGTTTCCACATTCCACAATGAGAATGATGCGCTGTCAGCATTTTCAGACAAACCCGAGAACTTCCATGTAGCCATTGTAGAGGTAAGCATGAGCAACACTGATGGAAGTTTCAAGTTTCTCGAAACTGCAAAGGACTTGCCTACTATTATGACTTCAAATATTCATTGCTTGAGCACCATGATGAAGTGCATAGCGCTAGGTGCAGTTGAATTCCTTCGGAAACCACTCTCACAGGATAAACTCAGGAATATATGGCAGCATGTGGCTCAT…
>transcript/1009 gene=gene_transcript/1009 CDS=1-225
ATGATCTTTCCCTCGTGTTCGGCTATAGCGGGAACCCCGGAATCGAGAGCCACTTGGCGTTCCAACCCAGTTCCAACAATGCACTTCTCGGACCGAAAGAGCGGAACTGCTTGGCGTTGCATATTCGAACTCATTAAAGCCCGATTCGCATCATTATGCTCGATAAAAGGAATGAGGGAAGCCCCAATAGAAAAATATTGGAAGGGAAAAATACTTCGAAGATGA
>transcript/10091 gene=gene_transcript/10091 CDS=1-1668
ATGGTTTGCAGTGCTAATGATTTATCAGCATGGGAGGATTTTCCCAAGGGCCTTAGGGTCCTTCTACTTGATGAGGACCGCAGTGCTGCTGCTGAATTAAAATTGAAGCTTGAAGCTATGGACTACATTGTTTCCACATTCCACAATGAGAATGATGCGCTGTCAGCATTTTCAGACAAACCCGAGAACTTCCATGTAGCCATTGTAGAGGTAAGCATGAGCAACACTGATGGAAGTTTCAAGTTTCTCGAAACTGCAAAGGACTTGCCTACTATTATGACTTCAAATATTCATTGCTTGAGCACCATGATGAAGTGCATAGCGCTAGGTGCAGTTGAATTCCTTCGGAAACCACTCTCACAGGATAAACTCAGGAATATATGGCAGCATGTGGCTCAT…
>transcript/10099 gene=gene_transcript/10099 CDS=1-1341
ATGAGATTTCTCCAAGACTTGTGTTTTTTGGAGAAGCTGCTTGTGTTGGACTTGAGTTTCAATGATTTATCTGGTCCTCTCCCTAGAAAAATTGCTAAAACCACAGATAAATCAGGGCTTGTTCTTCTTGACTTTTCTCACAATCAGTTCTCGGGTGAAATCCCCTTAGAGATTACTGAACTGAAAAGCTTGCAAGCATTGTTTCTTTCTCACAATCTTCTGATTGGCGAAATCCCTGCAAGGATAGGAAACTTGACGTATCTTCAAGTCATTGATCTGTCGCACAACATGTTGTCAGGATCAATTCCTTTAAACATTGTTGGGTGCTTCCAGCTGCTGGCATTGATAGTCAATAACAACAACCTTTCTGGTGAAATTCAACCTGAGCTTGATGCGCTG…
>transcript/10104 gene=gene_transcript/10104 CDS=1-2244
GGGGGTACATCACTCCCTTATCGTACGCACCCCCTCTTAACTTTAATGGCGCACGATATCCAGCTCCCCTGCGACGGAGATGACCAGTGCATGCGCTGCAAAACGAAACCCCCTACAGAGGAGACGATCACGTGCACCACGTGCATCACTCCCTGGCACGTGGCTTGCCTGGCCAAGCCTCCCGAGACGCTAGCCTTATCTCTCTCGTGGCTATGCCCCGACTGCTCCGGCGTCGACGAACCTGCGCATTTAGGCGGAACCGCTGGAGACGGCGGGCATCTGGTGGCGGCCATTCGAGCCATCGAGGCGGACGATAAGTTGACCGATAAGGAGAAGGCGAGGAAAAGACAGGAGCTTTTGAGCGGGAAAGTCGATGAGGAAATGGAAGAGAAGAAGAAG…
>transcript/10106 gene=gene_transcript/10106 CDS=1-1263
ATGCAACCTCAGCAAGGTTCTAGAATTGATTTGGCTGAATTGAAAGCTGAGATTTTGAAAAAGATTGGGGCCGAGAGGTCAAAAAAGTACTTTTATAGCTTGAATAGATTTCTAAGTCAGAAGCTAAGTAAGAGTCAGTTTGATCTATCATGTCTTCGTCTGCTTGGGAGGGAGAATCTCCCACTACACAACCAGTTGATTTGTTCGATCTTGAAGAATGCATGTCAGGCAAAGACCCCGCCACCAGTTCAGGAAACAGTGCTCGCTAAATCTGTTACACAGGGAGCAAAAGGTTCTCCTAGTGGGGAAGATGGCCACGAGCAAAGTGGGTCCCTTACACCGAATCAAAATCAAAATGCTCCGCCTATTTGGTCAAATGGGGTTTTGCCAGTTTCTCCC…
>transcript/10108 gene=gene_transcript/10108 CDS=1-2127
AGGGCACGTCGTGTCTACAACGGCTCCAAAGTGTCAACCCAGGGACTAGACTTGTGCTTTAGGAGGAGATGTTCTGAGCGCGAGCGGAGACGAAAAAGTATTTTCTACTTGGATATTCCCGAGGGTCCGGACCAATCGAAGAACCCATCAAACGAGATGAGTCAACTCCACGTAAATATTCTCAAGCTCCTACAGGAGAAGAAGAACCTCAAAATCTCGATGGCCAAGGTTCGGAAGCTCAAGGATGCGTTGAAGAAACTTCACGAAGAAACGAACGGATGCGATCAGGAGAGTCTTTTGTACTTTACGGTCCCACTGCATAAGCAGCAGCAGGAAAATTCATCGTTGACGAACGCTCCGGTCCCTCATTTCCTCGAGTCGGTGACGTCGTACATTCTT…
>transcript/10113 gene=gene_transcript/10113 CDS=1-1563
ATGATCAAACAGATACTTGGTAGGCTTCCACGGAAGCCATCCAAGTCATCTGAGAATCGTGATTTCGGGGGTGCATCTGCCCCTTCTTCAAATGCTACCGGCAGTTCAAGAAGCAGTGATCTTGTTGGTAGTAGGCCAGTGAATCCAGACCATATGACTCTTCCTGTCCTTGATTCTGCTTCAAATTTAGGGAACAGTAGAGGTAGTAAATTTCCCCAGGTTGGAAATCCAATACTGAATGGCAGATCAGTAGTTGCTCCCTATGAAGCTTTGCCTGGATTTAGGGATGTTCCAAGCTCTGAAAAGCAAAATCTGCTTATTAAAAAGCTGAATCTATGCTGCATTGTGTTTGACTTCTCGGATCCTACTAAGAAATTGAAAGAGAAGGACATCAAGCGG…
>transcript/10124 gene=gene_transcript/10124 CDS=1-1170
GGGGGGATAAAAAAAAGTGCTATCAGTCGAGACTCGAGTCGATTTTGTTTAGGCGTGTGTGAAAAGACGAGAATGCCACAGGATACGACGTCGGAACAAGACCAGGACGATTCTGATGCCGAGTTCGTTGAAATTGATCCCACTGGTCGATACGGTCGGTATAAAGAGGTTTTAGGAAGAGGGGCTTTCAAGAAAGTATATAGAGCCTTTGATGAGTTGGAAGGAATTGAAGTAGCATGGAATCAGGTTAAGGTGGCTGATCTATTGCGTAATTCAGAGGATTTGGAGCGTCTCTATTCAGAAGTTCATTTGCTTAAAACTTTGAAACACAAGAACATTATCAAATTTTACAGTTCATGGGTTGATACCAAAAATGAGCATATCAACTTCATTACTGAA…
>transcript/10125 gene=gene_transcript/10125 CDS=1-1824
ATGAGAACTTCATGGGCTGATTCAGTCTCTGCATCTGAGGATGCAGCCCCTGCTTCAAATATGAATGCTGCCCCTCGTCCCACGCGATCCACTTATGTTCCACCACATCTTCGTAACAAGCAACCAATCTCCTTTGATCCCACTGTTCCATCACGAGAAGCTAGTGAACCTGCTAGCGGATCGCGTGGTGGTGGTTCACGGCCTGATTTTGGGCATAGTCAGGGTTACGGTTCTGGTGGTAGAAGTGGCAGTGGTTGGAATAATAGAAGTGGGGGGTGGGACCGAAGAGAACGTGAAGTGAACCCATTTGGTGATCATGACTACGCAGAGCAGGGGTTTGCTGAAGCAGAAAACACGGGTATCAATTTTGATGCTTATGAGGATATTCCAGTGGAGACG…
>transcript/10127 gene=gene_transcript/10127 CDS=1-1683
ATGGCTTCTGCTGATTTCTCAGTTCCTCGTCAGCCTTTAGAGGAAATGGTGAGGAATCTTGAGGTTGTTGATGACACTTCTTCCCAACTCCCCAATTCCAATAAGGAGGGCAGCCCATCATCAGATGTCACATCCTGTATTTCCTCGGCAGGAGATGCAATCGGCAGTGTGAGAGAGAGTGATTTGGATCATGATTATGTGGCAACTGATCAAGGCGAAAACTATCAGACCGGTGCCTGTTATGGATATTATTATCCAGGTTATGATGGTTCTTTTTGGGAATTGGATGACCAAGGGTACTATGTAGTAGGTGATGGGATGGAACTTCAGTATCCTGTTATGCAAGCAGACAATGGATCTCTCATGTACGCCATGCCGGCATTTCAGCCTGGTTATAGT…
>transcript/1013 gene=gene_transcript/1013 CDS=1-867
ATGCTATTAGCTATTCTGTTGATTCTTCTCCAAACAGGAACCACCGATTTACAAATCTTATTAACCACAGAATTTAGTGAGCGGCGCCAAATCTTTCTATGGATTGCTTTTTTCGCCTCTTTCGCCGTCAAAGTGCCTATGGTACCAGTTCATATTTGGTTACCCGAAGCTCATGTAGAGGCACCTACGGCGGGATCCGTCATCTTGGCAGGAATTCTTTTAAAATTGGGAACCTACGGGTTTTTAAGATTTTCAATACCCATGTTTCCTGAAGCGACACTTTGTTTCACTCCTTTCATTTATACTTTAAGCGCGATTGCTATAATATATACTTCCTTGACCACTTTAAGACAGATCGATCTTAAGAAGATCATTGCTTACTCCTCAGTAGCCCATATG…
>transcript/10131 gene=gene_transcript/10131 CDS=1-1839
ATGGCCATCGGTGGTTTGATTTCTAGCCGGAATTTCGGTTCTTTAATCGGTTCAGGCAAAGTATATGATAAGGATCAGGTTATTTCACATCTGAGGGGAGAAAGATCAGGATTTGCTGTTGTGCAGAATGCACAAGGAAACATGTTCAACCAAAAGTTATGTAGTGGTATGGCAAATGGTCTGATATCTGGGCATGCTTATTGCTCAACTAGAGGCAATTCAGATCAAAAAGCTACGAAACATAAAGCCAAGTGCAATCTTAGAAAGGAACATTCTTTGTCCCTACAATGTAATGAAAAGTTTAACAGAATTTATCCTCGGAAAAGATTTAGTGTAAAATGCGAGTGCTATTTTTGTTCAAGACATTCACTTGGCGGTTGGTTTCAACCAGGAGCAGTG…
>transcript/10132 gene=gene_transcript/10132 CDS=1-948
ATGCTGGGGTGGTTACATCAGGCACTGGCATCAGAACGGGAGCTTGTCATTGGGTTACTTGATCCAGATGCAGCAGATAATGGGTTAGTTGCCAGCCAATTTTCCAAGGTCGAGACTGAATCTGGAAAGACAGATTCAGACCTGACATTTGTTCTGGATAGAATTTTTGAAGGAGTTTGCCGGCCATTTAAAGTGAGAGTTGAACAAGTTTTTCAGTCTCAACCTAGTCTTATAATTGCATATAAACTCTGTAACACCCTGGATTTTTACAGCTATACTATATCAGATTTACTTGGGAGGGAAACAGCTTTATGTAATACTCTTTGGGTACTGAAGGATGCTGCTCAAAAAACATTTTTTGACATTCTGAAAAGTAGAGGAGAAAAGCTTTTACGGTAC…
>transcript/10135 gene=gene_transcript/10135 CDS=1-1806
ATGGCCTCAAAACTTGTTGCAAAATCTTCATCAAAAGAACAGCAAAAAACAGCTTGTGAGATTGGAGCTGACGATCCTACGCCTTTGCCCTTAAATGGAGCAAAGACAAGCAAACCAGAGCTGGTTACTCCCAAACAATTACCAAAATCAGTTGATAACACCCCGAAGCAGCTTGCGGTAGAAGCTTCTCAAAGTAAAACATCACCAAATTCAAATCAGAAGGAGCCTATTGATTCTTTGATCAGTCAACTTAAATGTAGCATTGAACAAGAATCTCCTGCAAGTGACAGTAGAGGCTCACTGGATGTTTCTGTTGATAAAGAAAAGAAAACATCAGAGTATGGGAGTGTGAAAAACAGTTCAGTTTCTGCCAAAGTTAGTGATGGCACCAGCAGTCTT…
>transcript/10136 gene=gene_transcript/10136 CDS=1-525
ATGAATGGGAAACGTTTTGCTGGGAGGGAAATAACTGTGGTTGTTGCTGCAGAGTCAAGGAAAAGGCCAGAGGAGATGCGGCAAAGAACTAGGGTTAGAGGAAGGTCAGGCTATGGAGGACCACGATCATCTTATTATGGACGTTCTCGGTCTCATTCAGTATCCCGTTCACGCTCCCCTCATCATCATCAAGGTTCTAGAAGCCGGTACCGCTCAAGATCTTACTCTCCTGTCCCAAGACAACATGAAGATTACTCAGTTTCCCCTCGGAGAAGGCATGCAGAACACCCAGGATCGCCAAGAGGCCCTCCGCAAGAACGAGATGCTGGTTATGGCCGTAGATCATACTCTCCTGATTATGATGATGTTGCTGATCGTAACCCAAATGGCAATGGTTAT…
>transcript/10137 gene=gene_transcript/10137 CDS=1-2457
GGGGGGAGCATTAAGCTGTCATTAGCCGCTGATACAATAACTCCGACAACAATAATCCGCGACGGCGATAAGTTAGTTTCGTCGTCTCAAAGGTTTGAGCTAGGTTTCTTCTCTCCCGGAAAATCAAAGTACAGGTACCTGGGAATATGGTACAAGCAGATCCCTGAAACAGCTGTGTGGGTTGCAAATAGACAGAGTCCTATCTTTGATGAAGACGCGGTATTAACCATTAGTAGAGATGGAGATCTTGTTCTTCTCAACCAAGAAAATGCCACTATCTGGTCTTCAAACATGTCTGCAAAAGCAGAAAATCCAGTGGCACAACTCTTGGATAATGGAAATCTTGTTATTAGGGGCAAATCTAGCAGTAGTACTTCGGAAAGCTATCTGTGGCAGAGC…
>transcript/10138 gene=gene_transcript/10138 CDS=1-1407
ATGGCATCGGCGGTGATGGCCAATCGCGGGGAAGGCAACTGGCCGATGCAAAATAAAGGAAGTGGTCCTAAATTCATGGGAAAAGTTCCAAACCCTAACCCTAAAAAGAGAGATTTTCACCGAGAAATCTACAACGGCTGTCAAATTGACGACGTGTCGCCGGCCGTCACGCAATCAGCCGCCTCTGACGACGCGTCGTCCATCAACAGAAGGCCCAGTAACGATCACCTTCTCGTGGGTAATTACGTCAGCTTTCACATCGCTTCGTATTCGAAAAAAGAGCTTTTTGAGCTCAAGAATCGGCTAACTTCGGAGCTGGAGCAGATTCGGCAGCTAAAGAACCGAATTGAATCACAGCCGTTCAGATCCGGCTCGAAAAAGTCGTCGATTTCCGGAAAC…
>transcript/10139 gene=gene_transcript/10139 CDS=1-1428
ATGGACTTTGGAAGATCTAAATCAAAGTTCCAGGAAGTTCCTGGAACTGGAGTCACATTTGCTGATGTGGCTGGTGCTGATCAAGCAAAATTGGAGTTACAAGAAGTTGTTGATTTTTTGAAAAACCCTGATAAGTACACAGCTTTAGGTGCTAAAATTCCAAAAGGGTGTTTATTAGTTGGGCCACCGGGAACTGGGAAGACTTTATTAGCTAGAGCTGTTGCTGGAGAAGCTGGTGTGCCGTTTTTCTCATGTGCTGCTTCAGAGTTTGTTGAGTTGTTTGTTGGTGTCGGTGCATCAAGAGTGAGAGATTTGTTTGAGAAGGCGAAATCTAAGGCGCCTTGTATTGTGTTTATTGATGAAATTGATGCTGTGGGGAGACAGAGAGGCGCAGGGCTT…
>transcript/1014 gene=gene_transcript/1014 CDS=1-282
GGGAGAAAGATGGTGGAACAGCAGCTGCAGAACCCACAATCTGAGGTACAACCGGGGCTCCTCTTGAGTCCACCATATAAGGAATTGTGTTACCAGGTCCAAACATTGCTGAAGGATAAGACAAGGTGGATGCTGTTGGGAATCCATTGTACCCAAAAACCGGAGAATTTGTGTAAGTCGCAGGAGGGCCCAACCCTAAAGCAGTTCCACTTCTTGCCAGGTTACCATCCATTGCAGTCTCAAGAGACTTGCCATTTGGCAAGGATAAAATCTGAGGAATAA
>transcript/10140 gene=gene_transcript/10140 CDS=1-1356
ATGGGAGCTATGGATGAGATCTCGTTCCTGAAGAGCGTGGGCACGAGGAAGGCCGATATGGACGACGTCGAGGCGGTCCGAGGGATTAAGAGGAAACGAGGCAGACCACCCAACCCGAGACGCGGAAGCCTCCATTCGAAAAACTCCATCACCACCGACAGTCCCCGGAGTGAGAGCACCAAGAACTCGGATAGCAGCAGTGCGACCGAGGAAGAGACATGCTTCACCCTACGATTGGTACTGCCATGCAATGCCTGCGGAGAGCCATCGACAGAGCACCGACTGGTCGTCATCTGCGACCAATGCAAGAAGGGTTACCATCAGATGTGCCATTCGCCTCGGATCCCACAGTCTTTCCTCGAGGATACCGAGAGGGTGTGGCGATGCCGGGTCTGCGTC…
>transcript/10145 gene=gene_transcript/10145 CDS=1-591
ATGAAGTCATCGCAATTTGCAGTCCCAACCAGCCCACGACTTCTCCACCTCTCTAGCCAACGCACAGCTTCCATTTTCTGCCTTCGTATTCTTTGCTTTTCATGCTGCAAAGTAGCAATGGATGCTTGGATGAGCCTTAATTCTCCAGCAGCTTCATCACGCCTACGGTTTGCTTCCTGTGCACGGCTATCTAAGATAGCAACATTTCTCATGGTCTTTTGCAACTCCCTGGTTACTTCTGCTTTCTCTTGCAAGATCTTCTCTTGTTCCTGTATTGTAGCTCGAAGTGCATCCTCAGCTTGCTTTCGAAGTTGCACTTCACGAGCATGGGCAGATTCAAAAACTTTGGCCTTGCCAATGGCTTCCAAATTTTTGCGGTTCAATAGCTCTGCAAAAGCA…
>transcript/10147 gene=gene_transcript/10147 CDS=1-672
ATGGGGGTGAGAGAGGATAATGAGGGCTTTGGGCTGATGGGGAAGGATGAGAGTGATTTGCAGCTTTCAGTTTTGCAGCAAGTGCAGGAATTGAGAGCTGAAGTCGGGTTGTTAGAAGGTAGAATTGGGAAAATCCCACATGAGTTATTAAGTTCAGTGTCCCAGGAATTGTTTGATGTATTGAATAAGGTTAGAAGGATAGGGGAAGAAGGTTCGAAGTCAGTAGGGTTGATTTCTGACAAGCCGCATTCAGTTGATGTGCTGGTGGGAGAAAGTGATTTGGTGCATTGGAGAACTCTTGGTGATGGCAAGGAGACAGAATTGATTGAGGATGATGAAGATAGTTTTGGGCGAACACTTGGGGATGTTGTTCCTTGGGACCAGATGAGAACGGAGTGT…
>transcript/1015 gene=gene_transcript/1015 CDS=1-3543
ATGGAAGACACAGGCTCGGTTGATGTGATTTTGGAATTTTTGAGGAGAAACCGTTTCGCGAGAGCTGAGGCAGCTTTGCGCAGTGAGCTTAATAACCACCGTGATTTGAATGAATTTCTTCAGAAAATTAACACAAAGAATGAGGTGGTGCATGAAGAGAATATGGCCAAATCAGTGAGTGAAAATCAAGGTTCAAGTTCTCAAAATAGTGGAGTTTCCAAGGAACTTATTGTGAAAGAAATTGATTGTGGGACTGGTAGAAATGGGTCTGAAAGCAAATGGAGAAATGCTGCTTCTAGTGGGGAGCGGAATAAGTCTAATGAGGTTATTGGGACAAGTAAAGACAAGAACTTTACTTTTTCCAGAGTATCAAAGGATACTGTACCTAATTTGTACTCT…
>transcript/10150 gene=gene_transcript/10150 CDS=1-2475
GGGAAGAATGGATCGAATGAATCTTCAGCAGCTCTGGTCTTCAAAAATGATCGTTGGACCATCAACGTCATCTCAGACCGGCCATCCCCGTTGCCAATCAGAATGATCTGGTACGACAAAGACAACTCCACGACGATGTTCGACTTCTATGAAGTCGAGAACTTCAACGAGACCGAGCTCGGCCGGTTTGGTGAGAACCTCCAGTTGCCTTTCCGGGGCCAGAATTGCGCACTGCCGCCTCCGAAGGATGCTACAACGGAGCCGACGTTGGCCAGCAAATTCTCGATTGTCTCGAGTGACAAATCTCAGCTACAAACCAACAAGTTGTGGTTCGATCTCGACTCCAAAGTTGTGAGAATCGATGGTGCCGGCTCGTTGAGTATCATCATCGACAAGAAC…
>transcript/10151 gene=gene_transcript/10151 CDS=1-294
ATGTTATTGAGTTCCATAAATTGGACCCCAATTATTGGGGTATTGTTCATATATTTCCTAAATGGAGAATTATTCCATTATCATGCATGTTACCCTGTAATTTTCATTACACACACACACTTATTGGTAATCTTTCCAAGCATAATTAGAAACAAGTCCAAGAGCAGAAAAATAATAGAAATTCTACGGCAATTCTTGAAAGTAAAAAACATAACAACGAGGTCCGAGGAAATCTTACTTGATTCACTGTGCGGTGCAAATGAATGGTGGATGATTGCTCACAGTGAACACTGA
>transcript/10152 gene=gene_transcript/10152 CDS=1-2094
ATGGAGCCAACGGCAGCTCAACGTCGTTTAAAAGCAATTCACGGCCACCTTCTTGCCGCCGCCGACGACGATAATTCTTCTTCTCAGCTCCGTCAAAATCCCACCGCCGGCGAGTTCGCCCTCGAGCAGGGATATAGTGTTGTGCTTCCAGAGAAACTGGATACGGGAAAGTGGAATGTATACAGGTCTGCTAGATCACCATTGAAGCTTGTGAGTAGATTCCCTGATCATCCTGAAATCGGTACACTGCACGACAGTTTTGTGCGGTCAGTTGATACTTTTCGAGATTACAAATATCTGGGCACACGTATCCGGGTTGATGGAACAGTTGGAGAGTACAAATGGATGACATTTGGAGAATCTGGTACTGCTCGCACAGAAGTAGGTTCTGGCTTAATT…
>transcript/10156 gene=gene_transcript/10156 CDS=1-1128
ATGAAGTCGAAGAAGTCGCTTGATAATGGACTCAATTGTTTCCACGTTGCCATTATTCCTAAGGCTCCTCGATCAATCAGGAGGAGAGCTCAACTGAAGAAGGCAGATGAGGATACCTGTGCATTTGAATTACTGGCCTCCTTAGCTAAAAAGCTATTGCAGGAGAGTGAAATTTCTGCTTCTAGTAATGCATCTGGAAATGATCATGTCACCATTTGCAAAGATGCGATTGAAGACGTTCATCATTATGAGTGTAAACCAGTGAAAACAGAATGTCTTGATCAGGGAATCTCTGAAGTGAGTGTCATTGTCGCAGAGTCAGCATCCCAAAATTGTGATCAGAAGTGCTCATTGAATGAACTTCCAATTGCCGAAGATGATGAAATCATGGATTCTGGT…
>transcript/1016 gene=gene_transcript/1016 CDS=1-3417
ATGTCTTCCTTAAGTAGGGAACTGGTATTTTTGATACTACAGTTCTTGGATGAGGAAAAGTTCAAGGAAGCTGTTCATAAGTTGGAGCAAGAGTCTGGTTTTTTCTTCAATATGAAGCATTTTGAAGATCAAGTCCAGGCTGGTGAATGGGATGAGGTTGAACGGTATCTATGTGGGTTCACAAAGGTTGAAGATAACAGGTACTCGATGAAGGTATTCTTTGAAATTAGGAAGCAGAAGTATTTGGAAGCTCTTGATAGGCAAGATCGAGCAAAGGCTGTTGAGATTCTTGTCAAGGATCTTAAGGTTTTCTCATCATTCAACGAGGAACTTTTCAAGGAGATTACCCAGCTTCTTACACTTGATAACTTTAGGCAAAATGAGCAGCTTTCCAAGTAT…
>transcript/10162 gene=gene_transcript/10162 CDS=1-2181
GGGGGGCACCATGTGGGCATTGTTTTGTTTTTGCTTTGGTTGCTTTCTTACTTCAATCTTTGCTACCCAGTTGCTTATTTCATCTCCCTGATTTATCTCTACTTGGTTCATGATCGTTATGTTATGAGATTGAGGAGGAAACTGCAATTTGAGGAGAGGAAGCATTCTTCTCAAAGAAGGGTGCTTTCAGATTCTGAAACAGTCCGGTGGTTGAATCACGCAATTGAAAAGATATGGCCCATATGTATGGAACAAATTGCTTCGCAGAAGATACTTCTCCCCATTATTCCTTGGTTCTTGGAGAAGTACAAACCGTGGACTGCTAAGCAAGCTGTGGTTCAGCATCTGTATCTGGGTAGAAACCCACCAATGCTTACGGATATAAGGGTTCTTCGCCAA…
>transcript/10163 gene=gene_transcript/10163 CDS=1-1761
ATGGAGGCAATGAATCAGAAATCTCTTGAGAGAGTTGTGTCACAGAAAGCTTTGCAAATGGGCAGTTCATTTCCATGTCAAATTTGTGTTGTGGGTTTTCTTTGTGGAGTCTGTCTCACCTCTTTGTTTCTTGCTGCTCTTACTTCTTTTGGTAACTTTGAATTTACTGGAATTTCATTTTCAATGGGGGCTTCACCTTGGAATTCAAGTTCAGATGCTATCAATGTGGTTACAAGTACAGACTGCAAATTTAAACTGAAAGAAACAGAGAGGTGGACTAATTCACATCAAATTAAAATGGAAACTGATGATGAGAGAGTTTCCATGTTGCATTCGGCTTGGGGCACTCTACTTGCGCAATCTGTGCATGAAGAAAGAGAGGTCTTGCTGAAATTTGGA…
>transcript/10164 gene=gene_transcript/10164 CDS=1-219
ATGGCAAAATCCGGATCCGGAACCGGGTCCAACTTCATAATCATTTTCATTGCCCCAGGTCCGAACCCAGACTCGGGTAAATACACACGGGTTCGGACCCGGGTCTACCGGCTCCGGATACCAGGTTTTATTTTATTTTTTAAATTTTTAATTATATTATTTTATATTTATATTTTGTCAATTTTATTAGTTTTATTTCAATTCTTTTATATTTTTTAA
>transcript/10168 gene=gene_transcript/10168 CDS=1-2181
AGAACCAAAATGGCAGCTCGGAAATTCTCAGTCCGTCACCGCGACTCCTCTTTCGACGTCGATTACGACACCGCCGACGGCCTCGAGGTTTTTAAATTCCAGCTCTTCTCGCTCACGTCGATTCCTCCTGAGGAACAAAAGATTGTCGGAGATGATGATGATCAACGGCTCGTATCGGACGATTCTGATCTCATTACGATCAGTGATAAGCTCAAGTTATTGTCTGTTGAGGAAAATGTTATTGACAGTGAAAAAGAGAACGACGAAGTGCTGAAATCCGATGAGGAATTGGCGCGAATGTTACAGGCAGAGGAGGAAGCTCTTTTGTTTCAACAGTATGCTGTGGGTGAAGATAGTGAGCAATTTGAGAAGACTGTGCGGCCGTATGTTCGTCAAGTT…
>transcript/1017 gene=gene_transcript/1017 CDS=1-3498
ATGGCCAGTTCATCTGAGAGGTGGATTGATGGACTTCGATTCTCCTCATTGTTCTGGCCTCCACCGCAAGATGCTCAGCAACGCAAGATTCAAACTACTGCCTATGTTGAGCACTTTGGCCAATTTACATCAGAACAATTCCCTGAGGACATTGCAGAGCTGATTCGTAATCATTATCCATATAAGGAGCGGTGCCTTTTTGATGATGTTCTGGCGATGTTCGTCCTGCATCATCCTGAGCACGGGCATGCCGTCATTCTTCCAATAATAGCATGTATTATTGATGGAACGCTGGTGTATGACAAGAGTAGCCCTCCATTTGCTTCTTTCATTTCCTTAGTTTGTCCTAGCAGCGAGAATGAGTACTCTGAACAGTGGGCTCTGGCATGTACGGAGATT…
>transcript/10171 gene=gene_transcript/10171 CDS=1-579
ATGAATTACGTATACTCAAGAGTTAAGACACTAAGAAGATACCAAATAAAATATTTTGCCTGGTTTTTTTGCTTCCATGATTTTCTAATATGCAGGTATGAAGGTCAGCGTGATATGCTCTACAATCAGACATTCAACCTTGATCAAGTTGCATTTGCTTCTGAGGGTATTAAAGATGCACAACAAACTATGACAGCTTTGAAAAGTGCCAACAAGGAGTTGAAAGGAATGATGAAAACAGTAAAGATTCAAGACATAGATAACTTGCAAGATGAAATGATGGACCTGATGGACGTGAGCAATGAAATTCAAGAGACTCTTGGAAGAAGTTATAATGTACCTGATGACATTGACGAGGAAGAGCTCATGGGTGAACTTGATGCTCTGGAAGCAGACATG…
>transcript/10172 gene=gene_transcript/10172 CDS=1-2358
GAGGGGACATTGTTACACAGAACAAGAACAATGACACTCCATAAGCTCTCTCTCATAACGCTACTCTGCATCTGCCTCACTTCACTTCTCATCCGAGTTGGCTCAACTCCGCCTCCATTCTCATGTGACTCATCAAATCCATCAACCAATTCAGACCCTTTTTGTAAAACCACACTTCCCATAAGCCAAAGAGCCAGTGACTTGGTCTCTAGGCTCACACTAGATGAAAAAATCTCCCAACTCGTTAACTCAGCTCCTGCTATACCCCGACTCGGTATCCCAGCCTATGAGTGGTGGTCCGAGGCATTACATGGTGTGGCCAATGCAGGCAAAGGCATCTTTTTCAATGGAACAATTAAAGCTGCTACTAGCTTCCCTCAAGTCATCCTCACTGCTGCT…
>transcript/10178 gene=gene_transcript/10178 CDS=1-2226
ATGGAGAAAAACGACGAAACGACGCCGTTATCCTTGGTGCAAAACGCAGCGCAGCGAGGCGCCGGTGGAAAGTTAAGGAAATCTTCGTCAAGGAAACCACAGACGCCCTATGCGCGGCCGCAGCAACAAAGTCGCTGGCTGTCGAAGCTAGTCGATCCGGCTTACCGGCTCATATCCGGCGGCGCTACGCGAATCTTGCCCTCGCTCTTCTCTAGTTATAAATCTCCTCGAAATTCATTTCCTGCTTCTAGCGATCAACAAGAAGACGAAGATCGTGAAATATTGAGCACAGATGGGGAGGGATGTGCTGAAGCCAATGCAGGTTTAAATCATGGGAAATCCAGATCAACTGATGTGGCAGGTCCTAGCAGCATAGCTGATAAATCAAATACTGGTTCT…
>transcript/1018 gene=gene_transcript/1018 CDS=1-156
ATGTCCCCCTCGCCTAATCACCCCATTTTTTATGAATCTCTTTTTTTAGGAATTTTTTTCTATTCCTTTTATTTATCATTATCCAACATGGCTACACTCGAAATAGACGAATTCATTGGGGCGAATCATTGGATAGAACTCAATATCAGTATTTGA
>transcript/10182 gene=gene_transcript/10182 CDS=1-543
ATGGGTTTTACCGTTGATTCTCAAAAGGATGGTGTCGGTGGTGGTAATGGACAGGTTGGGGTAGGTTGTGTGAGGACTTTTGTGAGAAGGAAACAGGTGGATTCTGTGCATACAAGGCCTGAGAGGTCCCATCAATTGGCCAAGGATTTGACGATTCCTCACCTTGTTGCAATTGGTGTTGGCTCAACAATTGGAGCTGGAGTATATATTCTTGTTGGAACAGTTGCTAGAGAGCATTCAGGACCAGCACTTGCCCTTTCCTTTCTTGTAGCTGGAATAGCTTCTGCATTTTCAGCATTTTGCTATGCCGAGCTTGCAAGTCGTTGCCCATCTGCTGGGAGTGCTTATCATTATTCATACATATGTGTTGGAGAAGGTGTTGCATGGTTGATTGGTTGG…
>transcript/10183 gene=gene_transcript/10183 CDS=1-2091
ATGGTGTCAACGGCAGCTCAACGTCGTTTAGAAGCCATTCACGGCCACCTTCTTGCTGCCGACGCCGACGACAGTTCTTCCATTCAGCTCCGTCAAAATCACACCGCTGGCGAGTTCTCCGTCGCGCAGGGTTATAGTGTTGTGCTTCCGGAGAAACTGGATACGGGAAAGTGGAATGTATATAGGTCTGCTTGGTCTCCATTAAAGCTTGTGAGTAGATTCCCTGATCATCCGGAAATTGGTACACTGCATGACAATTTTGTGCGGTCAGTTGATACTTTTCAAGATTACAAATATCTGGGTACACGTATCCGGGCTGATGGAACAGTGGGAGAGTATAAATGGATGACATATGGAGAAGCTGGTACTGCTCGCACAGAATTAGGTTCTGGCCTAGTT…
>transcript/10184 gene=gene_transcript/10184 CDS=1-2319
GGGGGAGGAATCATTACACTTCAAATTTCTCCCAGATACATGGCTTCTCAAAGTGTTGCCTTGTATTTTTGGCTTTCCTTTATCTTACACATCATTTCCACATTAGCACAACATGATAATTATATTGTCCACATGGACTTATCGGCTATGCCAAAAGCATTCCGAGGCCAACATAGCTGGTACTCAGCCACCCTTCAATCTGTCTCTAGAAATGTTAGAGCAAAAACCAATACCCTCAACATTCTTTCCTCTTCCAAATTACTTTATTCTTACAGTCATGTTATTAATGGCTTTAGTGCTAGTCTCACGCCTGGTGAGCTTGATGCTTTGAAAAGTTCTCCAGGCTATATTTCTTGTATAAGAGACTTGCCTGTTAAACCAGACACGACACATTCATCT…
>transcript/10185 gene=gene_transcript/10185 CDS=1-2016
ATGTTCAGGATATCGTCTGGTAGAAACCAAAGATCAAAAGGTTTCAAGGTGAAGCATGCTGTACAACTATGTCTTTTGCTTGGTGTTTGCATCTGGCTTCTTTACCAAGTCAGACGCTCAAATGAAAAGAAAGCCACATATGAGGTAATTGCAAAAGCTGGGAATGAAATCATAAAGCTAGGGAGGAAGGACCTCCCTCAAGGACAGGACACATATATTAGAGATGCAAGGCACAAGGAGGATGAAGAAGAAGAAGAAACCAAGAATGAAGAACAACAAAGCAAGATTGAGGAGAGTGATAATGTAGGGAAAGGGGGTGCAGATGATGAGACAAATGATCAGGATCAAGGTACAAACGAAGAGGAAGATAAGCATAAAGAAAACGCTATAGATGGAGAG…
>transcript/10192 gene=gene_transcript/10192 CDS=1-2241
ATGGCTAATCTTGTGCCTGGTGTGCTTCTCAAGCTTTTACAACACATGAACACAGATGTGAAGGTTGCTGGTGAGCATAGGTCATCTCTTTTGCAAGTAGTGAGTATAGTGCCTGCATTAGCAGGAGGTGAGCTTTTCCCTAACAAAGGCTTTTACTTGAAAGTTTCAGATTCATCTCATGCTACTTATGTATCTTTGCCTGATGAACATGATGATTTAATTCTTAGTGATAAGATTCAATTAGGCCAATTTATTCATGTTGAGAGGCTTCAATCTGCTTCTCCTGTCCCCATTCTCCGTGGGGTTAGACCTGTTCCTGGAAGGCATCCTTGTGTAGGGAGCCCTAAAGATATTGTGGCAACTCATTCACTTGGGTTCCTTAACAATGATAATAAGAGT…
>transcript/10193 gene=gene_transcript/10193 CDS=1-303
ATGGCCCTGGCAACCGCTACATCTTTAGCTTCGGCGGAGAAAAGCCCAGCAACAGCTTTTGGAACACCTAAAAATGGTCCACCAATGTTCATCACTGCCTTTATATGCTTAGCACACCAATCAGGTCCACCACCACCACCCATCGGAGCTGGTGTCTCTACCCACTTCATAAAATGCAGAAAGTACAAAACACCCATAGAATGTGGAACAATAACAGCTTTTTTTCCACCATTTGTATGTACCATCAATTCTATATTACTTTTAATCCGGCTTAGTGTTTGGTCCCTTACCTCAGTGTTTTGA
>transcript/10199 gene=gene_transcript/10199 CDS=1-282
ATGCTCTTGTTTGCAGCTTGGGCTGCCTGGAAACTGAGGGGTCAAGGGCGTTTGCTGATGTTCCCTGTTTTTGGTGACTATGATTTTCCACTGGGAAGCTTTTCGCGTACCTGGTTTCAAGGGACAGTTGATTCAAACTGGCCTATGAAATGTTTGGTGATCCACATTAATGATCCCTCTCTTTCCCATTTTGGATTTTGGGCCCTCAGTGCCCAAAATCTACCCAGAGCAGCTAGTTTTACATGTTTTGTTAGAAAACGTCCCTGTCCCATTTTATATTGA
>transcript/102 gene=gene_transcript/102 CDS=1-2118
ATGAGACAGTCAACTCTTGAACACGCCATCAACGCGAGAAGGGTAAATGCAGAACGACAAGCCAAGATGCTTGAAGTGCAACTGCAAGACACCCAATACAAGCTCGACGAGTCCAACCGAACTGTCAACGATTTCGATGCCGCCAAGAAGAAGTTGGCTCTCGAAAACTCTGAGCTCCAACGTCAACTTGAGGAGGCTGAAAGCCAAATCAGCCAACTCTCCAAGCAGAAGGCTTCCCTCGCCAGCCAGGCTGAAGAAGCCAAGCGATCTGCTGATGAGGAGAACAGGGAACGTGCCGCCATCCTCGGTAAATACCGAAACATCGAGCACGATCTTGACAACCTCCGCGAGGCTCTCGAGGAGGAACAAGAGGCCAAGGCCGATCTCCAACGACAGCTG…
>transcript/10201 gene=gene_transcript/10201 CDS=1-291
ATGAAATCAAAACCCAACAAAACGAGTGGGGGTATCCTAAGGTCATCATATGCCATGCTTCAAAAAGCTGGGCAAATAGAGGTTGCATCAAACTTTACCTTAGATAACTGGGCCTGTCTGTCATTGAAAGAACTGCTTTTAAAAGACTGTTTGGAATGGGAATTCAAACCAACAGAACCATTTGAAGTAGACGGCGTTGCCTCGGCATTTTTACAATCTTTGCTTTTTTTCACCCCGGTTGATGAAACATTTTTGGGGTTTGAAGGCTTCTCACTCTTGTTCTTGCCATGA
>transcript/10202 gene=gene_transcript/10202 CDS=1-1575
ATGATCAAACAAATACTTAATAAGTTCCCACGGAAGTCGTCTAAATCATCTGAATATCGTGAGGGTGGCGGAACCTCTACTTCCTCTTCAAATGCTTCTACCAGTTCAAGAAATAGTGATTTAGCCAGTAATCGGTATGGACATCCTAGCAGTGTGTCGAATTCTGGGCTTAATTCTGTTGCAAATGTAGGCGTGAATCATGGGAATAAATTTCCCCAAGCCTTCGATTCAAAGCTGAATGGGAATCCATTGGATTCATACGAAGCGTTGCCTACTTTTAAGGATGTGCCTAATGCCGAGAAGCAGAATCTGTTTATCAGAAAACTGAAACTATGTTGTCTTGTTTTTGACTTCACTGACCCAACGAAGAATCTTAAAGAAAAGGACATCAAAAGGCAG…
>transcript/10205 gene=gene_transcript/10205 CDS=1-1983
GGGGGAACCTGCTTCTACGGAGATGTTTGTCAGTTTCTGCACGGCAACCCGGAGCTCAGCAAATCGAATGATGAATCTACCGGTATGCTCAACGACGAGCCTCTCTTCTCCGGCTACGATCTCATATCAGAGTCGAAATACAGTGCTTACCAGACCCCCCGTGTCCCGAAAGATCCGCTAACAACCTCCCTGTCCAACCTGACGATACAAGACGCGGCGGCCACTCACGAGTTCGTCCCCACGAACCGTGGCAGCTCGTCCAGTCTGAACAATGTATCGTCGCAGCCAATGCCCCATCATTCGACCGGCAACGCCTCCAAGTTCTCTGGCCATCAACTGCGGGACCGTGACAGTCCTGAGGAGAGTTCTCCGATGATGTCACGGCGCTCGTTCATGCGC…
>transcript/10208 gene=gene_transcript/10208 CDS=1-2046
GGGGGAAGCAGTGGCAATAAGATGCCAACACTGGAGGAGTATGGAACTAACTTGACTAAGCTAGCAGAGGAGGGTAAATTGGATCCTGTTGTTGGGAGACAGCCACAAATTGAACGTGTTGTCCAAATTTTGGGCCGTCGAACTAAGAATAACCCCTGTCTTATTGGAGAACCTGGTGTGGGTAAAACAGCAATTGCAGAAGGCCTTGCTCAACGAATTGCAAGTGGTGATGTTCCTGAGACCATTGAAGGGAAGAAGGTTATTACCCTGGATATGGGTCTTCTTGTTGCGGGAACAAAATATCGTGGAGAGTTTGAAGAAAGATTGAAGAAACTTACGGAGGAAATCAAACAGAGTGATGAAATTATTCTATTTATTGATGAGGTACACACTTTAATT…
>transcript/10209 gene=gene_transcript/10209 CDS=1-2025
ATGGCAATGGCTGCCACTGCGACTGCAACCGCTGCTGGTGTAAGATATGCTCCTGAGGATCCAACTCTTCCCAAACCATGGAGAGGCCTGGTTGATGGTAGAACTGGATATCTTTACTTTTGGAATCCAGAGACACATGTCACCCAGTATGAGAGGCCTTCCATCTTGGCTCCGCCCAAGTCCTCTTCAGTTCAACTTCAACAATGTTCTCAAGGACAAGGACATGGATATAATCCTGAAAAGGAAGATGATAGGTATGATAGGGGCACCAGTGGTGGGTCAAACCTTGAGGCAGGCACGGGGGGCAATCAGAGTGCAAGAGGCGGACCGGAGCAATCTCAAAACATCTCAAATGGGACAGCAAGTGTGGGACATGGGGAATCATCCACAAGTGGGTTT…
>transcript/1021 gene=gene_transcript/1021 CDS=1-3099
ATGTCACAAGATTCTCATCTGGAGGAGATAAAGACGATCGAGCAGTGGAAATGGTCTGAAATGCAAGGCCTTGAGCTTCTTTCTTCTCCTCCTTTTAATAATAATAATAATAATAATAATAATAACAACAACAATAATAATAATAAAGCCAACAACAATCCATCAACAAGAGAAAGAGAAGCAGAAGCAGAAGCAGAACAAAGAACAAGAGAAATGGAGAATTCTTCTTCTTCACCTGCTACTTCTGAGCCAAAGAAAGATGGACATGGTGGCAGTGGAGAGAAGAAGCCTAGTGATGTAACTCCAGTTGGGTTTGGTGAGCTCTTCAGATTTGCTGATAGTTTGGATTATGTGTTAATGGGAATTGGGTCTCTTGGTGCTTTTGTACATGGATGTTCT…
>transcript/10210 gene=gene_transcript/10210 CDS=1-1872
ATGGGTTTCTTCAGAAACTTGGAGCTAAAGAGCCAATCTCTTGTTGGGGTTTCTCTCTGTATATTCCTTTGCTGTAATTTTAGCTATGGTACTCAAGAAGATATTGCTTGCTTGCAAAGTGTTAAAGCTTCACTCGAGGACCCTTTTAATTACTTGAATTCTTCTTGGAATTTTAACAATGATACTGAAGGGTACATTTGTAAGTTTACGGGAGTTGAATGTTGGCACCCGGATGAGAATAAGGTTTTGAATCTTCGTCTTACGGATATGGGACTCAAGGGTCAGTTTCCTCGTGGCCTTAAAAATTGCAGTAGCATGACTAGCTTAGATCTTTCGAGCAACAAGCTCTTTGGACCTATACCAGTTGATATTTCCCTGTTAGTTGGATTTTTGACGACT…
>transcript/10212 gene=gene_transcript/10212 CDS=1-1113
ATGCAGGTTTTTGACATATCAGATGTGAAGCCGCATGAGTTTGTCCAGTATGGATTGGCTTGTTTGGAGAAGTTGGCTGAGCTTGGTGACTTTTGTGCTAAAGAGACTCGTCAAAAGATGAGAATAGTGGTTGCTGGAGGTGATGGTACGGTTGGTTGGGTACTAGGATGTGTTGGTGAACTTAACAAACAAGGCTGGGTGCCGGTACCTCCTGTAGCAATCATTCCACTTGGTACCGGAAATGACCTGGCTAGGAGTTTTGGTTGGGGCGGTTCATTTCCTTTTGCCTGGAAATCTGCCATCAAAAGAACTCTCCAGAGAGCCAGTGCAGGTCCAATTTGCCGTCTAGACAGTTGGCACGCTGTAATTCAAATGCCATCTGGAGAAGTTGTGGATCCA…
>transcript/10213 gene=gene_transcript/10213 CDS=1-1398
ATGGTTGAAACTAACGAAGGGATGAATAATAGCGTGTATTCCAATGGGTTGATTCATCATACCAATGGTGCTTTAGAGGAGAAGCTTGATGAGCTTCGTCGTCTTATGGGAAAAGCAGAAGGTGATCCCTTGAGGATTGTTGGGGTTGGGGCAGGTGCCTGGGGTAGTGTTTTTACAGCAATGTTGCAAGATAGTTATGGTCATTTAAGAGATAAGGTTCTTATTAGGATATGGAGGAGGCCCGGGAGATCAGTTGATAGGGCCACGGCTGAGCACTTGTTTGAAGTGATCAATTCAAGGGAAGATGTGTTGAGGAGACTAATCAGGCGTTGTGCGTACTTGAAGTATGTTGAGGCAAGGTTAGGTGATAGGACATTACATGCAGATGAGATATTGAAA…
>transcript/10214 gene=gene_transcript/10214 CDS=1-1887
ATGGGAGAGGGGAAATCAATTAAGCTACTGATACTATACGCTTCGCAAACTGGCAACGCATTAGATGCTGCCGAGCGTATCGGCCGCGAAGCCGAGCGCCGAGGCTGCCCCGTCGTTGTTTGCTCCATGGATGACTACGATGCTAGATGCTTGCCTGAGGAGGTCGCTGTTATTTTTGTTGTTTCTACGACAGGCCAGGGAGATACACCAGATTCCATGAAGGCCTTTTGGAGGTTTCTTCTTCAGAAATCTTTAAACAAGCAATGGCTGGAAGGTGTCCACTGTGCCGTTTTTGGTCTCGGTGATTCTGGCTACCAGAAATTTAATTTTGTTGCAAAAAAGCTTGACAATAGACTCTTAAATCTTGGGGCTATGGCTGTTATTGAAAGAGGCTTGGGA…
>transcript/10215 gene=gene_transcript/10215 CDS=1-804
ATGACTTGTGCCTTCTCTCCAAGTGGTCAATTTGTGGCCTGTGGTGGTCTTGATAGTGTTTGCTCCATTTTCAATCTGAATTCTCCTACTGACAAAGATGGAAATTTACCAGTATCACGAATGCTTAGTGGGCACAAGGGTTATGTGTCCTGCTGTCAGTATGTTCCAGATGAGGACACTCACCTAATTACCGGTTCAGGTGACCAAACCTGTGTTTTGTGGGATATAACAACAGGTCTTAGAACTTCTGTTTTTGGAGGAGAATTTCAGTCTGGCCACACTGCTGATGTGTCAAGTGTCTCAATTAGTGGTTCAAACTCAAGGATGTTTGTATCTGGTTCCTGTGATTCTACTGCCCGATTGTGGGATACTCGTGTTGCAAGTCGAGCAGTGCGCACA…
>transcript/10218 gene=gene_transcript/10218 CDS=1-519
ATGGCAGTTTCTTTTACTAGATTTTCATGGTGGTTATGGAGTGGTAACAAACAGAAAGAGCCTGTCCCAAATGGTTCTTTAAATTCATCATCAGCCAATGAAAGGACTTTTGGTGATACTGTAAAATTCCCATCAACTAGAATACCTTCAAAACCAAGAAAAGTTAAGAAAAAATGGCAAAATAGGGAAGAGAGGAAGAGGTTGAACGAGTATGATGCTGTGTTGGTGCCATCAGATGGTGGTGTTTGTTCATCAGTGTCTGAATCTGATGATTCCGATTGGTCCATCGGGTGGCTAGAACCTCATGGGGCTGATTTTCAGAGTGATAACGAGTCTGATAATAGTTTTGCAGTGTTGGTTCCTTGTTATAGGCCTGGTTGCAAGGAGTTGGTGGAGGGT…
>transcript/10219 gene=gene_transcript/10219 CDS=1-2199
ATGTTTGATTGTGGTTACAAATCACATCATATGCATGGTCAGCGAGAGAAGTTTGTCAGGTTGGACGACTTGGACTGCAGATTATCATCATCTTCTGATACAGGAGTGAAAAGATGTGGATTCAACATTGAGGGATTAAGTCAGACTGTTCATGCCAGCAAAACAACATCTTTCAAGAGAGGAATTATGAAGGGATCTGAAGGACTTAAGTCAATTGGTCGATCACTTAGATTTGGGGTTTCTAGGGCAGTATTTCCGGAAGATCTTAAGGTTTCAGAAAAGAAGATATTTGATCCTCAGGATAAATTCCTCTTGTTCTGCAATAAATTATTTGTAATATCATGTATTCTGGCAGTATCTGTGGACCCACTGTTCTTTTATCTCCCAGTCATTAATGAT…
>transcript/10221 gene=gene_transcript/10221 CDS=1-1689
ATGGCACAGCCCGCAGTTCCTAACCTATTCCAGCAAGTAGCAGCAAACAATGAAGCAACTCAGCAAAGGGGCGCAGCTACAGTCAGATGCTTTGGACTGCCAATATCACTACAAGCGCAAGGAGAACTAAACGATGTTGAACTAACTCAGCCATCCTTAACATCTATGCTAGTTACAGACATAAATGGAAGAGCAATACTGCCTACTCAAGCTGTGATAGTTGAATATCTAACTGAGACACAGAAATTACAGATTCCAGCCGCACTAGGAATGTCAATGGTGCCTGGTGCTTTGGGACGAATACCAAACGTGCCTGCACTTCTGGAAAGGTATCATAAACTATCTACGCTATCCTATCCTCAGCTGAGAGCATTTATTGAAAACAGTAATACTGTGCAG…
>transcript/10223 gene=gene_transcript/10223 CDS=1-162
ATGACAGACAAACAATTATATATATTGTGGGCCTGTGGCTGTTATAAATCAGAAATAAACAATTATATATACTGTATATATAATATACAAAAGTTGAAGATAAAAGAAGAAGCTTACAGACATGCGTCGAGTCTGTCATCTTTCACGCAGAGCACAAAATGA
>transcript/10225 gene=gene_transcript/10225 CDS=1-1647
ATGGCGTCATCCTGTTCGTTCGCATCTCCGTTGTGCACGTGGCTGGTTGCGGCTTGCATGTCCTTCACGTGCGGTTCCCGGGACCCACTCCAACAACCATCACCGGTGCTCAATCGCTACTGTAAGACAGCACGGAGGAGGAAACTTTCGGCGAAATGTGGGTTTGGTCTTGATGAAGTAAACGGCAGCTTGGTCTCGTCGTTTAATGGATCCAGGCACAGCAGAATTCAGGGACTAATGGCTTATTACTTGCCCTTGGAGCCTTGCAATGAATATTACGGCTCTGTTTCTTCCCTTGGATACTTTGGTGATAATGGTTTCTCTTCGTTTTTTGGATCCAATAATACAACTGTAACTGTTAATCGAAAGCAACGTAGACTCAGACTCAATCGAGCCACC…
>transcript/10226 gene=gene_transcript/10226 CDS=1-1242
ATGGAGAAGAAGTGGGTGTTTCCTTTGGTTATAAGCTCTCTAATATGTGTGTTTCTTCTTGCAACATCCTTCAACATGGGTCTTATTTCTTCATTACACACTATCAATGCAATCTTCTCGGTTTTCCCTTCATCAAATCATACAACCCCAATTTATGCTGAAATGAAGGTTAAACAATCTGAACCCTCTCCTTCTGGTCCCAAAATTCCTCGATTTGCTTATTTGGTTTCCGGGTCAAAGGGTGATCTGGAAAAACTTTGGAGAACTCTTCAAGTGCTATATCATCCACGGAACCAATACCTTGTTCATTTAGACCTTGAAGCGCCCGCAGAGGAAAGATTGGAGCTTGCTTCACGAGTGGAAAATGATCCCATGTTCTCCAAGATTGGGAATGTTTAC…
>transcript/10230 gene=gene_transcript/10230 CDS=1-579
ATGAACGCCTCGACCCCAACCGCAAGGTTCGCACTGATGGCTGGAAACCAGCACCTGGTGAGCCCGCCACTATCGGACTTGGGAACTGACTGGTCTGGGCTCGCTGCCTCATGGCTCCTCGAATGGGAACGTCGCGGATCAAGGTGGGAAGAAGCCAAGACGAAGCTCACCAATACCATGCTCGGCGTGGTGGACCTCAAGAACGGCTTCGTGACTGGCTCCGCTCTGTACAACCGCGAAGACGGTACCCTCTTGCCACCACCCACAGACCCCGACAACAAGGGCGTCGTCGCCGTATCTCACCTCGCAGGCGCATTCGGTCTGATGGAAGTCGTCGCCGAGATCCTCGAGCAATTCGGCGATGACGTCCCCGAAGGCTTCGAGCAAGCATGGCTGGAC…
>transcript/10237 gene=gene_transcript/10237 CDS=1-1464
ATGGGGTCCTGCTTCTCTGCTGAAAGCAGGAGCCCCATCCCAGGTTCACCATCCTCTCCGGGCCTGGGAATCAAGAAGAGGAAGAGCTCGAAGAAAAAACTGGGGTCAAGGAATTCTTCATTTGACTACCGGAGGGAGGACCCATTGCATAGGATTCCTGGGAGGTTGTTCTTGAATGGTTCAAGTGAGATTGCTTCACTTTTTACCCAACAAGGCAAGAAAGGAACAAACCAAGATGCCATGATTGTTTGGGAGAACTTTGCATCAAGGGCTGATACAATTTTTTGTGGTGTTTTTGATGGCCACGGTCCCTATGGTCACATGGTTGCAAAGAGAGTGAGGGATTCTCTTCCTTTAAAACTGAGCTCTCATTGGGAAGTGAATATAACCGGTGGGGAA…
>transcript/1024 gene=gene_transcript/1024 CDS=1-807
ATGGAGGGGATGGTTACGGACCTGACATTGGCAAGGGAAAACCAAACCAGTTTTGAGGAGTATCTAAGCAATAATCCAAATGCAAATCCAGGCATAGATTTGACAGTAACTGTTCTGACTACTGGTTTCTGGCCAAGTTACAAGTCCTTTGATCTTAACCTTCCAGCAGAGATGGTCAAGTGTGTTGAAGTTTTTAGGGAATTCTATCAAACAAAAACAAAGCACAGAAAACTTACATGGATCTACTCATTGGGTACTTGTAACCTCATTGGGAAATTTGAATCAAGAACTACGGAGCTGATTGTCACAACTTATCAGGCTTCTGCCTTGCTTTTATTCAATTCCTCAGACAGGCTGAGTTATTCAGAGATCATGACGCAGCTAAACTTGACTGATGAT…
>transcript/10240 gene=gene_transcript/10240 CDS=1-2151
ATGGTCAAGGTAGTGGAGAAGAAAAAGAAAAAGAAAGGCAGGCCGTCTTTGTTAGATCTTCAAAAACGTAATCTCAGAGAAAGAGAAGAAGAAGAAGAACAGCAGCTGCAACTGAATAACAAGAAAAGCCTTAAGGATGTACACAATTACAATTCTGCCCCTAATCCTTGCTCGACTCCGTTTCGTCGATCAACGCGGCGTAATCCGAATCCTTCTCCAGAGAGGGTTTCGGATGGGGAGGAAGACGATGGATTGGAAGGGAGTCGACGCGAGAAGGAGCTGAAGCTCGTGCTGACGTATCCGATATCGAATTCGAACGCGTCCGATTCCGACGAAAACGTGAATAAGAAGCGAAAGATCAATGCGATCGCAGGTGGATCTCGGACTGGAGATTACGAA…
>transcript/10241 gene=gene_transcript/10241 CDS=1-1815
ATGGAGAAGAACAGATTGGATTTAAGATTTCAGAACTCAGGATCATCACAGTCCGAGGAATCTGCTTTAGATTTGGAAAGAAACTACTGCCGCCATCCTAATCTTCCTTCATCAAGTCCATCACCGGTTCAGCCTTTTGCATCAGGTGGTCAGCATTCTGAGAGTAATGCAGCCTACTTCTCCTGGCCTACATTAAGTCGATTAAATGTCGCAGCAGAGGATAGGGCAAACTATTTTGGAAACCTTCAGAAAGGCGTGCTCCCTGAAACTCTTGGACGGCTGCCAACAGGCCAACATGCTACTACATTGCTAGAACTGATGACCATTAGAGCATTTCATAGTAAAATCTTGCGTCGGTTTAGTCTTGGCACAGCAATAGGCTTCCGTATTCGACGGGGT…
>transcript/10243 gene=gene_transcript/10243 CDS=1-1923
ATGGCTGCTTTGCAGGGAATAGTGCAGTCCTCTAGTGTCAATGGCTACGGTTCTTGCGGGGCAGCTGACGTGGCAGTACCTGTTCAGTTCCCTGCTGGTTTAAGAGTTCTTGTCGTTGACGATGACATTACTTGCTTGCGAATTCTCGAACAGATGCTTCGCCGATGCCTCTACAACGTGACTACATGCTCCCAGGCTTCTGTTGCTTTAAATATCCTACGGGAGATGAAAGGCAGTTATGATGTTGTGTTAAGTGATGTTCACATGCCTGATATGGATGGCTTTAAACTTCTTGAGAATATTGGACTTGAAATGGATCTTCCTGTTATCATGATGTCTGCTGATGGAAGAGTATCTGCTGTTATGAAGGGGATTAGACACGGAGCTTGTGACTACTTG…
>transcript/10244 gene=gene_transcript/10244 CDS=1-1260
ATGCAACCTCAGCAGGGTTCCAGAATTGATTTGGCCGATTTGAAAGCTCGGATTGTCAAAAAGATTGGGGCCGAGAGGTCGAAAAAGTACTTTTATTGCTTGAATAGGTTTCTAAGTCAGAAGTTAAGTAAGAGTCATTTTGATCAATCTTGTGTTCGCCTGCTTGGGAGGGAGAATCTCTCCCTACACAACCAGTTGATTCATTCAATCTTGAAGAATGCATCTCAGGCCAGGAGCCCACCACCAGTTCAGGAAACAGCGCATGCTAAATCTGTTACGCAAGGATTACAAGGTTCTCCCAGTAGAGAAGATGGCCATGAACAAAGTGGGTCCCTTACTTCGAATCAAAACCAAAATGTTCCACTTATTTGGTCAAATGGGATTTTGCCAGTTTCCCCA…
>transcript/10245 gene=gene_transcript/10245 CDS=1-609
ATGTTCAAGCTCTGCAATTTGATGAAGCCAAGAGATTTTGTCAGATGGCTTTGGACATTCATAGGGATAATGGTTCTCCCTGCTTCTCTTGAGGAGGCAGCGGATAGAAGGCTCATGGGTCTTATATGTGACACAAAGGGAGACCATGAAGCGGCTCTTGAGCATCTTGTTTTAGCCAGCATGACCATGATAGCAAACGGCCAGGAAGCAGAGGTGGCTTCAGTGGATTGCAGCATTGGAGATACGTACTTGTCATTGTCTCGGTATGATGAAGCTGTTTTTTGCCTATCAGAAAGCACTGACAGCCTTTATAAGACCAACAAAGGAGAGAATCATCCAGCTGTTGCTTCAGTTTATGTCCGTTTGGCTGATATGCACCACAGAACAGGGAAATTGAGG…
>transcript/10246 gene=gene_transcript/10246 CDS=1-180
ATGAATTCGAACGTCAAACCTTATCAAGCGACGCCTCTTGAGAACTCAATTCCGCCTCCATTTCATCGTAAAACTGCATCAGTTGCGGCTGCATTCTGGCACCGAGCCTTCTGGAGACTTTTTGCTGACAGTGTATGGAGCGGTATTCATCACCCTTTGCTTACGCTTCTCCAAGAATAG
>transcript/1025 gene=gene_transcript/1025 CDS=1-4137
ATGACAAAGCGTCGGTGGAGGGAATCCATAAAGACCTTCTTTGGAAGTCACATTGGTCCAGAAAACGATGAACAGCTGAAAGGAAATAAAATAGAAATTGAGGACAAAGTCAAAAAGATTTTGAAGCTTGTCCAGGACGGTGATCTTGAGGAAAAAGATGGGATTAAAGAACCAATTGTCGAGTTAATCGAGGGTTTTCACAGCCAATATCAATCACTTTATGCACAATACGATAATCTCAGAGAAGAGTTGAGGAAAAAAATTCATGGCAAAAAAGAAAAGGAGACTAATTCTTCATCAAGCTCGGACTCAGACTCAGACTCTGATCACTCTTCCAAGTACAAAAGCAGTAAAAATGGAGAATTTGAAAGTGAGTACCAGAAATTAACAGACAGAATG…
>transcript/10251 gene=gene_transcript/10251 CDS=1-2013
ATGTCTGAAGGCGACGTTAAGCCTCAGAACCCGGTTGTGGCTGAGGCCCACCAGGTCGACACTTTCCACGTCCCCAAGGCGTTCTACGACAAGCATCCACACACCAAGCCACATCTGGCCAACCTCGAGGAGTACCAGAAGCTGTACAAAGAGTCCATCACCGAGCCCAAGCAGTTCTGGGGCCGCCTGGCACGCGAGCTGCTCACGTGGGAGCGCGACTTCCAGACCGTGCATGCCGGCAGCTTCGAGAACGGCGATAATGCGTGGTTCCTCGAGGGCAGGCTGAACGCTTCGTACAACTGCGTCGACCGCCATGCGTTCAAGGACCCCAACAAGCCCGCCATCATCTACGAGGCCGACGATGAGGGCGACGGCCGCATCATCACATACGGCGAGCTG…
>transcript/10258 gene=gene_transcript/10258 CDS=1-2199
ATGACAATTAAGAGTTGGATCAGTAAGAGATTTGGAATCCGACCAAAGATTAAGAAGATGATAAAGTGCATTTGTTCTGGAGAGCAATTAAAAGCAGATGAGTTAATTTCTTCATCCGAGTCTCTGGCAACTCGGGACTATTCAGCAAGTGGATATTCCTCTCGAGCTGGAGAGGCTGACACAAAAGTTGACAATAGTAACATCGAAGAAGCAGAGTCATCACTTCGTGAGAGCGGCTATCTGAACTATGAGGAAGCTAGAGCATTACTGGGAAGGCTTGAGTTTCAAAAAGGAAACATAGAAGCTGCGCTTCATGTATTCGAAGGAATAGATGTAGCAGCTGTGACTTCCCGGATGAAAGTTTCCCTTTCTAGAAGATGTGATCAAAATCGACGCCGT…
>transcript/10265 gene=gene_transcript/10265 CDS=1-684
ATGAATAAGGAGCTCAAAGGACTGAGATGTGTTGTAAGTGGTTCTGGAAAGATTGCAATGCATGTCCTGGAAAAGCTTATTGCTTATGGTGCTGTCCCTTTTACCATGTCAGATTCAAAAGGATATTTGGTGGATGAGGATGGATTTGATTTCCTGAAAATAGCATTCTTGAGGGATATCAAGGCTCATCAGAGAAGTTTGAGAGACTACTCAAAGACGTATGCTCGGTCTAGGTACTATGATGAAGCAAAACCTTGGAACGAAAAGTGTGATGTTGCATTTCCCTGTGCCTCCCAGAATGAAATAGATCAGTCTGATGCCATTAATTTGGTTAATTCTGGTTGTCGCATACTTGTAGAAGGTTCAAATATGCCATGTACACCTGAAGCAGTTGACGTT…
>transcript/10269 gene=gene_transcript/10269 CDS=1-2340
ATGTTTCGTTTCGTGGGCTCCGTTGTCCAGACTCCAGCTACTGCCTTAGCCGCTGCTTGTACTACGTTGTTAATGCTTATGTTATTTAGCGGCGTTATAATCTCAAGGCAGTCCATGCCAGCTTGGTTGAAGTGGGGATTTTGGGTTTCCCCTGCGACATATGCTGAGATAGGCCTTTCTGTGAATGAGTTTCTTGCTCCGCGATGGCAAAAGACACTGTTACGAAACACAACATTAGGGAGCTTAACATTGGAAAGCCACGGAATAGATTTTGGTGGGCACTTTTTCTGGATCTCACTTGGCGCCATGATTGGTTTCACTTTACTTTTCAACATTGGCTTTACACTGGCCTTAAGTTTCCTGAGACCTTCCCAAGCAGCCCGTGCTATTATTTCACAT…
>transcript/1027 gene=gene_transcript/1027 CDS=1-639
ATGACACCCACTGATTACTGCTTTGTGGTCAAATGGGTGGGCCAGGAGAGCTGGCAACGCGCATTGGAGGTCTACGAATGGCTCAATTTACGCCATTGGTATTCACCCAATGCCCGTATGCTTGCCACCATCTTGGCTGTTTTAGGGAAGGCCAATCAGGAGACTTTAGCTGTTGAAATATTTATGCGTGCTGAATCTGCAGTTGAGGATACTGTCCAAGTGTACAATGCTATGATGGGTGTGTATGCACGTAATGGTAGATTTAATAAGGTGCGAGAACTGCTTGACTTAATGCGCAAGAGAGGATGTGAACCTGACCTTGTGAGTTTCAATACTTTGATCAATGCGCGGTTGAGATCGGCTGCTATGGTGCCTAATTTGGCAATTGACCTTTTAAAT…
>transcript/10276 gene=gene_transcript/10276 CDS=1-2007
ATGAAGCGATTAGTGGACGAAGGCAACAAACCCGTGTTCTTGACGAAAGCTCAACGCGAGGAATTAGCCCTCCAGCGCCGCCAAGATGAAATTGCTCTGCAAAAGCGCCGCCAAGAACAACAACTCCTCTCTTCTCAGTCTATGAGCCACGCCAAACACTCCTCCGACTCGAGAGACCGCGACCGGGACCGCGAGCGACACCGGCGCGAGCGTGAAGAAGAAGCTAAGGCGAGGGAACGTGCCCGGTTGGAGAAATTGGCTGAGCGTGAGCGTGAGAGGGAATTGGAGTTGATTAAGGAACAGTATTTGGGATCTAAGAAGCCGAAGAAAAGGGTCATTAAGCCGAGCGAGAAGTTTAGGTTTTCTTTTGACTGGGAAAATACAGAGGACACTTCACGT…
>transcript/10277 gene=gene_transcript/10277 CDS=1-2085
ATGGACCCGCCACCGCCTCTCTCCTCCGCCGTTCCCAGCACCACGGCTACTCAACCCTACGCCGACTCCATCGATTCCTCTCCCCGTTCCCGACACACCGACTCCTGGGAAGACCCCCCTCCCACCAGCGCCGCCTTCCTTTCCTCTAAGCTCCGTCTCATGTGCAGCTACGGCGGTCACATCGTGCCACGTCCACACGACAAATCGCTTTGCTACGTCGGCGGAGAAACTCGCATCGTGGTTGTCGATCGTAACGTCTCGCTCTCTTCACTCGTGTCGCGGCTCTCGCAATCTTTGCTAAACGGCGGGTCGTTTGTCTTGAAGTACCAGCTTCCGTCAGAGGACCTCGACTCGTTAATCTCCGTTACGACTGATGAAGATTTGGAAAACATGATCGAA…
>transcript/10279 gene=gene_transcript/10279 CDS=1-303
ATGAGCATGCGCTATTTTAGCAGCCTCTTCAATCTGATCCAAAGTAGCATCCCGCCCATAAGCAATATTATCTCTTATACTCAAACTCAACAAGGCAGGTTCCTGAGTGACCAGTCCTATTTGGCTTCTCAGCCATTCCAGTTTCAGGTTTTTAATATTCTCTCCATCCAAAAGAACTTCTCCTGCACCACAAAATGGAAAAAGCAATTGAATCTAATGTTGGATCATAAAACCGCTCCATTAGTGGAATTATACTGCTTTTCCCAGATCCATTTCTGCCTACAAGTGCTACGAATTTTCTAG
>transcript/1028 gene=gene_transcript/1028 CDS=1-813
ATGAGCATTTCCAAGAAAGGAAGTCTCATTAGTGATACAAAGCTACCCAGTCCAAACAAAGCTACTGCTTTAAATCCAAATGCAGCAGAGTTCGTTCCCTTTGCTCTCAGGTCCTCGCCATCAGTTGGAAGTACCAGTGCAGCAGATGCAACTGCGAGGTTTGCTGCTTCCGTGTCTGTAGGAAAAGCAGTTCTTGATCGGTCAGAATCATCCATTTCAAATAATTCCGATGAAGAGGCCCACCAATATTGGCAACGCCAGCTTCCTGACGATATTACTCCAGACTTTAGGGTCTTGCATGAAGATGAGTCCCAAGGACTTGGGGGTCTTTCTTTAGCGGGCTTGTTGTTACGTGATGGTATTGATGGTTTGAGGTTTCCTGCTTCTGCAGGAAGTAGG…
>transcript/10281 gene=gene_transcript/10281 CDS=1-2010
ATGGCTGTTTCACTTTGCAACGTACGACCTTGCTTGTTAACTTCATTTCACCACAAACGCATACCTGAAATTCACCACAACATTCTCCGGTTCTCCAATAATAACAATCTCCGGCTTCTACTCTCTAAACGGCCCCGTCACCTCTCTTCTCCAAAATCTTCTTCAATTAACGGAATTTCAGTACAGAGCGACCATCTTGAGCACTTTGATGGAGCAGTCAATGTCGAGTTCCGTGAGAAGATTCGGAGATGGATTCGTTTTATTCAATCGATACTTCCTGGAGGAAGCTGGTGGAGCTTCGATGATGATGTCGAGGTTAAAATTATGGCAAAACCGGTTACTTTGTGGCGGGCGCTTAGTAAAATGTGGGAGTTGGTTTCTAAGGACCGTTGGATTATT…
>transcript/10293 gene=gene_transcript/10293 CDS=1-2085
ATGGCTGTTTCACTTTGCAACGTACGACCTTGCTTGTTAACTTCATTTCACCACAAACGCATACCTGAAATTCACCACAACATTCTCCGGTTCTCCAATAATAACAATCTCCGGCTTCTACTCTCTAAACGGCCCCGTCACCTCTCTTCTCCAAAATCTTCTTCAATTAACGGAATTTCAGTACAGAGCGACCATCTTGAGCACTTTGATGGAGCAGTCAATGTCGAGTTCCGTGAGAAGATTCGGAGATGGATTCGTTTTATTCAATCGATACTTCCTGGAGGAAGCTGGTGGAGCTTCGATGATGATGTCGAGGTTAAAATTATGGCGAAACCGGTTACTTTGTGGCGGGCGCTTAGTAAAATGTGGGAGTTGGTTTCTAAGGACCGTTGGATTATT…
>transcript/10295 gene=gene_transcript/10295 CDS=1-1182
ATGGAGACCTTTCTATTCACCTCCGAATCTGTGAACGAGGGTCACCCCGATAAGTTGTGCGACCAAATCTCTGATGCGGTACTTGACGCCTGCCTTGAGCAGGATCCTGACAGCAAGGTTGCCTGTGAGACATGCACCAAGACCAACCTGGTCATGGTATTCGGAGAGATTACCACCAAGGCCAAGGTAGACTATGAGAAGATTGTTCGCGACACGTGCCGCTCCATTGGATTTGTTTCTGATGATGTGGGACTTGATGCCGACCACTGCAAAGTCCTGGTCAACATTGAGCAACAGAGCCCTGATATTGCCCAGGGTGTTCATGGCCACTTTACCAAGCGCCCGGATGAGATTGGTGCTGGTGATCAGGGCCATATGTTTGGCTATGCTACTGATGAG…
>transcript/10296 gene=gene_transcript/10296 CDS=1-2199
ATGGGAAAGAAAAAGTTGGAGGAGGCTGGTGCAGCCACAAAAGCTAAACCAAGCATTAAAGAAGCTTCAAAAGATGGGAAAAAAGAGAAGCTCTCAGTCTCAGCCATGCTTGCCAGCATGGACCAGAAAGCTGAGAAGCCTAAGAAGGGTTCATCCTCTTTCGTGAGCACTGCTTCTGGTAAATCCAAGTCAAAGGCTGCAGCAAAGCCAGCTTACACGGATGGCATTGACCTCCCACCCTCAGATGATGAGGATGATTATCCATCAGACGAGCAAGAAGAAATTGATGCCAAAAAACAACTCCACAGACAAAAGAGAGACGATGCAAAGCAACTAGACATTTCCGTAACTGACAAGGAAATGAAGAAACGAGGAAAAAAGGACATGCTTGCTGCACAT…
>transcript/10298 gene=gene_transcript/10298 CDS=1-2052
ATGTCGTCGTGGCTGAGGAATGCGATGCACAAAGCGGTGGATGTCGGGAACAAGAACAACCTGACGCGCACCGTCAAGAACTACGCCGACACCGTCGTTCATCAGGCCGGTCAAGCCGTTGCTGAAGGAGCCAAAATCTTTCAAGATCGCATTGGGGTGCGGAATTTCAAAAGTGTGAACCAAACTATACGAAGATTAGAGGATGCTGCGATCTCCTGTAGGGGTCCGGAAAGGGTAATGCTGCTGAGAAGATGGTTGGCTGTGCTTAAAGAAGTTGATAAAATATGTGGACTTCTTTCCAAGGATAAAGAGAAGATGAATGAGCAACTTGATGCATTTGATGAAGCAAAGAATGGCCCAAGAAAACCATCTATGGTCCTATATTATGACACTGATTTT…
>transcript/1030 gene=gene_transcript/1030 CDS=1-2772
ATGGGGGGCAAGAAAAGATACTCTAATGTTGGAGAGGAAGGAGAGCGTGTGGTAGATATTGCTGCTGAAGACATGGATGCTGATACTCTGGGGAATGATAATGGTATTTCAGGGCCTCTGAAGAAGAAAATGAAAAAGGATAAGCAAAAAGAGGGAGGAATTGCAGATGGGGATGCAAAAGTTTCTAGTTCTATCAAACCCATGGAGAGAATGAAGAAAAGGAAAGCAATGGACAAGGAGAGGCATCGGTTTGCTTTGGAAGATAAAGAAGCTCAGCCCAATCAAATAGGTGGAGCTTTGAAAGGTGACGAACCTCGGGCATCAGTGGCATCATCGTCATCTAGTAGCGGGATGCCTGACTTGCGTCTTAGTGTTTTTAATGACTTGGCATCTGGTGAT…
>transcript/10300 gene=gene_transcript/10300 CDS=1-2085
ATGCAGCGATTCGTTGATAACGTCCTCGCGGTTGCCAAAGAGTCAGTGAAGACGTTTACTTACGAGTCATTAAACAACATTGTGAGGCTGATCAATGGAATTTCGGCACTTTTATTGGCCGTTTTACCGGGGAAGGCTACTATTCTTGAAGGCATGCATGGCTGGGAGCTCAGGCCGACTTTCCGCGGTCCTCGATTTCCCCGTTGGATGGAGAATGGTGTGTCCTCATTCAACCGGTTCGTTCATGAGCTTTCTATGGATTCTGATCCTTCAAGTGTAGATTACTCTTCTGGAGAAGAAGATATTGATGGAGTAACTCCTGCATCACCATCATCGCACAGTTCACGAGTCTCCAGGGCAAGTAGTTTCACCAAGTATGAAAGGCATCGGTCTGGGTGG…
>transcript/10301 gene=gene_transcript/10301 CDS=1-2007
ATGGCTACATATACCCCAAAGAACATCCTCATCACAGGGGCTGCTGGGTTCATTGCATCCCATGTTTGCAATCGGTTGATTCGTAACTACCCCGACTATAAAATTGTTGTGCTTGACAAGCTCGATTATTGTTCAAATCTGAAAAACCTAATTCCCTCAAAAGCATCCCCCAACTTTAAGTTTGTCAAGGGAGACATTGCCAGTGCTGACCTTGTCAACTTCCTTCTAATCACTGAGTCCATTGATACTATTATGCACTTTGCTGCCCAGACTCATGTTGACAACTCTTTTGGTAATAGTTTTGAGTTTACCAAGAACAACATATATGGTACCCATGTACTTCTTGAGGCCTGCAAAGTGACTGGGCAGATTCGGAGGTTCATCCATGTGAGCACAGAT…
>transcript/10303 gene=gene_transcript/10303 CDS=1-1980
ATGGGTTTTACCGTTGATTCTCAAAAGGATGGTGTCGGTGGTGGTAATGGAAGGTTGGGTGGTTGTGTGAGGACTTTTGTGAGAAGGAAACAGGTGGATTCTGTGCATACAAGGCCTGAGAGGTCCCATCAATTGGCCAAGGATTTGACGATTCCTCACCTTGTTGCAATTGGTGTTGGCTCAACAATTGGAGCTGGAGTATATATTCTTGTTGGAACAGTTGCTAGAGAGCATTCAGGACCAGCACTTGCCCTTTCCTTTCTTGTAGCTGGAATAGCTTCTGCATTTTCAGCATTTTGCTATGCCGAGCTTGCAAGTCGTTGCCCATCTGCTGGGAGTGCTTATCATTATTCATACATATGTGTTGGAGAAGGTGTTGCATGGTTGATTGGTTGGGCT…
>transcript/10304 gene=gene_transcript/10304 CDS=1-162
ATGATTCTGATGGGCTTGTTATTGAGTGGAGAGAAGTTCAAAACATCCAGTGCCCTTGCCGCTGAAGAGAACATAAACATAAGTAACAAAAAAAAAATAACCTTGCCTATACAAATAGCACTTTCCATCGGGGACAAACACGAGAAAACTTTACCACCATAA
>transcript/10310 gene=gene_transcript/10310 CDS=1-1755
ATGCGGCTTTTTGTGAAAATATTGGAGGAGGAAGATCCAGGTTGGTATTCAAGGGCATCAAACTATGTTGCTCAGCCCATTGTAGATGTGCAGATGAATCCTAATTCTAAAACTGAGACTGTCATGGAGAATGGCAATTCGTTACCTGAGACAAAGACCATTCCTGAAAATGGAAACCTAATGGAGACTCAAGATAAAGATGTAGTCTCAGAAGGCCTTGGTTCTATTGTTGTCTATGATCAATGGATTGCACCTCCAATATCTGGCCAACGGCCCAAAGCTCGATACGAGCACGGAGCCGCAGTTGTTCAAGATAAGATGTATATATATGGTGGAAACCACAGTGGTCGCTATCTAAGTGATCTCCATTTTCTGGATTTGAGAACTTGGGCCTGGTCA…
>transcript/10312 gene=gene_transcript/10312 CDS=1-2037
TATGATAATGTATGGTGTGACGAAAGCAATTTTCATTTAGCAAAACGCATATGGTCTTTGTTCGTTCATTTATCGACGGAGAGAACGAAGGACCCTCCTTTGATTGACAGGTTACCTTTGATGGGCAAGTTTTCAGGGATGCATGGCCCTGGTGGTGGCAGTGAAAGAGCTCCTCTGTTAGATCATGGTGGGAGGAGAAAGAGAAATGATGCCTCGGAAAATGATAACTTGACAGACCTTGAGCATGGGGATGCAGTTCCGGCTGCGAACGTGGGGTTCGGTAGAGTATTTGCACTTGCAAAGCCTGATGCGGGGAAACTGATACTCGCTACTGTTGCTCTCTTGATTGCATCCATGTCAAGTATCTTGATTCCAAAATTTGGAGGGAAAATAATAGAC…
>transcript/10313 gene=gene_transcript/10313 CDS=1-2076
ATGAAGAATCGATCATCGGAGAGCAGCAGCGAGAGATCTCGTCTTCTCCCGCACGGACTTCTTCATCCGATGCGCGGCAAGCGCTATTGTGCGAGGTTAGTGCGCAGGTTAACATCCTTAACACCACTTTCTCCTGGCTCGAAGCCGATCGCGCTGCGGCCAAACGCGCCACTCACGTCCTCGCCGAGCTCGCCAAGAACGAGGAGGTTTGTGAACTGGATTGTTGAAGGTGGCGCTGTTCCGGCTCTCGTGAAGCATCTACAGGCGCCGCCGATTACTGAAACCGACCAGAATTCGAAGCCGTTTGAGCACGAAGTCGAGAAAGGAAGCGCTTTCGCTCTTGGACTTCTTGCTGTAAAGCCAGAGCATCAGCAACTTATAGTTGAAAATGGGGCGTTG…
>transcript/10315 gene=gene_transcript/10315 CDS=1-1635
ATGCAGGAAGATCACCGCAAGAAGAATTCTCCAGAGATGGAGTTTTACTCTGGATATGGTGATGGCAGTAGGTACAAAATTCAGGAAGTTATTGGGAAAGGTAGTTATGGTGTTGTTTGCTCAGCAATTGACACTCATACTGGTGAGAAAGTGGCAGTAAAGAAAATACATGATATTTTCCAACACACATCTGACGCCACGCGTATTCTGCGAGAGATAAAACTACTAAGACTGTTACGACATCCTGATATTGTTGAAATCAAACACATTATGCTTCCCCCTTCGATAAGGGACTTTAAAGATATTTATGTTGTTTTTGAGCTCATGGAGTCGGACCTCCATCAAGTCATCAAAGCCAATGATGATTTTACTCGAGAGCACTATCAATTCTTTCTTTAC…
>transcript/10317 gene=gene_transcript/10317 CDS=1-2085
ATGCCTTCAATCGCTTTGTTTGACGGAAAGGAAACGATAGACGAGAAGAAGATGACGAAGAAAATAGTTCTCGAGAACTTAGAACAAACAGAGGCGGCGGCGTTGGATAAGAGTTTGGAGAAAAAGAAGAGCAAGAAAAAGGATAGTAGTAAGAAGCGGAAGGTGTCGGAGATGGAGGACGAGGAAGAAAGGAGTGAAACGAGCTCAGAATTAGTGGAGCCGGTGAATTTGAAGACGGAGAAGGAAAAGAAGAAGAAGAAAGCAAAAGTTGAATCTGAGGCCGAGGTTGAAGAGCTGGAGACTAGCCAAAGTGAGCATCCGAATGCGGTTTCACGGTTTAGAATATCGGCGCCGTTGAGAGATAAGCTCAAGTCCAAGGGGATTGAGTCTTTGTTTCCT…
>transcript/10319 gene=gene_transcript/10319 CDS=1-1329
ATGAGCCTTTGCGGCAGCGTTTCTGCAAGTGCTTTCAACGTGAGAAGACATGGTGGTTTCCGAGAAAGTGAATCGATGGGTCAAAGCCTGAAAATTCGTGTTAAAACGAGGACAAGGAAGAGTTTCTGCCCTTTGCAGGTTGTTTGTGTGGACTACCCAAGACCAGATATTGATAGCACGGCTAATTTCTTGGAAGCTGCTTACTCATCTTCTTCATTTCGTACTTCCCCCCGTCCTCCTAAGCCGTTGAATGTTGTAATTGCTGGTGCAGGTTTGGCTGGTTTATCAACTGCAAAGTATTTGGCAGATGCAGGCCATAAGCCTTTGTTATTGGAAGCAAGAGATGTTCTAGGCGGAAAGGTGGCTGCATGGAAAGATGAGGATGGGGACTGGTATGAG…
>transcript/1032 gene=gene_transcript/1032 CDS=1-2661
ATGGCTTTCTTTGCTGAAGATGTTCATCTTTTGGCTAGTGCAAGTGTCGATGGACGCTTTTTCATATGGAATATTACGGAAGGCCCTGATGATGAAGATAAGCCTCAAATTTTGGGTGAAATTGTTGTTGCCATTCAGATACTTGCTGACAGGGATTCAGTCCATCCACGAGTCTGTTGGCATCCTCACAAACAAGAAATTTTGATGGTGGCGATAGGCAATCGAATCCTGAAGATTGATAGCAATAGAGTTGGGAAAGGCGAATGGTTTTCAGCTGAGGAACCTCTTAAGTGTTCCATTGATGACCTGATTAATGGGGTTCAGCTTGTTGGTAAACATGATGGCGAAATTACGGAGTTGTCAATGTGTCAATGGCTGACTACCCGTTTAGCTTCAGCT…
>transcript/10322 gene=gene_transcript/10322 CDS=1-240
ATGTTTAATGGAATTGAAGGGTTGAGCATAACTCAATTATACGATCAATCAGTCGCACACAAGATTTATATTGTAGCCACAATGTTAAAACTCAACACTCCCAGCTTATATAATGGAATAGTGACATACCTTCCAAAAAGATTCAAATACTTTTGGGGGATTATAGAGGATTGCCAGGCCCAATCTCTCAGGGTAATGATTTTGCAAGACCTTAGCTGTTTCCCGAGTCACCTTTACTGA
>transcript/10328 gene=gene_transcript/10328 CDS=1-1626
ATGATGGCAGCAAGAAGGATTCCGTTTTTGCTTTCACGTTCATTAACGTCTTCTTCACCAACTCTGTTTGCCAGAGGGAGGAATTCTAGCTTGGCCAGAGCTGGCGCCTGCGGATATAGCACGGCTTCTTCTGCTGCTGCTGCGGAAGATCCAATTACTCCACCTGTCAAAGTTGATTATACTCAGCTTTTAATTAATGGACAATTTGTTGATTCTGCATCAGGCAAAACTTTTCCCACATTAGACCCTAGGACCGGTGATGTGATTGCTCAAGTAGCTGAAGGTGATGCTGAAGATGTAAACCGAGCTGTTTCTGCTGCTCGCAAGGCGTTTGATGAAGGACCATGGCCTAAGATGACTGCTTATGAAAGATCAAAGATACTTTTGCGCTTTGCTGAT…
>transcript/10329 gene=gene_transcript/10329 CDS=1-741
ATGGCAGAACTGTCGAGCTCTGACGTGGAGGCAGTGATAGAGTTCTTGAGAAGGAATGGATTCAGAGAAGCTGAGTCTGCTCTTAAAGAAGACATGATCGAGAAAAGATGTGATTTGGGTTCATTTGATTATGAGAAATTCTTGTTTCCTGTCCTGCCGCCGGTCAAGATTCCGGCGACTCTCAGGCAACCGGTGTTTGAAGAAGTTGGTAGTGACAGATCATCAGGATCAAGCTCCGTGTCTTCATCTGATCATGATGAGTTTGTCAGCTGGGGTTCTTCCACTAGTGGCCTGTGTTCTTCAGAATTCACAAACCCATATGGACTTCGATCAACATCCCAGGGCAATTCTGAAGCTTCATCTGAAAGCTTATCTCAATTTGGCACAGCACGCGATTAT…
>transcript/1033 gene=gene_transcript/1033 CDS=1-2430
ATGGCGGAGAACAAGAACAGGTGGAACTGGGAGGTGAGTGGTTTCGAGCCTAGGAAGTCATCGTCGTCGCCGTTCGAGCGCGAGGACCAGAGGCCTGCTGCTCCACTGGTTCGCCGGTACTCGATCTCCGCCGCCTCGGCTTTGCCGCATTCGACGGAGATTTCGAAGCAGGCGCTAGCCAGTAAGGTTCAGCGATTGAAGGACAAAGTAAAGCTTGCAAAAGAGGATTACTTGGAATTGAGACAAGAAGCAAGTGATCTGCAGGAATACTCTAATGCAAAGCTTGACCGGGTTACACGTTATCTAGGTGTTCTTGCTGATAAAACTCGTAAACTAGATCAAGTTGCCCTTGAAACCGAAGCTAGAATTTCTCCACTGATCAATGAGAAGAAAAGATTG…
>transcript/10330 gene=gene_transcript/10330 CDS=1-822
ATGTCTACTAAGATGTGGGAAGTCACGGTGGAGCATGCTTGGACGTGTCTACTTGACAAGAGGGTATACTTGTACTGTCCTCCTGGAACTCAACAGAAAACTGGTGTTGTCTTCAATGTTGTGGGACAAGCGATGGGACTACTTTTGGAATGCCAGTATGTTCCTATCGATAAGCTGTCTGAAACCCAAAAGGTTGAAGCTCAGAACTTGGTAATTTGTGCCTTCAAACACTGGGAAGGAGTTGTCTCTTTTGAGGATGAAGCCTCTCTCACGGGTGCCTGTTCAAACTCGCCTAATGTTCTTTGTACATCAAGCTTGCCAATAACAGAGAGTTCTAATGGGAGCAAGATTCTGGCTTCTCAAAAGATGGGTAGTTCTGATTATATCCAACTGAATCCT…
>transcript/10331 gene=gene_transcript/10331 CDS=1-213
ATGAAAAAGCAAACAGTCTTCCTGGAATATTCACTTATATTACTTGGCTGGTTTATGTCATCAAAAGCCCCAAAAATTGCTGATACAACAACAATTCCACGGCATTGTTCCATATCAAGAATGTCCTCATTGTCTAGGTCATATCCTGTCCCACGGCCAGGTTTTCCTTTGGCAAACCCACAGTGCACACTCATTGACTCTCTTATATCATAA
>transcript/10336 gene=gene_transcript/10336 CDS=1-2295
ATGGGGCACTGTAACTTGTTACTGCTGTTGTGTCTCACCTGGAGTTTGTTTCTTCTTGGAACCCATCAACTTCAATCTTCACAAACACAAGTGCTGCTTCAGCTAAGAAAGCATTTGGAGTACCCTAAACAGCTGGAGATTTGGATCAATCATGGCACTGATTTTTGTTACCTATCTTCATCTACACAAGTAAACATCACATGTCAAGACAACTTTGTCGCTGAGCTCAAAATCATAGGTGACAAGCCATCAAAGGTTAGTAATTTTAATGGATTTGCAATAGCTAATGTAACTTTATCACAGAACTTCTCTATGGATTCATTTGTCACTACTTTGGCAAGGCTAACTAGCTTGAGAGTTCTTAGTCTGGTGTCTTTGGGAATTTGGGGACCTCTTCCA…
>transcript/1034 gene=gene_transcript/1034 CDS=1-630
ATGGTAATGGTGGAGGCATACCAAACATTCGAGGTGGTTGGACTGAACCAGGAATTGGCGGTGATGGGCCCACCCGCGGGGCTGACCATGAATGTGGCCCAAAAGGAGAAACTTGAGGTGGTAGTACACCTTGAGGAGATGCTATTGGAAATGACGGTGCACCTGAAAATGGCGGCATGCTTTGAGGAGCTGCTGAGAATGGCAGTGTGCTTTGAGGAGCTGCTGAGAATGGCGGTGTGCTTTGAGGAGCTGCGGAGAATGGCGGTGTGCTTTGAGGAGCTGCTGAGAAAGGTGGCGCGTTTTGAGGAGCTGCTGAGAAAGGTGATGCGTTTTGAGGAGCTGCTGAGAAAGGTGATGCGTTTTGAGGAGCTGCTGAGAATGGTGACTGCTGCACAGGAG…
>transcript/10340 gene=gene_transcript/10340 CDS=1-552
ATGAGGGCCAGAGCAGAGCGCATTAGATGCATGGCACACAAATGCAATGCTATCTGTGATGAAGCTGTCATAAGAAGCCTGGTCAGCAAAAAGCATCCCAATCTGGCAGAAAAATTTGATCGTTTTCTTCTTGAGTCTTATATTGAGGATAATAAAATGGTTAAGTGGTGCCCAAGTACACCCCATTGTGGGAATGCAATACGGGTTGAGGAAGATGAATTTTGTGAAGTAGAATGTGCTTGTGGTCAACAATTTTGTTTTAGTTGCTTATCAGAAGCACATTCACCTTGTTCATGTTTGATGTGGGATCTTTGGGCCAAGAAGTGCCGAGATGAATCTGAAACAGTTAATTGGATCACTGTTCATACAAAGCCTTGTCCAAAATGTCACAAACCTGTG…
>transcript/10342 gene=gene_transcript/10342 CDS=1-1824
ATGGCGGAGGAGGGTTTTGAGCCCTACCATGTCCCACAACAAAGCAGAAGAGATAAGCTACGAATTGTGGCTCAAAATCATCCACCATCACCATCATCATCAGCTTCAGTTTTGTATCATGCTGCAGATTTGTTTCACCATCATCAACAGCTTAAGGCAACAAACCCGGTTTGTGTTGTTAAAGAAGAAGGTGTTAATTTGATGATGGGTTTTGTTGGTAGTGGTGCTTCAACTACTTCACATAATCATCATCCTTATCTGGATCCGCACTCAACTTTTCACCATTTAAACCCTAGCTCCATTCTTGGTGTTAACAACAACAACAATAATAACCCTTTTCTTCATCTTCATCAAAACCTTAGAGACTTTGATGATCATCAGTCCTATAATGGTGGTGGT…
>transcript/10344 gene=gene_transcript/10344 CDS=1-2553
GAGGGGGGCAAGGTACTGAAGGACACATATGGGCACCGGGTGCGATTGGCTACACATCCGGTGTTCAAAGACTTTGTTATCGAGAATGGCCTGGAATTTTTCAGCATTGGTGGCGACCCTGCCGAGCTCATGGCTTTCATGGTCAAGAACCCTGGCCTGATGCCTGGCATGAACACGCTATGGAGCGGGGATGTTGGCAAGAGGAGAAAGGGCATCGCAGAGATCTTGCGCGGAACATGGAGGTCATGCATTGAGACTGGAAATGGACTTGGTGTGGACCCGCTTAAGCAGACCGTGGAAGAGTGGATGGGTGTCGAGGAGCAGCTTCCTGAGCAGCTAAAGAAGCCTTTCGTCGCTGATGCTATCATCGCAAACCCACCGGCTTTCGGGCATGTGCAT…
>transcript/10345 gene=gene_transcript/10345 CDS=1-2226
GGGGGGATACAAGCCATATTCTCCTCATCTCCTTCAGTATTATTACTTTTGCATTATTATCCAAAAAAAAAACTCAACATGGCTCAATGGCCAGGCCACGGTGGTACCCAGCAACTCATCAAGAGTGATCGGAGCATGGTGTCAATTTCTGATGACAATATGATGATGAAGCAAATTCAGGCAACCCACACTCCTGATGGAAGAGAGGTTGATGTTGAACCTCTTTTCAACCTTGTTCAGGATATCCTCAATCGTGCCACCTTTCAAGCTGTTACTGATGAGAGGGGTGCCCAAGCTCAACTTGAAATCGAGGACAGCGCTGAGCGTGCTGGTTTCGCTGCCATGATTGATGCAATATCATACACAATTGACAGAATCTCATGCGAGATAGCATACAAG…
>transcript/10346 gene=gene_transcript/10346 CDS=1-1608
ATGGCATCGGCGGTGTTAGCCAATCGCGGTGAAGGCAGCTGGCCGATGCAGACTAAAGGCAGTGGTCCTAAACACATGGGAAAAGTTCCAAGCCCTAACCCTAACTCGAAAAGAAGAAATTTTTACCAAGAAATCAACAACGGCTGTCTAATTGACGACGCGTCTCCGGCCGTCACACAATCAGCCGCCTCAGACGACGCGTCGTCAATCAACAGAAGACCCAACAACGATAACCTTCTCGTGGGTAATTACGTCAGCTTCAACGTCACTTCGTATTCAAAAATAGAGCTTTTTGAGCTCAAGAATCGGCTAATTTCTGAGCTGGAGCAGATTCGGCAGCTAAAGAACCGAATACAATCGCAACAGTTTAGATCCGGCTCTAAAAAATCTTCGCTTTCC…
>transcript/10348 gene=gene_transcript/10348 CDS=1-2211
ATGTTTGATAAGATCGAACTATCTGTTTCTTCGTATGACACTGCTTGGGTAGCAATGGTTCCATCTCTAGAATCCCCACAGGCACCTTGTTTTCCACAGTGCATAAATTGGTTATTGGATAATCAACTTGCTGACGGTTCTTGGGGTCTGCCTAATCGCCCTTCCTGGTTAGTTAAAGACGCTGTCTCGTGTACATTAGCATGTGTGCTTGCACTAAAGAAATGGGGAATTGGTGAAGAACAAATGAATAAGGGCATTCAATTTATCAAGTCGAATTTCGCTTCAGTTATGGATGAGAAGCAGCAAACGCCTATTGGATTTGACATAATATTTCCCGGTATGATTGAATGTGCCCAAGACTTGAATTTGAACCTCCCTCTGAGCTCCAGAGATATAACT…
>transcript/1035 gene=gene_transcript/1035 CDS=1-3825
ATGAAGAGGAGAATGCATTTATATCAATCCCAGCATCCCTTTGATGAGCATCCTTTTGAGGCCTTTTTCTGTGACTCATGGCAAACTATGGAGCTTATAAGAATCAAGGATGGGTCTGTGACCATGCATCTCAAGGACAATCAATGTTGGACAGAGGAGAAACGCCCATTCTCGAATCTCCGTATAAGATCAAGGAAAGCAACTTTATCGGACTGCACCTGCTTCTTAAGGCCCGGAATTGATGTGTGTGTGCTTTCAGTCTCCAAAAATGCGGAGTCCTTGGATGAAGAAAATCAAGATCATGTGTGGGTTGATGCTAAGATAAGTTCTATTGAGAGGAAGCCGCATGATACTCAATGCTGGTGCCAGTTTTATGTTAAGTTGTACATTAACCAAGGT…
>transcript/10351 gene=gene_transcript/10351 CDS=1-204
ATGTTAGAATTTATAGAGTCGAATCGCTGCATCAATGAGAGTGAACAATCAAGAGACTGTACAATCATACATACGGTCACTATGGGCCTGAAAAAACTTCTAGTTAAAATCAAACTGCATTTTTATTTATTGATAAACTCATTGTACAATCACTTTCGAAAAGCTGCAAAAAAAAAAAAAAAAAAGAAAAAAAAAAAAAAAAGT
>transcript/10352 gene=gene_transcript/10352 CDS=1-2091
ATGTCATTTTCGAAGAAATTACAAGTCACAGGGTTTGATTCTCTCACATTGAACGACAGTGATGACAACAACAACAACAAACCAGATTTCAAAGAACTCGATCTGGGTTCGCCAGTTTCACCGTTAATAACACGTGGCAGTAACACAAATGGTGTAGCCACAGCCACAGCCACGGCCACGGCCACGGCCACATCAAGCAGCAGCAGCAGTTCAAGCTCCTCTGGTTCAGCCTCAGGCAAAATAAACGCAACCCAATTGGCAAACAATAGTAAAAACAGCAACCACTCAGGCGAGCTTTCGGGATTCCCTCGATCCGGGCCCACACTAGGTAGTTTAAAGAAGCCGGGTCATCGGAGATCAGCCTCAGCTGGCCCACCTTTGATCTACTCTGGCTCAAGT…
>transcript/10354 gene=gene_transcript/10354 CDS=1-1014
ATGGATCATTCAACTGTAGATGGTCAAACAAAAGAGATGGATATCATAAGCTTGTCATCTTCTCGCGGTCAGCCACAGCGCGAGCAATACATTCACAAGGTGGGAGTTCCCCCAAAGCAAAACCTCTTCAGGGAATTCAAAGAAACTCTGAAAGAAACATTCTTTGCTGATGATCCTCTACGTCCCTTCAAGGATCAACCAAGGTCTCGAAAGTTTATCCTAGGCATCCAGACAATATTCCCCATTCTTGAATGGGGGAGACAATATAATTTGAAAAAATTCAGAGGGGATCTCATCTCCGGGCTGACAATTGCAAGTCTGTGTATTCCTCAGGATATTGGATATGCAAATCTTGCGAATTTGGATCCACAGTATGGACTGTATTCCAGCTTTGTTCCA…
>transcript/10356 gene=gene_transcript/10356 CDS=1-213
ATGCTGCTAAGCGGAACCCTTGATCCTGCTGATGTTGAGAATAATGGAGGTCCAAATTCATCACAATCTTTATCAAGCCATGATGGACCTCGTTTCAGCTGGATTGTATCATATGGAGCAGTTTTCAAATCAGCTCGGCCCACATTGCATTGCCTTTATTGTGAAAAGTGCAATGTGAGGGCCCAGATAAAGGACAAACGTGTGCAAGCCTGA
>transcript/10359 gene=gene_transcript/10359 CDS=1-531
ATGTCTCTCAATATGAAAACCCTAACACAAGCCTTAGCCAAAACCGCTGCAGTGATCGGAAAGACCGTTGAAACAACCGTACAGGAGGTCACCGGGCCGAAGCCGTTACAGGATTACGAGCTTCTCGACCAGATCGGCTCGGCCGGGCCGGGACTCGCGTGGAAATTGTACTCGGCGAGGGCGCGTGACGCCACACGACAGCAGCAGTACCCGATGGTGTGCGTGTGGGTTCTGGACAAGCGGGCCTTGTTGGAGGCGAGGGCGCGTGCGGGGTTGACGAAGGCTGCGGAAGACGCGTTTTTGGATCTGGTGCGTGCGGACGCAGGGAGGTTGGTGAGGTTGCGGCATCCGGGGATTGTACACGTGGTTCAGGCAATGGACGAGAATAAGAATGCGATG…
>transcript/1036 gene=gene_transcript/1036 CDS=1-2889
ATGTCTGTTTCAATGCGAGATTTAGATTCAGCTTTCCAAGGAGCTGGACAAAAAGCTGGAATTGAAATATGGCGCATTGAAAATTTTAAGCCTGTTCTTGTACCAAAGTCCTCTCAGGGAAAATTTTTCACCGGGGATTCATATGTGATTTTAAAGACAACTGCCTCAAAAAGTGGTGCCTTACGTCATGATATCCACTATTGGCTTGGGAAAGATACCTCTCAGGATGAAGCTGGTACTGCTGCCATTAAGACAGTTGAACTAGATGCAGCTCTTGGAGGACGTGCAGTTCAGTATCGTGAAGTACAGGGCCATGAAACTGAGAAGTTCCTTTCTTATTTTAAACCATGTATCATACCTCAAGAAGGTGGGGTTGCATCTGGATTTAAACATGCTGAG…
>transcript/10360 gene=gene_transcript/10360 CDS=1-2217
ATGTGTTCATCGAGGCTGGAAAGTATAAGGCTAGGGACCTTAGTTGCCGGAATTGCGAATTTAGCGGTGGTGATTCTTGGTGGGTTTCTTGTTTATGTGGCGTTTCCTTCTTGTGATGCCCACAAATTGTTACCGGTTGCCGTGGTTTCAGTGGCTGCTGCCATTAAATTTGGTGCCATGATTAGAACTGGGATTGCCCAAGAAGAAACTGCCAAAACTGTTCTCGATTCTACCGTTGATTCTATCATTCGCCATCAAAGACGGTTAAGGTATAAAACATGGTTGTGGTGGACCCGGTTTGCAATTGTAATTGCATTCTTTCAATTTGCGAGTGCAACATATCTTTTGTTCAACATGGCAAACTATATTTCTAAAGATGGAGATCTTCCAGGTCATTGT…
>transcript/10361 gene=gene_transcript/10361 CDS=1-2112
ATGTCGATTGTGCCTCATAAGATGCAACAGCTCCGGGGTGAACGCCATATGTTCACAACCTCGGATGACAATGCAATGATGAGGCAAGTTCAGGCCACCCATGCTCCTGATGGCCGCGAATTCAATGTGAAACCTCTTCTTTACATCATTGAGGACATCTTTCAACATGCTGCCCCTAGTGTCCCTGGCTTTGTCCAGGAAAAGCATGCACAATCGGATGTCTTCGATGACAAGGCATTCCAATCTGGCTTTTTTGACATGCTTGATCTTTTGTCATCCACCATCAACAGAATTTCCTGCGAGATATCATGCAAGTGTTCTGGAGGTGGAGATGCTCATGCATTAACATTGGGAATATTCAACATTGTTACAAGCTACTCCTGGGATGCCAAGGTGGCG…
>transcript/10363 gene=gene_transcript/10363 CDS=1-2268
ATGGCTTCAAATGATTCTACCCAACAGTCAATCAATTCTTCAGTGGGCTCAGAAATTGGGAAAATTATTGACAATATATCGAATTTGCATAAACGTGTTTCTGACAACATCGTCAAGAAAAATGAAACTCCAACGCCCCTCGCCAAAATTGTTAACAAAGAGAACCAGCCGGCAAATTTCCGAGATGTGCAAAGGAAAAAGAGTAGCAGCAAGGGCGACGCCGACAAAAATGACAACAGCAGCAATGACCAGCAGTCCAAGGAAGTCAATCCACTCGACCAGTTACATCATGATTTGATCTACATGCGGTACGCGTTAAACAAGCTCCAAGGCTTTGAAGGTAAATTCGGCAAATCAATCCAGGAACTTAAAGACGACCTTGAGATTATCCTCGCATCC…
>transcript/10364 gene=gene_transcript/10364 CDS=1-2175
ATGCAATCGGGTGGTGGGCCCAGCCGGATTCGGCCGGCATGTACGTCATCAGCGGCGTCGCCGTCTTCCTCGTCGTCTGCTGTTTCGACACCCCGCTTGGGCTTCGATTCGTTGCAGCAACAGCCGCAGAGACAGTCATTCCAACAACAGTTACCGAGAAAACCGGATGGAAATGAAGCCATTCTAGCACATCAAGTTGGTAGTCTCCCTGTATTAATGGGAGGAGGGAACGCCTCATCTCCAGGCTCCATGCAACCACCTCAGCAGTCTAGGAATTTTTATGATTTTGCCCAACAACATGCTTCATCTCAGGAGGGTCAGATTAGAAGTCAAGGTGTTGAGCAACAAGTGCTAAATCCTGTTCATCAAGCTTATATGCAGTATGCTTTGCAGGCCCAA…
>transcript/10366 gene=gene_transcript/10366 CDS=1-252
ATGCAGGTCCATCAAAGACTCTACCAGGTGGCCTGCCACCACCCCTTCCTCGAGCATGAGGTGGTGGTGAAGGATCTCTATATCTACCAGTGTCCCTCCTGCTACCAAATTCACGGCTGCGAGAAGTACCACCAGATTGATCAAAACTGGATCCATGGCGCTGGTCTGCATCCCTACATCTCACAGGAGATAAAGAACCTGCATGACTTCTATATCCTGGAAAAAATGCCAGTGAACTTTGTAGAAAAGTAA
>transcript/10368 gene=gene_transcript/10368 CDS=1-1908
ATGGGAGAATTTGCCAAAGGGAAAGCTATTTCGCAAACTGATAACAAACATCAAACAGAAACTACCGCTATCAAGAAAGGATGGAATCCAATGCTACCAACTAAGGAGAATAATCCAGGTGAAAAGAATCAGTTATATTCAAATTCAAAGCCAACAGACTCCCAACCTCAAACCCATTGCAGTTTCTGCGCGAACAAAGAAAGTTGCCAAACTGTACGCTCAAGGACAAAACTAATGAACATTTTGATAGAAAGAGGAACGCCCCATGAAGCCCAGTCCATTTTTGACAACTTGATTGAAGGAGGACACAGGCCATCTTTAGTAACTTACACAACCCTCTTGGCTGCCTTGACCATCCAAAAGCGCTTCAAGTCCTTATGTTCTATTATCTCACAGGTG…
>transcript/10369 gene=gene_transcript/10369 CDS=1-813
ATGCTTCTATATTTATTGCAGCAGATGATGGGTCTGATTGGCACTTTTGTTCTATTATGTGATTTCAAAAAAATTTCTGTTGCTCAATGCTTTTTACGTTATTACAGACGAAAAAGTTGCTCAATTTCTCCTCGACGCCGTAAAGGTCGTTCTCCTACTCCAAGACGGCGTAAAAGCCGTTCACCAACTCCAAAGCGGTATAAGAGGCAAAGAAGTAGGAGTTCTTCGTTGTCTCCTACACGTAAATCCTCGAGTCCAAGTCTTGGGTCATTAGAGCAGAAAAATGCAACTGAAAAATTGAGAAAAGAAGAGGAAGAGAAAAAAAGGCGTAAACTAGAAGCAGAACTGAAACTGATAGAAGAAGAGACTGCAAGGAGAGTGGAAGAAGCAATTAGGAAG…
>transcript/10370 gene=gene_transcript/10370 CDS=1-1920
ATGCAGAGGCAAACAAGGTATATGGAGAGAACCAGTAGTATGAGTAGAGGGAAGAGGAGCTTAGAAGATAATGAAGAAGAGCAGCCGGAGCGAAAACGCCCTGCTCTCGCTAGTGTCATTGTAGAAGCTCTGAAGGTGGACAGTCTGCAAAGGCTTTGCTCATCGTTGGAACCTATTCTTCGTAGAGTAGTAAGTGAGGAAGTTGAACGGGCTCTGGCTAAGTTAGGTCCTGCAAGGCTCAATAATGGACGGGCTTCTCCAAAACGAATTGAGGGTCCAAATGGACGTAACTTGCAGCTGCACTTTAGGTCAAGATTGTCTCTTCCCCTCTTCACAGGAGGAAAAGTGGAGGGCGAGCAGGGTGCTGCAATCCATATCGTTCTGGTTGATGTAAGCACC…
>transcript/10371 gene=gene_transcript/10371 CDS=1-1950
ATGTTTGACTGGAACGACGAAGAGCTTAGAAACATAATATGGGGTGAGATTGAAGATGATCGAAACAAGAAAGAATGGAGGAGTCAAGAAGCTACAGCCATTAGGCCTGCTGAGAGGAAGACGGCGGGGGCTAAAATAGATTTTAATGGCGGAAAGATGGAGAGCAGTTGCAATTCGGCCTCAGGATTTGTCATGGGCTCATGGTTTGATCAATATTTATCTAATAATGTTGCCAAAACTGGAATTGCCAAGTCAAATTCCACAAGTAGTGCCATGAAAGCTGAACTTGATAAAGATCTTGAAAGTTTTGAAAATCCCGAAGGAATTAAAGACGAAAGTGATTTTGTCGACTACACCTGGGCTAACATCGGAGGCTTTGATGACCTTGATCAAATTTTC…
>transcript/10372 gene=gene_transcript/10372 CDS=1-192
ATGGAGTGCAATCTTGAGCAATCTATCGCAGAAACCACAACACCAACTGTGCAATTAATTTTCAGGCAATCATCCCTGAGGAAATCTGATGCTTCAAGCATAGCCCGTCTAAAAAAAACGCTTGTAGCCCCTGTAAAACAATTAAACAAAACAGCGAGTGAATTACCTAATCTATTAGTCTATTTCAAATAG
>transcript/10378 gene=gene_transcript/10378 CDS=1-1761
ATGCCTGGATCCAAGAAATCAAAATTGCCGGCTTTGGCAAGTGTGATTGTGGAAGCTTTGAAGTTGGACAGTTTGCAAAGACTTTGCTCATCGTTAGAGCCTCTTCTCCGCAGAATTGTCAGTGAAGAAGTGGAGCGTGCTTTGACAAAATTTGGTCATGCTACACTGGCTGCTAGTTCTCCACCCCCAAGAATCCAAGGGCCAGGAGAAAAACAAATGCAACTTCACTTCAAAACAAGGATGCCACCTCACCTTTTTACAGGCGGAAAGGTTGAGGGAGATCAAGGAGCATCTATCCATGTTGTCTTGATAGATATGAACATGGGAACTGTTGTCCAAACTGGACCAGAATCATCTGCCAAGCTGAATGTTGTGGTGCTTGAAGGTGACTTCAATGGG…
>transcript/1038 gene=gene_transcript/1038 CDS=1-3111
ATGAGTTTACTTCATGTGCGTGGGTTTGGTTTAAAGGTGGGCCATTTACTTTGGATGCCTTGCTGCTGGATTGTTTCTGTGATTTCAATGAACTGCTTAATGAATTGTGAAAGTAAGGATACCATGACTGGTTTCCTTGGTGAAACTGTTAAGATGTGGCTAAAATGTTGGGAGAAGTTCTCAGAGAATAGGTACAAGATTCATCATCTGTATTACCAGTCTATTGGGTCCAAAAGAGTTAGAGAAACATGGTGGAGAAAAGTCTTAATCACATGGTTGCTTTTATGGACTTTGGTTTCTTTGTGGATCTTTTGGTGCATGAGCTCACAAGCTACTGAGAAGAGGAGAGAGGCTCTTGGTAGTATGTGTGATGAGAGGGCTAGGATGTTACAGGATCAG…
>transcript/10380 gene=gene_transcript/10380 CDS=1-1863
ATGGAAGCTGTTTTGCAAACAAGAGGGATTCTTTCTTTGCCATTGAATCCTAAAATCAGGAGCTTGCACGCTTCTAATGGTTTAAAGCAGAGATTTTTTGCCACAAAACCGAGAACCCTTGATGGGGTTTCATTGTCTTCGTCAAATGGGGTGTCAAAATTTCAAGTCTTTATGGCGAAGCCACAAGGATTTGTCCCAAAGGAGAGTCCTTTGCATATTTGCAAAGCAGAAGCTGCTGCTTCTGCTGATGGGGAGCCTTTGCTTGGTGAATCTGAGCAACCTAAGTTCTTGGGTATTGAAATTAAAACTCTAAAGAAAATTATCCCACTTGGGTTAATGTTCTTTTGTATTCTTTATAATTACACAATCCTTAGAGACACAAAGGATGTGTTGGTTGTG…
>transcript/10382 gene=gene_transcript/10382 CDS=1-177
ATGACTTATATTATGCTTTTATTATTACAACATTTTGGTTACCAAAAGCATAATGCAATTCTCATTTTTATTCTGCAAAAAGAATTTCTAGAAAGAATTATTATAATGTTAAAACCATATACCGAATGTACCTTTGTTTTAAGTCTAACTCACAAAATGCTCGCATGGATTAAATAG
>transcript/10385 gene=gene_transcript/10385 CDS=1-1506
ATGGTTTCCAAGTTGGTGATGAACAAATCACCTTCTTCTTCATCATCATCTCATGAAAACATCCGTACAGTTCGTGCAGTGATAAAGCTGCTGCTGATTGTAGTGTATTTGGGCACTCTTATGATTTGGATCCTCATGCCCACCAACACATACTGGAAAATTTGGTATCCTCATTTGAGAGCTGAGTTCAATTCCACTACATATTTTGGAGTTCAAGGTACGTTGCTTTTGATTTTCATGTTGCCTATTTTCTTCGTTGCTGTAATGGGCTGCGTGTACCTTCACCTTGGAAACAAATTGAATGATGATAAACTGGAAAGCAAGCACCATTTGGCCAAGTGGAGAAAGCCGATGCTAGTGAAAGGCCCACTAGGGATTGTTTCTGGCATAGAGCTAGCC…
>transcript/10386 gene=gene_transcript/10386 CDS=1-1410
ATGGCACTGTTTGCCACTGAATTAATTAATTCAGTTGACTATGATTTTGAGACCATTGCTCCTTTATCATGGGTCACCAGCAGCCCCAGTGAGGAAGATGCTGGGTCAGGGCTTACAACTCATGCACCTCGTTCCTTGGAACGTTTTGAATATGAATTCCCAAGGGGAACATTTGTTCCATTTGAAGATTCTTATTCTTCTGTCTTGAACCATTCTACAAAACAAGTTCCTCTTGGACCAAATCATCAAGCCATTCTTCCATCATTGGACAGGAACATGCGGAAGAAGATATTAGACTGTAAAGCCACATTTATTGGCAATGATTCTTCAGATTATCTGGGATCAGATTATGTTGTTGACAATGACAATGAAGAAAAATGGTTGGGAACTTGTGTCATT…
>transcript/10387 gene=gene_transcript/10387 CDS=1-402
ATGCTCGGTATCATCTATCGTGACCTTAAGCCAGAAAATGTCCTTGTGAGGGACGATGGACATATAATGCTCACAGATTTTGATCTTTCCCTCTGCTGTACTGTTAGTCCAACTCTTATCAAGACCTCATCCTTTGAGTCTGAGCCATTACGAAAGAATCCTGTTTATTGTGTCCAACCTGGTTGCACTGAGCCTTCCTGCATTCAACCATCTTGTGTCACTCCTACATGCTTCTCACCCCGCCTCTTTTCTAGCAAGTCCAAGAGGGAAAAAAAACCTAAAAATGAAAATGGAAACCAAGTCAGCCCATTACCTGAGCTCATAGCAGAGCCCACTGAAGCCCGGTCTATGTCATTTGTTGGAACCCATGAGTATTTGGCACCAGAGATCATCAAGGGG…
>transcript/10388 gene=gene_transcript/10388 CDS=1-654
ATGGATACCCTTTGTGAGGGATTTCCAGGATCCATGAATGGACTGAAATTTGAGCATGGATCCTCAGTTTCATCTTGTTCAAATCAGAATCTTGTTAGTGGATTCAAACTGAACCATGACTCTATAAATCATCATCCCCCTTTTCTTGAAACCAACCCTCATCCTCCCAGTGATCCTTTAAGATCAGATGGAGATTCTCCGGACATTGGTGACTGCTCTAATGCTGTTCTCAAATACATAAGTGAGATCCTTATGGAGGAGGATCTGGAGAGGAAGCCCTGCATGCTGCAGGACTGTTTGGCTCTCCAAGCTGCTGAAAAGTCCTTTTATGATGTCCTTGGCCAGAAATACCCCCCTTCGCCGAATCAGGTCCTGCCTTGTTTGACACAAAATATTGAT…
>transcript/10391 gene=gene_transcript/10391 CDS=1-2001
ATGGACCGGAACTGGAAGTTCAGCAGATTAGGAGTCCTGTTTTTAGTTCTAATTTCTAACAGTTTGTGCTTTTGCTGTTCGTTAAACGATGAAGGTTTAGCTCTGTTGAGATTAAGAGAGAGAGTGATGAGTGATCCATATGGCGCTTTAACGAATTGGAGAAGTAGTGATACCGAGAATGATCCCTGTTCTTGGTTTGGCGTTGAATGCTCTGATGGCAAAGTTGTAATTTTGAACTTGAAGGGTCTATGCCTTGAAGGAACTCTGGCATCGGAGATCCAAAGCCTGACTCACATAAAATCTATTATTTTACGCAACAACTCTTTCAGTGGAACCATTCCTGAAGGTTTTGGATTGTTGGAGGAGTTAGAGGTGTTGGATTTGGGATACAATAACTTT…
>transcript/10392 gene=gene_transcript/10392 CDS=1-1773
ATGGGCATGTATCCAATAAAATGTCAAGGGCCATGGCTTCTTTTCATTCTACTGCTCTGTGCCAGAATAAACAAAAGCAGGGCCATCAATTCTGATGGTGAGGCGCTCCTAAGGTTTAGGGCAGCGGTGGTTAGTTCAGATGGTGTCCTTAATGGATGGAGACCGGAGGATCCCGACCCTTGTCGCTGGAAAGGAGTTAAATGTGATAAAAACAACAGAGTAATAACTTTGAGCCTTACTAATCACAAATTGAGTGGACCAATATCTCCTGACCTTGGGAAGCTTGATCAGCTAAAGTTTTTAAATCTTCGTAACAATAACTTCTATGGGGAAATTCCTTCGGAACTGGGAAACTGCACAGATTTGCAGGGAATATTCTTGCAGAGCAACTATTTAAGC…
>transcript/10393 gene=gene_transcript/10393 CDS=1-450
ATGGCCGATCAGCTAACTGAGGAACAGATCGCCGAGTTCAAGGAGGCGTTCAGCCTTTTCGATAAGGACGGCGACGGCACCATCACCACCAAAGAGTTGGGCACTGTGATGCGCTCGCTAGGCCAGAATCCGACCGAGGCCGAGCTGCAGGACATGATCAACGAGGTGGACGCCGACGGGTCGGGAACGATAGATTTCCCCGAGTTCCTCACCATGATGGCCCGGAAGATGAAAGACACCGACTCGGAGGAGGAGATTCGGGAGGCGTTCCGAGTCTTCGACAAGGACGGCAACGGATTCATCTCGGCCGCCGAACTCCGACACGTCATGACCAACCTCGGCGAGAAGCTCACCGACGAAGAGGTCGACGAAATGATCCGGGAAGCCGATATCGACGGT…
>transcript/10395 gene=gene_transcript/10395 CDS=1-357
ATGGCAGTTAATGAATCCTTCAGTGATAATACATCTGGCATGTCACTATCATTAGGAGGAGTAGATGTCTTCTCCGAAACTGTTTGTACAGCTTTAGATATGGAATCTTCTACGGCACCATCTTCTGCTGAATCATTCATTTTAAGGGATAACAGAAGGCTTGTTAAGGAAGACTCTGCAAGGAAACCAGAGATTCCTTTGTGTCCACTGCTGGAAGCCAGGTCCGCAGGAGTTCTACACAAAGGAAATTCTGGAGATGGATCCGTCAATGCACCAGGAGCTGCACCCAAGGACAGAAGGACAGCAACTGTCTTCTCTCTGAACGTTACAAGGATTAAAGCAAAACCAACCAATTAA
>transcript/10397 gene=gene_transcript/10397 CDS=1-594
ATGCCAGAAATAACCGCCACAGGAAACAATGCTACCCTGTTCAACTCAGGTGTCATGGTGGTTGAGCCATCAAATTGTACATTCCAGCTGTTAATGGATCACATCAATGAGATCGAGTCGTACAATGGTGGAGACCAGGGCTATCTGAATGAGATCTTCACATGGTGGCATCGGATTCCAAAACACATGAACTTCTTGAAGCATTTTTGGGAAGGTGACGAAGAGGAGAAGAAACAGATGAAGGTTCGACTCTTTGGAGCTGATCCTCCCATCCTTTATGTCCTTCACTATCTAGGTAACAAACCATGGCTATGCTTCCGAGACTACGATTGCAACTGGAATGTGGATATTTTGCAGGACTTTGCAAGTGATGTTGCTCATAAAACGTGGTGGAAAGTG…
>transcript/10398 gene=gene_transcript/10398 CDS=1-2046
GGGGAGTTCGAATTGACGAATAAAATGGAAGCAATGAGTATGCAAAATGAGAAAGAGAAGAAAGAGATTGAGAGGGAGGATCTTGATGAAGATGTGCAGCAGCTGCAGGAGGAATTATCAGAGGGGCCAAAGAGACAGCAACCATGGACAAAACAAATCACAATAAGAGGACTCATAGTAAGCATATTGCTTGGGATTACTTACAGTGTGATAGTAATGAAACTAAACCTCACAACAGGTTTGGTTCCAAATCTGAATGTCTCTGCTGCCCTTCTTGCATTCTTAATCATCCGGTCATGGACCAATATTCTTCAAAGAGCTGGTTACATATCAAGACCCTTCACCAAACAAGAAAATACAATGATACAAACTTGTACAGTTGCTTGCTATAGCATTGCT…
>transcript/104 gene=gene_transcript/104 CDS=1-4560
ATGCGCGCTGACGCTGATTTCTTTTGCCAGCCTGTTGAGAAGATTGGATTTGGAAGAGATTATGAAAAGGAGCCTGTTACTGATGACAGATGGATCGGAAAAATCAACTTTGTTGAAGTACGTTCCTTTTGTCATGTCTTCAGAAGTTTTGATAGAATGTGGAGCTTTTATATCTTATGTTTACAGGCTATGATTATCATTGGTTGGAATGGTTCGGGGAAGTTAAGTTCTATATTTGAAGGAGATGTTTTCATGAAGGTTCTCAGTATATTCATTACTGCTGCAATATTAAAGCTTGCACAAGCTGTCCTCGATATTGTACTAAGTTGGAAAGCAAGGCGGTGCATGTCATTTTATGTGAAGCTAAGATATATTCTAAAGGCTGTTTCAGCAGCAGCA…
>transcript/10403 gene=gene_transcript/10403 CDS=1-1575
ATGCACTATGAAAATGGTGCATGGACTGATTTTCCTCAGCATCTTATTGCCTCTGTGAGGAAAGACCTGGAAGCAAAGAAGGCAGTTATTGAGGTTGAGTTAGATGGTCATAGTTGTGTGCTTGATTTTTTGCATATGATTAGATTCAACATGAAAACAGGAGCACAGCAATCAATTGCTTGGATAGATGAAGCGGGTTCTTGCTTCTTTCCGGAGATTTACAATGATGGTGATGAATTGTATGAATGTTCCCAAATTGAATGTGGGAAAGATCATGAACTGAAAGTTAGAGAGGCTTATGGACCCCATGAGATCAGGTTGCAACTTGAAATTGACATTGCTGGAGTGGATCAGTCCAAGTTGAAGGAATATAGTGGGGAGTCGAATGCTTTAATTAAG…
>transcript/10406 gene=gene_transcript/10406 CDS=1-2400
GGGGGACAGAAAGAGCTCAACTCTCAAACAAGAAAATTTAACAAACCCATTTGCAAAATCACTTTCTCACTCACCCAAAGACCAAAACCCATCAAAGGTGCTTGGTCTTTATATATTGCTGGGTATTTGAGACTGAATGAGATGGCAATTTGTTCACTTTCAGCTGGGGTTTCTTCTCAAAGAAACATTATAATCAATGTTGATTATATAGAGTTTGCATTGTCAAAGCCACAGGGGAAGTTCACACATCTTCCATTTGGGTGTGATGTAAAGCAGCCTGTTCATGTTGTTCGGTTATTGGGAATGTATAGGAGAGACCCTAGAACCAAGACGGTAGCTTTTGCTATACCAAATGAAAGTGATGAAGCTGAGAGAGCAACTTCCCATGATTGTGGCAAT…
>transcript/10408 gene=gene_transcript/10408 CDS=1-1218
ATGTCTGAAGAAAACTGTGAGATGCTTACTGCATTGCTAGATAATATTTATGGGAATTGGCTCGATAAAGTTTCATCCACGAAAGGAAAGAAAAGAGAAGATATTGAGAGATTCATCAACGAAGGAGTCTACAAAATAGAGAGGCTGAAAGAAGAGGGCTTCATAACAAACATACTCTATGATGATGAGGTTATTTCAATGTTGAAGGAGAGACTTAGAGTCCAAAAGGATAAAAACCTTCCTATGGTTGATTATAGGAAATATTCGGGTGTCAGAAGATGGACCCTTGGTTTAACAGGTGGGGGAGATCAAATTGCTGTGATCAGAGCCTCGGGGAGCATTAGTCGTGTACGCAGTCCATTGAGTTTGTCGAGTTCGGGTATCATTGCAGAGCAATTC…
>transcript/10411 gene=gene_transcript/10411 CDS=1-1857
ATGTCTGAGGTTTCCGGCGAAGGAGGGGCGGCGGAGTGGAATGGAAGTGCTGGTGTGATGGCGACTCCGATTCTTCCGTCGTTGTTGACGGTGTCGGCTTCGTTTAAGGAAGGAGGTGGAGGTGGGAAGAATTCTTCGAGAAGGCGAGGTGTGAGGCCGAGCTTCGACGCGGATAATGAGTTTTTAACGCTGTTGCACGGGTCGGATCCGGTGAAAGTGGAGCTTAATCGGTTGGAAAATGAAGTGAGAGATAAGGATAGAGAATTAGGGGAAGCGCAAGCGGAGATCAAGGCGTTGAGATTATCTGAAAGACTCAGAGAGAAGGCCGTTGAAGAGCTTACTGAAGAACTATCAAAAGTGGAGGAGAAGCTCAAGTTAGCAGAAAATCTGATAGAAACC…
>transcript/10413 gene=gene_transcript/10413 CDS=1-1944
ATGTCGACGAGCACGATTCGAAAAGCGATCGGGGCCGTTAAGGACCAGACGAGCATAAGCATAGTGAAAGTGGCGAGCAACATGGCGCCGGAGCTGGAAGTCGCGATTGTGAAAGCCACGAGCCACGACGACGATCCGGCCGACGAGAAATACATTCGCGAGATCTTGAGGTTGACCTCGTATTCTCGCGGCTACGTCCATGCGTGCGTGACGGCAGTGTCGAAGCGTTTGGGGAAGACGCGCGACTGGCTCGTGGCTATCAAAGCGCTTATGCTGATTCACCGACTGATGAACGACGGAGATCCGGTGTTTCAAGAGGAGATCTTGTACGCGACGAGGAGAGGAACGCGGCTCTTGAACATGTCCGATTTCAGGGACGAGGCTCACTCTAGCTCGTGG…
>transcript/10415 gene=gene_transcript/10415 CDS=1-1800
ATGGCCTCAAAACCTGGTATGAGAAGTTCCCCGGAAAAGCAGAGGAAACCCGTTGGTAGTCATCCATCTGAAGGGAATTTTGGCATGTCTTCACACTATACGCAGATGAGTAAATCTGAGCTAGTTACCTCCACAAACTTATCTAAAAGTGCCCAGCAAATTTCATCAAAACAAGATTCTGTAGCAACTGCCAGAGATGAAAAATCATTGAATTTTAGTAAAGAAGATTCGTTCAATTCTTTAGCTGATAAGGTAAGTTCGAGTTTAACCTTGGGTGATCTGAAACAAGTTCCAACTAATGTGGGCCCTGGCGTAAGTGATACTAAGGGGTCTCTTGAAGATGGTAGTGAACAAGAGAAGAAAACATCAGAGAATTTGGCTGGCCCAGCTTCAGCTAAA…
>transcript/1042 gene=gene_transcript/1042 CDS=1-387
ATGACGTATAATATGGATGTACGAACAAAGCGTTTACAAAGAATACCTTATAATGAAGTCATTCAAGTTCAGGAATTAAAATCTGAAGTAAATAATTCAATTAGGTATAACTCTTTTACTGAAGCCAAACTTAACACGAATCCAACTACTCAAGGAACATTACATGTCACGGCCAGCAATATGGAAGACCCTTTGCAAGTACCAATAGGGCCAATCACACTCCAGAGAACTAAGAAGATCAAAGACGCAATGGGGAGACTAGCACAAAATGCCATGGCCGAGTGTAACAGACAACTCCAGCGCATATTGGCGTTGCACAAGGGCTTCAATGGAGTGGGTCCAAAGCGATTTCACATGGCCCAAGTTATTCCAAGAGACGCACAATAG
>transcript/10420 gene=gene_transcript/10420 CDS=1-1164
GAGGGGGAGTCATTTTCAGTAGGAGTTTATATCCTGAAACAGTTTAACATTGAGCAGAGAAACCAAAAAAAAAAAAAAAAAAGGAAAGAAAAGAAAAAGAATTCCCAAATGATGGCAACGGGAGTGGAAGCATCAGAGCCGTTGATTGAGAAAATGACGACCGTTGAGGCGGAAGAAGAGGATCAGCCGATTCCGGAATGGAAGGATCAGATAACGATCAGAGGGCTTGTGGCGAGCGCGATAATGGGGGCGCTCTTCTGCATCATCACGCACAAGCTCAATCTGACGGTCGGAATCATTCCGTCTCTCAACGTTGCCGCTGGACTCTTAGGTTTCTTTTTTGTTAAGTCGTGGACGAGCTTCTTGTCGAAGCTAGGGTTTCCGATTAAGCCTTTTACG…
>transcript/10423 gene=gene_transcript/10423 CDS=1-1959
ATGGCTTCAGTGCATACGACTATAGCTTCAATTGTATGCAAGAATGGTAACCATTGTACTCCTACAAAGTTTCCGAGCACTTCCTTCTTGCCTGGGTTTGATATGGTTGGGCGTGTTTCAACTGTATGTAAGAAGGAAATATGTCCTCATTCCATGAGCTCAGGAATTAGAGCCACAATGACCTTTGATCCCCCAACAACAAATTCAGAAAAAACCGGACAAAGAAAGCACACTATTGATCCTGCTTCTCCTGATTTTCTACAACTTCCATCCTTTGAACGATGTTTTCCAAAGAGCTCCAAAGAATACAGGGAAATCACCCATGAAAAATCTGGTCATCTACTTCAAGTGCCCTTTCGACGGATTCACTTGAGTGGGGATGAACCAGAATTTGACACC…
>transcript/10425 gene=gene_transcript/10425 CDS=1-1866
ATGAAGATTAAGGTTTGGGCTTTGTGTTTGATCTTGGTGGTCCATTCATTATGCCTTGCTTCTGCTAATATGGAAGGTGATGCATTGCATAGTTTGAGGAGCAGTTTAAATGATCCTAACAATGTACTGCAGAGTTGGGATCCTACCCTTGTCAATCCCTGCACGTGGTTTCATGTTACTTGCAATAATGAGAATAGTGTCATAAGAGTTGATCTTGGAAATGCAGCTTTGTCTGGTCAACTAGTTCCTCAGCTGGGCTCGCTCAAGAATTTGCAGTATTTGGAACTCTACAGCAATAACATAAGTGGACCAATTCCTAGTGACCTTGGTAACTTGACTAGCTTGGTGAGCTTGGATCTTTATCTCAACAGTTTCACTGGTCCTATCCCAGCTTCATTG…
>transcript/10426 gene=gene_transcript/10426 CDS=1-2178
ATGGAGATTAAGATGTTATCATTTCAAGCAGATAGCCCTCCGCTATCTGTCATTGTTGCTGCCAAGCTTGCAGGCATCTCGATTCTAACTGATACCTTGGGCTCTACTCCTACCTTTTCATTCTCTGATGGGTCAAAATTGCGTGGAACCTATGTTCTCCTCCGGTATATTGGTCACGTTGCCAATTTCTATGGTCAGAATGCATATGAAGCTGGTTTGATTGATGAATGGCTGGAGTATACTCCAGTCTTTTCTTCTGGTTCCGAATTTGAAAATGCATGCACCTATGTGGACAAGAATCTTGACAGGCGTACATTCTTGGTTGGCCAATGTTTATCAATTGCAGACATAGATATCTGGTCTGCTCTTGCAGGAACTGGACAAAGATGGGAAAGTTTG…
>transcript/10427 gene=gene_transcript/10427 CDS=1-2070
ATGAAGTCGAAGAAGTGGCTTGATAATGGACTCAATTGTTTCCACGTTGCCATTATTCCTAAGGCTCCTCGATCAATCAGGAGGAGAGCTCAACTGAAGAAGGCAGATGAGGATACCTGTGCATTTGAATTACTGGCCTCCTTAGCTAAAAAGCTATTGCAGGAGAGTGAAATTTCTGCTTCTAGTAATGCATCTGGAAATGATCATGTCACCATTTGCAAAGATGCGATTGAAGACGTTCATCATTATGAGTGTAAACCAGTGAAAACAGAATGTCTTGATCAGGGAATCTCTGAAGTGAGTGTCATTGTCGCAGAGTCAGCATCCCAAAATTGTGATCAGAAGTGCTCATTGAATGAACTTCCAATTGCCGAAGATGATGAAATCATGGATTCTGGT…
>transcript/10429 gene=gene_transcript/10429 CDS=1-2244
ATGAACATAATTCTTCTTCCCTTCCCCTCAACCCACAGTGTGTCTCCACCACCACTGCCGCCTTATCCTTCCACCACCTCAAAACCCACTCGCCCATTTCGCGTGCAAGCCACTGCCGGCCAAGCCAGCGCAGCATCGGACCTCTCTCTGACCACTAACTCTAACCCTTCATCGAAATCCTCAAATAATGACCAAACATTACTAACACTTCTTCACCAACGGAAAACTGAAGAAGCTTGGATTCAGTACACGCAATCCACTTACCTTCCGAATCCCACTTGCCTCAGCCGCTTAGTCTCTCAGCTCTCTTACCAAAACACAACCTTGAGCCTCTCACGCGCCCAGTCCATCGTCACGCGCCTCCGCAATGACCGCCAGCTCCACCGCCTCGACGCCAAC…
>transcript/10431 gene=gene_transcript/10431 CDS=1-1851
ATGAGGGGAAGACCTGATGGCGGCCAAAAGAAGCGCTTAATTACCTCTGTGTTTGTTGTTGCAATCTTTCTTGGTTTTCTATATGCATATTATGGATCTTCAAACCACGGTTCTTCAGCTATAGATTATGGAAAGTCTTTGAGGAAACTTGGGTCATCTTACTTGGGTGGGGACGATGATAATGATGGCAAGCAAGATGAAACGTCAAAATTTGGAGATGTTGAGGATGATGTTGTACCAAAGAGTTTCCCTGTCTGTGATGATCGGCATTCAGAATTAATTCCCTGCTTAGACAGGAATCTCATATATCAAATGAGATTGAAGTTGGACTTGTCTTTGATGGAGCACTATGAGCGTCATTGTCCTCCTCCTGAGAGACGGTTTAATTGCTTAATTCCT…
>transcript/10432 gene=gene_transcript/10432 CDS=1-816
ATGGGGAATAGGTATGAGGAGGAAGAACTGAAAGAGGTTGAGAAAGTGAATCACAATGAGAAACAGGAATTGGATTTGGAAGAGATCAAATACCAACCAGAAGATATAAAAAGAATTGCACCATGGACAAATCACATCACAATCCGTGGACTAGTCGCTAGTGTAGTGATTGGTATCATATACAGTGTGATAGTGATGAAGTTGAACCTCACTACTGGCTTAGTCCCCAATCTCAACGTTTCTGCTGCTCTCCTTGCCTTTATATTTGTCAGAACATGGACTGAGTTGCTTCATAAGGCTGGAATTACAGCAACACCATTTACTCGACAAGAGAATACCGTAATTCAGACTTGTGCCGTTGCTTGTTACAGCATCGCTGTTGCAGGTGGTTTTGGGTCT…
>transcript/10435 gene=gene_transcript/10435 CDS=1-1677
ATGAAACAGTGCGAGAAATTGTTGAAACAATTAATGTCTCATAAGTATAGTTGGGTTTTCAACACCCCTGTTGATGTAGTTAAGTGGAACATCCCAGATTATTATACTGTTGTTAAGCATCAGATGGATCTGGGGACAATAAAAGGGAAGATAGCATCAAGTTCATATTCAAGCCCGTTGGAATTTCTTGCTGATGTAAGGCTTACATTTAGCAATGCAATGAGCTATAATTCGCCTGAGAATGATGTCCACAAAATGGCGGATACTCTCCGTAAATTTTTTGAAGCAAGGTGGAAAGCTATTGAGAAGAAATTACCTGTAACCAAGCCCCAATTACTACCACAAAAATCTGGTCTTGCTAATGTTGAAACAACCAACGCAATTCCTCCAGCAAAAAAG…
>transcript/1044 gene=gene_transcript/1044 CDS=1-180
ATGCCTTTTCTCTTGTTTCTATTAAATAAGAAACTGAACAACATATTGCAGCAGAACTTACAGAGCGCAAGTCCCAACCAGGTAATTTCCCATAAGCTGAAGCTTTCCGTATCCTCTCTTTCTTTACCTCCCAAAGTTCACCCGATAAAGCATCAGTGGCCATGGGAGCACCTCCATTAA
>transcript/10442 gene=gene_transcript/10442 CDS=1-2169
GGGGGGAAGCCCCTCACTTCACCTACCGGTGACAATTTCACTCAGCACCCCCCTACAATTCTTAATATGCAATCGTCTTCATCATCATCAGGATCAGGCGATATGAAGCTATCGCCGTTCGATTTGGCGACGTCAGGCTCTAATGTGATTGAGAATAAGGAGTTCGTTATGATCTTGGCCACGTCTATTGCCGTATTGATTGGCTGCGTCGTCGTTTTGATTTGGCGGAGATCTAATAGTAACTATTCCAAGCTGAAGAAGAAGGAGAAGCTCGAGCCGCTTAAGCCGTTGGTTGTTGTTAAAGAGCCGGAAGTTGACGTCGATCATGGAAAGCAGAAGGTCACTATCTTCTTCGGTACTCAAACTGGTACAGCTGAAGGGTTTGCTAAGGCTTTAGCT…
>transcript/10444 gene=gene_transcript/10444 CDS=1-1614
ATGAGAAAGCAGGAACAAACACGGCAAGCAGAGTTAGATGCTGAGAAAGTTCATTATGAAGCGATTCAAGCTCAAGCTGATGTTGAACGGCAACGAAAGTTGGCTGAAGAACAAAGGAATCTAGTTCAGCAACAAGCACAGGCAAAGGCACAAATGCTGCGATATGAAGACGAGTTGACCAGGAAAAGATTGCAGACAGATCATGAAGCTCAGAGGCGGCATAATGTTGAATTGGTTAAAATGCAAGAAGAGTCTTCTATACGAAAAGAACAAGCACGACGATCTACAGAGGAACAAATCCAGGCTCAGCAGCGCCAGACTGAGAAAGAAAGAGCTGAAATTGAAAGGGAAACCATTAGGGTTAAGGCCATGGCTGAGGCTGAAGGCCGAGCCCATGAA…
>transcript/1045 gene=gene_transcript/1045 CDS=1-3591
ATGTTTTATTCTCAGTTTATTTTGGCCAAGAAAGGGCCTTTAGGGACTATATGGATAGCGGCTCACTTAGAGAGGAAGCTCCGAAAGAACCAGGTGGCTGATACCGATATTGGCGTCTCTGTAGACTCTATCCTGTTTCCGGAGGTGCCTATTGCACTTCGATTGTCCAGCCATCTTCTTCTTGGTGTAGTGAGGATATATTCTCGAAAGGTGAATTACCTTTTTGATGATTGCAGTGAGGCTTTGCTTAAGGTAAAGCAAGCTTTTCGCTCTACTGCTGTTGATTTACCACCAGAAGAATCGACTGCACCATATCACTCAATCACCTTGCCGGAGACTTTTGATCTTGATGATTTTGAGCTGCCAGATAATGACATTTTTCAGGGCAACTATGTTGAT…
>transcript/10451 gene=gene_transcript/10451 CDS=1-2184
ATGCCTGGACTGGCAATGGATGCGTTACAGGGAGATAGTGGTGGAGCAGCAGATGAAGCTAATGTAAGCTACATGGGACATAAGGACAGTTTTATGCAGCAAAAATCACCAAGGTGTCCATTGAGTCCTTGTAGTGATTCCATTGATTTGGCTCTTGATGGCATTGTTGAGACCTCTATTGAGCAGCTGTATCATAATGTCTGTGAGATGGAGAGCTCTGACCAATCGCCGTCAAGGGCTAGCTATGGATCTTTTGGTGAGGAATCAAGGATTGATGCAGAGTTGCGCCATCTTGTTGGATATATTGGGGAAGTTGAGATAACAAAAGAAGTTGTAGTTGAGAAAAAAGAAGAGAGTAATGGAGGTGAATTTAGTCTCAAGAATATAAATGAGTATTCT…
>transcript/10452 gene=gene_transcript/10452 CDS=1-1251
ATGGGAGAGTCTCACAATCAAGCTACAACATCGTCAAGAATGGGGATAAGAAACACTGGAGGCCAGATCGTTGAGGTCCAAGGAGGTCACATTGTTCGTTCAATTGGAAGAAAAGATCGCCACAGCAAAGTTTGTACTGCAAAAGGCCCAAGAGACCGCCGCGTTCGCCTCTCGGCTCACACAGCCATTCAGTTCTATGATGTTCAAGACCGCCTTGGCTATGACCGACCCAGTAAAGCAGTAGATTGGCTCATCAAGAAAGCCAAAGATGCCATTGATGAGCTTGCGGAGTTGCCTCCATGGAACCCAGAAACTGTTATCAATACTGTAGCTTCAACAAAAACAAGAAATGCTCAGCAGAGTGAATCAAATGAAGAGAGAAACTGTCAATGTCCCATT…
>transcript/10457 gene=gene_transcript/10457 CDS=1-2166
ATGGAAGCTGTCGCAGAGGGGCTATGGGGGCTGGCGGATTACCACGAGAAGAAAGGAGAAATTGGGAAGGCTTTGAAATGCCTTGAAGCCATTTGCCAGAGTCACGTCTCATTCTTACCCATCGTTGAGGTCAAGACTCGTCTTCGAATTGCTTCTCTTCTTCTTAAACATACCCACAACGTCAATCACGCTAAGTCTCATTTAGAGCGTTCCCAGTTGCTTCTCAAGTCTATTCCTTCTTGCTTTGAGTTGAAGTGCAGGACTTTCAGCTTGCTTAGTCAGTGTTACCATCTTGTTGGAGCCATTCCTCCTCAAAAGCAGATTCTTTTCAAGGCTCTTGACCTTACTTCATCTGCTCCACAAGAGTCTGCTGTCAAGTTATGGGCTTGCAACTTCAAT…
>transcript/10458 gene=gene_transcript/10458 CDS=1-1407
ATGTTGTTGATTCAGCCAATTGCTTCTGTTGTGGAGGCTTCACTTGAAGATTACGAGGAAGGCATTAAAGCTTGCAGCGAAGCATCAAAGATATGGATGGAACTTCCAGCTCCTAAGAGAGGGGAGGTTGTTAGACAGATTGGTGAAGCATTAAGAGAAAAGCTGCATCATCTTGGCCGTCTTCTCTCAATTGAGATGGGAAAAATTCTTCCAGAAGGAATTGGGGAAGTTCAAGAAGTTATTGACATGTGTGATTTTGCTGTGGGTTTAAGTCGGCAACTTAATGGATCAGTAATACCTTCAGAACGTCCAAATCATCTGATGTTAGAGATGTGGAATCCTGTGGGAGTAGTTGGTGTTATTACAGCATTTAACTTCCCATGTGCTGTTCTTGGATGG…
>transcript/10459 gene=gene_transcript/10459 CDS=1-1737
ATGGGTGGAGCTTGTTCTAGGAAGAGAGACCAAGTAGACAATGAAGATGGTTTGCACGGAGGGGTTTGTGGAAGATATCAAAAAAGTTTTAGTTCAAAGTGGTTGATGACCTCATTTTCAAGGCCTCCTATGGATATCCAACGAGAAGAAGGGAAATGCCCGTCCCTTATGGAGTTATGTGCTTACAAAATACGTGAGGACATAGATAGATATAGTACCTTCTCAACGCTCCCAAGAGATATCAGTCAGCAAATTTTCAATGAACTGGTGTATTCCCAATGTATAACTGAAATTTCGCTCGAAGCTTTTCGAGATTGTGCTCTCCAGGACCTTTACCTGGGAGAGTACCCTGGGGTAAATGACAAGTGGATGGATGTCATCACTTCACAGGGATCATCT…
>transcript/10460 gene=gene_transcript/10460 CDS=1-1890
ATGGCTTCCCCTTATGAATCCACCGAGTCAACCCACCAAACTCGCCGGACTCAACCGACCTACCTTCCAGCCCATCTGAAACCTTCTTACAACAGCAATGGCGCATCCCATACTCCGAACTTCAACTTCTCCAACCGTTTCTCTCCTCCAACTCCCGGCCGTGGACGTGGCCGTGGCCGTGGCCGCAACTCTTCTCGTGCCCCCACAAACCCTAACCAAAACCGAGCTTCATACACCATAGCCGACAAGTTTAGGCAGCTGGAGCTGAAACCTGACGATGATGTTGATAGTACTGGTAACAATGGTGGTAACGCTATCAACTTTGATGCGTACGAAGACATTCCAGTGGAAGTGAGTGGGTCGGATGTGACTCCACCGGTGGCGAGTTTTGCTGAGATT…
>transcript/10461 gene=gene_transcript/10461 CDS=1-1785
ATGGGGGGAAGTGGTACTCTCGTGGACGGTGTGCGTCGCTGGTTTCAACGCCATTCCTTTTCCAATAATAATAATAATAATAATAGTAATAACAATAATAATTCTGATTCTAACAACAACAACAACAACTATCATGTTCCTTCATCTTCATCTGTGAACAATCAAAATCAAGAAGAAGGGCATCTTACTATTGTTCAAGACTTTGATTTATCTGCCTTATCCCGCATCAGGGTTCCCAAAAGACACCTCTTACCTACTCCTGCCTCTATGGATCCTCATAAGAAGGGTGCACTAGAAACAGAATTTTTCACAGAGTATGGAGAGGCAAGCCGATACCAAGTTCAGGAAGTCATTGGGAAAGGAAGTTATGGTGTTGTTGGTTCAGCAGTTGACACTCAC…
>transcript/10464 gene=gene_transcript/10464 CDS=1-1857
ATGTATGGAAGAGATCCGTGGGGTGGCCCACTGGAGATTAACGCTGCGGACTCAACCACTGACGATGATCGGAGCAGGAATCTTCAGGATTTCGACAGGGCAGCTCTCTCGAGACCCTTGGATGAGACCCAACAGAGCTGGCTTCTGGGTCCCACCGAACAGAAGAAGAAGAAGTACGTAGATCTGGGTTGCATCATTGTCAGCCGTAAGATCTTCGTTTGGACTGTCGGTACTCTTCTCGTCTCCGCACTCATAGCTGGCTTTGTCACTCTTATTGTCAAAACGGTGCCCCGTCATCGCCACTCTCATGCTCCTCCTGATAATTACACTCTGGCTTTGCACAAGGCCCTCATGTTCTTCAATGCCCAGCGGTCTGGCAAGTTACCTAAGCATAATAAC…
>transcript/10468 gene=gene_transcript/10468 CDS=1-231
ATGCCTTTGAGGCTATTGCATCTATGCAATGACCGACTATTTTTAGCTCATCAGCAAGAGGGAGTAGGTTCTCACATTGTTGGAGAACTTCAACACACATTTCAAGGTTCTTGCAAACAATACACTCAAGGTATTCTTCAGCTCGAGAGCCAAGATTATCTTTTGAAAAGTCTTCAGTCATTTCAAGGTAATCAGAAACACAACATAGCTGAGCCACATTTGCTGATGTAA
>transcript/1047 gene=gene_transcript/1047 CDS=1-1143
ATGGCTGCTTTTCAGTTAAACCTTTTCAGTCCTTGGAAGCTCTCAAGTTCAAGGATTTGCCAGTTTGGGATGAATGGATTTCATCTGATGTTGGAGAATTCTCTCTGCCTTTATGAGCTTTGTCTGGAGAACTGTCCAAAATTTTCAAAGGAGATACCCGGCTCTCTGGTCTCCTTGAAAACTCTTGAAATACGTAACTGCAAGGAACTGTCTTGGATTCCACGCCTTCCTCAGATCCAAAACCTAGTTTTAGAAGAATGTGATGAAGTGATTCTGGAAAGTATTGTTGACATCACCTCACTTGTGAAGCTGCAACTTTACAAAGTTTCAAGGCTCAGGTGTCTACCCAGTGAGTTTTTCCACAGATTAACCGCACTCCGTGAGTTTCAGGTTGTTAAC…
>transcript/10470 gene=gene_transcript/10470 CDS=1-2106
ATGGCGGGGGAGACTGAGACGTTTGCCTTTCAAGCGGAGATCAACCAGTTGCTGAGTTTGATCATCAACACATTTTACAGCAATAAGGAGATCTTTCTTCGTGAACTCATCAGTAACTCCTCTGATGCTTTGGACAAGATCAGATTTGAAAGCTTGACAGATAAGAGCAAGCTAGATGCACAGCCGGAGCTGTTCATCCACATTATCCCGGACAAGACGAACAATTCATTGTCTATCATCGACAGTGGTATTGGCATGACCAAGGCTGATTTGGTGAACAACCTTGGTACCATTGCTAGGTCTGGAACCAAAGAGTTCATGGAGGCATTGGCTGCTGGGGCTGATGTTAGCATGATCGGTCAGTTTGGTGTTGGTTTCTACTCAGCTTATTTGGTTGCA…
>transcript/10471 gene=gene_transcript/10471 CDS=1-1851
ATGGGAATCTTAGAAGAAATGGGATTATGTGGAAACCTCGAGTTCTTCTCAACGCTCCCTGGGGAAGGAGAGGCAGTTCTGGGGAATGAAATGGAGACTGCTGTGGAAGAAGATTGCAGTGATGAAGAAGAGGATGCTGATGAGCCAGAGAGGAGGACGTGGAGAGACCATATGCTCCTGAGGAAGCTTAAAGAACAGAACCAGAGTAACGAAGTAGTTGATAGTTCTAAGCAGCGTCATCCCCAGGAGCAAGCCCGAAGGAAGAAGATGTCTCGGGCACAAGATGGCATCCTCAAATACATGCTCAAAATGATGGAAGTTTGTAAGGCTCAGGGTTTTGTGTATGGAATTATCCCTGAGAATGGAAAGCCAGTGACCGGAGCTTCTGATAATCTTCGT…
>transcript/10472 gene=gene_transcript/10472 CDS=1-813
ATGGTTGAGTACTTTGGAGAGCAATTATCAGGTTTCGCCTTCACTGCCAATGGATGGGTACAATCTTATGGATCTCGCTGCGTGAAGCCACCAATTATCTACGGTGATGTGAGCCGCCCTAAGGCCATGACCGTGTTCTGGTCCTCCCTGGCTCAGAGCATGACTGCTCGCCCAATGAAGGGAATGCTTACTGGCCCTGTCACCATTCTCAACTGGTCCTTTGTCCGAAATGACCAGCCCAGACACGAAACTTGCTACCAGATTGCTTTGGCCATCAAGGATGAAGTCGAGGATCTTGAGAAGGCAGGCATTACTGTTATCCAAATTGATGAGGCTGCATTGAGAGAAGGATTGCCTCTCAGGAAGTCAGAGCATGCTTTCTATTTGGACTGGGCTGTC…
>transcript/10475 gene=gene_transcript/10475 CDS=1-1602
ATGAAGGTTTGGAGATGTTGGCACGTGCATGTCCATTTTTGGAGAGTGTTGACTTGTCATATTGCTGCGGGTTTGGTGATCGGGGAGGTGGCGGCGCTGTCGTTTGCCGGCAGTCTGAAGGAAGTGAAGATGGACAAGTGCTTGAATGTGACAGATGTTGGGTTGGCTAAGATTGCTGTTGGGTGTGTGAATTTGGAGAGATTAAGCTTGAAGTGGTGCATGGAGATCAGTGATTTGGGCATTGATCTTTTGTGCAAGAAGTGTGTAGATTTGAAGTCTCTTGATGTGTCTTATCTTAAGCTGACAAGTGACTCACTGCGTTCGATTGCGGCTCTGCCTAAGCTGGAGACTTTGGTTATGGTGGGTTGCCCATTGGTAGATGATGTTGGATTGCAGTTT…
>transcript/10478 gene=gene_transcript/10478 CDS=1-2175
ATGGCAACAGTAGGAGTTACCATGGACGTTGGAAACGACGGCGTTGCGCTCATCACCTTGATCAATCCTCCCGTCAACGCCTTAGCTATTCCAATTATTGCTGGATTGAAGGACACGTTTAAGGAGGCAGCGAGGCGAAACGACGTTAAGGCTATTGTTGTCACTGGTAATGGTGGAAAGTTTTCTGGTGGATTTGACATCAATGTTTTTCAGAAGGTTCACACGACTGGGGATATTTCGATTCTGCCTGATGTATCAGTTGATCTTCTTGTCAACTTAATTGAAGATTGCAAGAAGCCTGTTGTTGCAGCTGTAGAGGGATTAGCACTTGGAGGTGGCTTAGAATTGGCGATGGGATGTCATGCACGTATTGCTGCTCCAAAGACTCAACTTGGCTTG…
>transcript/10479 gene=gene_transcript/10479 CDS=1-1887
GGGGGGTCTCTCTCTCTGTCACTCTCTTTAATAAAATTTCAAGTTGAGGAGTCAAACGTTTCCCTTGATATTAAATTCCGGACAGATCAGATTTCCGCCGGCGATCTTTTCGTCATGTCCTCCGCCATTCGATCTCTCTTCTTCCTCTCCTCTGCTTTCTTCCTCCTCCTAATTTCTACTACTCTCGCGTCCGAGTCAGATCACAAGTATCAACAAGATGACCCCGTTACCCTTTGGGTAAATAAGGTTGGCCCCTATAACAATCCACAAGAAACTTACAACTATTACAGTCTTCCATTTTGCCATGCATCTGGAAATCTTGCTCACAAATGGGGTGGTCTTGGTGAGGTCCTGGGTGGAAACGAGCTTATTGACAGTCAAGTTGACATAAAGTTCCAA…
>transcript/10482 gene=gene_transcript/10482 CDS=1-2391
GGAGCCTCCGGCGATGATGCGCCATCCGAAGAGTCGCAGGAGTCGCCTGCCAACGAGGAAAACTCAAACGATCCTCAACCAGAGCCCCCTCAGGAGTCACAAGATGAGTCGAAAGATGAACTGCCAATGGAGCAAGAGGCTTCACAGCCAATCGCAGACTCTCCGAGCAATGATGCACCGGCGGAGGAGGAGAGCATGAGCGCTACAGTGCCGCAGGTGGATGATGAATCGACCAACGAAGAGAAGGTTGAAAATGTTGATGATGAGTCCATGAACGTCGAGAGCGCTGCCGCGCCAAACGAAGAGTCTGTTAGCAACGATGACGCCGTGAGGCCGGATGAGGATTCGGTCAGTAACGACAAAGTCGTTAAACCCGATGAGGAGTCGACGAGTGTCGAC…
>transcript/10484 gene=gene_transcript/10484 CDS=1-1383
ATGAACTGTGGGGATTATTTGGGGAAGTATACAGAGAATGCAGTTAATTTGAGCAAGATTGATGAATCTGTTGTGGATCAGGCATTGATATACAACTACATTGTCCTCATGAGGCTAGGCTTCTTTGATGGGGATCCCAAATCGCAGCCATTTGGGAATTTAGGACCGTCTGATGTATGCACAGATGATCACAAGTCCTTGGCTCTTGATGCAGCAAAGCAAGGAATAGTATTACTAGCTAACAATGGAGCTCTGCCTTTGTCTTCAAATATCACACAGAAATTAGCTGTTATAGGACCAAATGCTAATGCCACCGATGTTATGATAAGCAACTATGCCGGCGTACCTTGTGGCTACACTAGCCCCTTACAGGGCCTGCAAAAGTATGTGTCCGCGGTG…
>transcript/10485 gene=gene_transcript/10485 CDS=1-2283
ATGAAGACGTTTAGGTTTCTTATTATCATTCTTCTCCTTTTTCTGGGTTTCTGCCACGCGTCCATGGCATCCCAGAACCAGAGAGCTACATATATCATACACATGGCCAAATCCGAGATGCCTGCGAGTTTCCAGCACCACACTCACTGGTATGAGTCCTCACTCAAATCGGTCTCCGACTCAGCGGAAATGCTCTACACGTACAGCAATGCCATCCATGGATTTTCCACTCAGCTAACACCAGAAGAAGCTGAGTCACTCGAGCTACAACCTGGGATCCTCTCTGTTTTGCCTGAGTTGAAATATGAGTTGCACACTACTCGTACTCCTGAGTTTCTCGGACTCGACAGATATGATGATTTGTTCCCCGAGTCAGAGTCGGCGAGTGAAGTTATCGTT…
>transcript/10487 gene=gene_transcript/10487 CDS=1-1707
ATGTTAAGTAGCTGTGACTGCTTCCAGTGGAACAGAGACGATGATTTTGACTTCAATGAGCCTCAGCCCTTCTCCTTGCCTTCACCGATCCCTCAATGGCCACAAGGAAATGGTTTTGCTACTGGAAGAATCAACTTGGGAGAATTAGAAGTTACCAAGATTACTAAATTTGGGAGCATTTGGAGCTGCAGTGTCTTGCGTGGCAAAGCAAATGGTGCCACATTTTATAAGCCTTTAGAAATCCCTGATGGCTTTTACTGTCTTGGTCACTATTGCCAGCCTAATGATCAGCCATTGAGAGGGTACGTTCTTGTGGCCCGTGATGCTGCTGCTTCTACGACAAAAGCTGTTTCAGTTGGCAAGTCTACACCAGATCTTCCAGCTCTAAGAAAGCCCCTA…
>transcript/10489 gene=gene_transcript/10489 CDS=1-2301
GGGGACTCGAAACAAAATCAGCAATTTCCAAATCTTCTTTCAATGGAGAATAAGAATTGTAAAGTGTCAAAACTGGTGGCCATTGCCATTGGTCTCGTTTTTGTGTTGAGTTTGTCTTCATCATTTGCTCTGACAAGCAAAGAAAGTGATACAGATAGTAGCTTACAGACCTACATTATTCATGTGAGAAAGCCATATCAGACTAAAACTTACGAGCCATTAGATTTAGATAGCTGGTATCATTCATTCATGCCGGTGAGCGTCTCGAATTCAATCAATAATAAGCCACGCATGTTGTATTGCTACAAGAATGTGATTACAGGTTTTGCTGCAAAGCTGACAGTAGAGCAAGCAAAGGCCATGGAAACCAAGAATGGTTTTGTATCAGCCCATGTTGAA…
>transcript/10490 gene=gene_transcript/10490 CDS=1-2265
AGGGGAAAACAATTGCAGAAAAGAAGTTTATATTATCTAGAAATGGAGAGCTCTCTTCCTCTTCATGTATGCTCTGTTAATAACGTATCTGTTGTAATTAACAGGCTACATGCACTCTTGCATTGCATAGCTATAGCTTCATTTATTTACTATAGAGCTTCTTATTTATTCCAAGAAACAAGGACAATACCAATCATGTTGCCGTGGCTTCTAGTATCTGCCTCTGAGCTGCTTCTTTCCTTTATATGGCTTCTTGGCCGAGCTTATCTCTGGCACCCGGTTTCTAGAACTGTATTCCCAGAAAGATTGCCGGAAGATGATAAACTTCCGGCAATTGATGTGTTCATATGCACTGCTGATCCAGAGAAGGAACCTACCATTGGTGTGATGAACACTGTG…
>transcript/10491 gene=gene_transcript/10491 CDS=1-1854
ATGAGGGGAAGACCTGATGGAGGCCAAAAGAAGCGTTTAATTACCTCCGTGTTTGTTGTTGCCATCTTTCTTGCTTTTCTATATGCATATTATGGATCTTCAAACCGCAGTTCATCAGCTTTAGAATATGGAAAATCATTGAGAAAACTTGGTTCTTCTTACTTGGGTGGGGATGACGATAATGATGGCAAGCAAGACGAAACTTCAAAATTTGGAGAGGTTGAGGATGATGTTATGCCAAAGAGTTTCCCTGTCTGTGATGATCGGCATTCGGAATTAATTCCCTGCTTAGACAGGAATCTCATATATCAAATGAGATTGAAGCTGGACTTGTCTTTGATGGAGCATTATGAACGTCATTGTCCTCCTCCTGAGAGGCGGTTTAATTGCTTAATTCCT…
>transcript/10493 gene=gene_transcript/10493 CDS=1-2241
GGGGCATCAAAAAAATTTCTCGAATCTCTCTCTCGCTCTCTGCGCAAGCAATTCTCTTGTGAATCCTTCCCAAGTTTCTGCTTTCTGTTTTCTTTTTCTTTCTTTGATTGTGTGTTGTGCTTGAGGAAGAAGAGTAGGATAATGGCGGACGCTGAGACATTCGCATTCCAGGCTGAAATTAACCAGCTGTTGAGTTTGATCATCAATACTTTCTACAGCAACAAGGAGATTTTCCTTCGTGAACTCATCAGCAACTCTTCTGATGCATTGGACAAGATTCGATTTGAGAGCTTGACGGACAAGAGCAAGCTCGATGGACAGCCGGAGCTGTTCATCAGAATCGTGCCTGACAAGACTAACAAGACTCTCTCTATTATTGATAGCGGTATCGGCATGACC…
>transcript/105 gene=gene_transcript/105 CDS=1-513
ATGCCCTCACAACAATCTGATGCAACCTTCAAGCCAAGTCTGAACTTCCTGCTCCTTATCCAACTTGAATTATCTGTAAAAGTCAGGTCACCCAATGTTCCTACCCCTTCCTTGAGTGTCACTTGCAAATCCCCCGTCAATAACGGCCTCTTTCCTTCACGCTCTTTCACCACATGGCTTTCAAACTCTTCTTCTGTCCAGCCTTCATCATCTTCATTGTTGAAATCTCCTTCAAGTACAACAACATCAAGTTTTACAGAGGCTTCTGGTCCAGATGTTACAACATGTCCAGTGCTTGTATCAAGTAGAACGACATGGATTGCAGCACCCTGCTCGCCCTCTACTTTCCCTCCCGTGAAGAGGGGAAGAGAAAACCTCGACCTAAAGTTCAGCTGCAAG…
>transcript/1050 gene=gene_transcript/1050 CDS=1-3852
ATGACAACAATGGGGAGCTTCAATGGCAAATCAAATTCAAATGATGCTTCCACATCAAAAAGCCAAGAAGAGGCTATTAGTAAAGACTCCAGCATGAGTGGAAATGAGCAAGAATCCGAGAAGATCAAGCAAAATGAAAAAATTAACTCGGTTCCATTCCACAGGCTTTTCAGATTTGCAGATTCTGCTGATATAGCACTGATGATCATTGGCACAATTGGTGCTATTGGGAATGGGTTTTGTATGCCGCTAATGACACTACTATTCGGCGAGCTGATTGATTCTTTTGGCCAAAACCTGACGGTTGATGAAGTTTCCGAGGTCGCTCTAAAATTTGTCTACTTGGGTATTGGGACAGGAATTGTATCATTTCTCCAGGTGACTTGCTGGATGATTACA…
>transcript/10503 gene=gene_transcript/10503 CDS=1-1926
ATGTCGACGAGCACGATTCGAAAAGCGATCGGGGCCGTTAAGGACCAGACGAGCATAGGGATAGCGAAAGTGTCGAGCAACATGGCGCCGGAGCTGGAAGTCGCGATAGTCAAAGCCACGAGCCACGACGACGATCCGGCTGACGAGAAATACATCCGCGAGATCTTGAACCTGACCTCATCTTCTCGCGGCTACGTCCACGCGTGCGTGACGGCCGTGTCGAAGCGTCTGGGGAAGACTCGCGACTGGCTCGTGGCTATCAAGGCGCTTATGCTGATTCACCGGCTGCTGAACGACGGCGATCCGGTGTTGCAAGATGAGATCTTGTACGCGACGAGGAGAGGGACGCGGCTCTTGAACATGTCTGATTTCAGAGACGAGGCTCACTCGAGCTCCTGG…
>transcript/10508 gene=gene_transcript/10508 CDS=1-177
ATGGTTGTGTCATGTGGCATAGCAATTTCTTCTTTTTTAATCTGTGAATACAAGCAGTTGACATTAATGGATGTTTGTATTTACTTTTATAGCATGAATTGGGTGAATTCTGTATACTCCCGATATACAGTTTTCTCTCGTGGTTATTGGTTATTTTTGGTGTTGGATTTCTGTTAG
>transcript/10510 gene=gene_transcript/10510 CDS=1-279
ATGTTACAAACTAAAAGTTTGGGCATCTCAATATCTCATCAAATCCATATATTAGCAAAGATGCTTACCAGAGAGCTGGTCCAGAGACACAAATTCCTGGGGATCCTTGTGATGGGGGAGTCTTTGGTCTTCATTACTATCATCCATGTACCATGCCTGAATAACTTCCTCTCTAGGATCCTGCATAAATTATACATTTTTGGAAGCAAAAAAAAAAAAAAGTTAACGCCATATACTACATTTTTTTCTGACAGTAAAAAATACGCTGAACTGAACTGA
>transcript/10512 gene=gene_transcript/10512 CDS=1-1566
ATGTGGGATCTCAATGACTCTCTAAAAGATATTGAAGAGTCTGAAGCAACATCTGTAGATGGGGATGATGAAAAGGGAAAACAAGTGGGATCCGTTTCGAATTCAAGCTCTTCAGTTGTGGTAATGGAAAACGGATCCGATGACGAAGTTGGTGGTGCGGCTGAGGGAAGTTTAGAGAAAATTAGAAGCTACAGAAGTAAAATATTTGGTGTATGTTTGTCGTCGTCGTCTCAAGGGGAAGAGGAAGCGATGGAACCGCCAGTAATAACACGGCAGTTTTTGCCGGTTGCTGATCAGGAGCATCGGCAACAAATAGGGGCCACATCGAGTGAAGCTTTAGCCGGAGGGCTAGCGTTCCCTCGGGCTAACTGGGTTGGTGTCAAGTTTTGCCAATCGGAT…
>transcript/10514 gene=gene_transcript/10514 CDS=1-2124
ATGGGTAAGGCAGTGGAGGAGAAGAAGAAGAAGAAAGGCAGGCCGTCTCTGTTAGATCTTCAAAAACGTAATCTCAGAGAACAACAACAACAGCAGCAGCAGCTGAAGAAGAAGAGCAAGAACAAGAAAGGCCTCAAGGATGTCAATAATTACAATTCTGCCCCTAATCCTACCTCTAATTACGATTCTGCCACTGCGACTCAACTTCGGCGATCCACGCGTCGTAATCCGAATCCGTCACAGGAGACGGGTTCAGACGGGGAGGGAGATGATGAATTGGAGGGGAATCGGCGGGAGAAGGAGCTGAAACTCGTGCTGAAGTATCAGAAATCGAATTCGGACGCGTCCGATTCGGATGAAAACGCGCCCAAGAAGCGGAAGATCAATGCGATCGGAGGT…
>transcript/10518 gene=gene_transcript/10518 CDS=1-204
ATGCCAGCTATGTGGAAATCTGCACTGATAGGATTGACCTCGTCACGTGGATTTTTTGACAAAAGCTATTCAGACTTGTTTGAACCCCATAAACTGAAACTAGAAGTAGTAACAACTCTTTCTGCATGTCAACAATTAAATTCCAAAATCTATGCTACATGGTCACTCCACATAACACCAACTTTATCAAATAATAAAGGTTAG
>transcript/1052 gene=gene_transcript/1052 CDS=1-3777
ATGGCAACGTCATCGAGCTCTCTAGTGACGGGTATTACCGCGCCTCAAATTCGTCCCTCGTCGAGTCAAAGAGATAACAGTAATTGGATTGTGAGGCCGCGAAGTCATCTAACTCTTCGCTCCCGTTTCCCCGCCAACAAGCGTCTCTCTTTTCGTTCTCCTACGAGATGGTCTAATGGAGTTGCCAACGGCGAATTATCATTCCGTGTTAACAACCTAAAAAGGCGCGCTTCCATATTTAGCGAACGAGAACAATTTAATTGCACTTCGTGCTCCATAATCAACCGTAGAAGTCGTTCCAGACTTTTAAATTCAATACCAAGAGCTTTTCTTGATAAATCTAAAATTCATTTGGTTCGCTCTGATTCTGATTCTGTGAAGCGTGTTCTCGTTCCCTGT…
>transcript/10520 gene=gene_transcript/10520 CDS=1-213
ATGACCCAAATCCTACACTTCAGCCAAAAGCCCAAAAAAACCCCAATTTATGCTAATACCCTAGCAGGGAAGCTCAAAATTCACCAAACAATCTCACACAATCCTTTATTTACAACAGAACCGAAACAGCCGAAATCAAAACTCTTATACAAGTCAAAGCAAGCTTCACTTGCACCCACCCAAAAAAAAAAAAAAAAAAAAAAAAAAAAAAAA
>transcript/10527 gene=gene_transcript/10527 CDS=1-150
ATGAAAATTACAAAGCAAAAGAACATATTTTACCAACATCACGAATGCACACTCCCTACTCTAGATAGTCTGAGGATCACAGAATTCAAAGGCTCTTATATGAACAACTTGGAACTCTACGGAACTATATCATACTACAATCTTCACTGA
>transcript/1053 gene=gene_transcript/1053 CDS=1-381
ATGCCACACTTTCTCTGTGTCATCCGAATTGCGGCCCCACACCAAGGTTTCATCCCGCGACCTCCTGTTGGGGCTCACTATAGCCTGACCACTATGAGAAAATCTACAATATTTCCCATTGCGACAATTTCCAGCAGCAAAAAATTTGCATGGAACATTGCTCTTACAGGATTCATGCTCACCTCCTCGCTCCAAAGACCCTTCCCTGTTTCTTCCACCTCTCACAGGATACTCACTAGAGTCATGGGGAGTGGAATATTTTGGAGCTCCAGCTTGCTTATGTCTACTATCCCAGCTGTCATCATAACTTTGACTACTATGATGAGAAAAATGACAATGACTACCTCTTCTGCACCTCCCAGCCTCAAAATCTTTACATGA
>transcript/10530 gene=gene_transcript/10530 CDS=1-480
ATGAAAATCAGGTTCCCAGAGCGCGGAAGAAGCGGAAGATCTGTTGTTGCAATTAAGAACCTGGAATTTGGTCATGAGGATAAATTACTGTTTAATAGGGCAAATCTCACAATTGAAAGGGGAGAGAAGATTGCCATTATTGGCCCAAATGGTTGTGGTAAGAGTACCTTGCTAAAAATGATAATGGGTTTGGAGAAGCCAAGACAAGGTGAAGTTCTACTTGGGGAGCATAATGTCCTACCAAACTATTTTGAGCAGAATCAGGCTGAGGCACTTGATTTGGATAAAACAGTTCTTGAGACGGTAGCAGAAGTTGCAGAGGACTGGAGAATTGATGATATAAAGGGACTCCTTGGCCGTTGTAATTTCAAAGCTGACATGCTTGATAGAAAAGTTTCC…
>transcript/10531 gene=gene_transcript/10531 CDS=1-2064
ATGCGTTTTCTTCTTCACAGCCGTCTTCGTAAGCTCTCATCCATGTCGATGGGTCCTCTCAGAACCTCTGCGACAAAACCTTTCAGTATCATACCTTTGAACGCCCAATCTCCTTGTTTTTCAAGCAGGCCTGAACGCCTTATTACTTCTTTTGCTTTGAGACGCATCAACATCAACGACAGTTACAAAAAACATCCGTTAATTCTCAGAACTAAAGAGCTTTCTTCTGTCTCTTATCACAATTCCCCAGAGATAGAAGATAAGGTGTTGGCTGCACGTTCGTGGGAAATTTTGAACATTAAGTTGAAAGAGCTGGGATTTGATATTGGTCATTTTGCTCCCGGGGTGGAAAATAGAATGCTTTGTCCAAAATGCAAGGGTGGTGATTCAGAGGAATTA…
>transcript/10533 gene=gene_transcript/10533 CDS=1-1815
ATGGGCGACGAAAGTGGTGGTGGGTTGAGTGCTAATAAGGCAGCTGGTCAAGAAGAAGAGGGCAGTACGGCGCCCTTTCCAGAGAGGGTTCAAGTAGGAGGGTCACCTATTTACAAGATAGAGAGGAAGTTAGGTAAAGGTGGATTTGGTCAAGTGTTTGTTGGTCGCCGTGCTCATGGTGGAAATGAACGCTCATCAGGTGCTGGAGCCATGGAGGTAGCTCTGAAATTTGAGCACCGAAACAGCAAAGGCTGTAGCTATGGCCCTCCATATGAATGGCAAGTTTACAACACTCTTGGTGGTAGTCATGGAGTTCCTAAAGTACACTTCAAAGGAAAACAAGGAGATTATTATGTGATGGTTATGGACATGTTAGGTCCCAGCTTATGGGATGTATGG…
>transcript/10535 gene=gene_transcript/10535 CDS=1-207
ATGGGTACCCTCCCCCACATCCGCCTCCGCGACATGGGTACCCTCACCCACATCCGCCGCCTCAGCCTGGAGGGCCACGTCCGTACGAAGGGTACCAAGGGTATTTTGCTGAAGGGTATCCTCATCCTCCACCGCCACCTCAGCAGCACGGCCACTACGAGCACTATCATCACCAGAGCCAGTCTGATGGGTGTTTGTCGATGTTAA
>transcript/1054 gene=gene_transcript/1054 CDS=1-2403
ATGGATATACTTTCAACGAAGGATTCTTGGCTGTATAAAGTTGCACAGCATTTCCTTAAAGAATTGATAGATTGGGTTGGGAATGATGATGTCAGAAGAATCGCTGTGATTGTGGCTCTACAAAAGCACAGTAATGGAAAATTTGACCCCATCACAAGGACAAAAGTAGTTAAAGATTTGATGGCCGAGTTTAAAACAGAGTCAGGTTGCATGCTTTTTATTCAGGACCTAGTTAACATGTTTGTGGATGAAAGTCAAGCTTCTGAAGAACCTTCAGATCAGAGTCAAACTACTGATGACAATTCAGAGATAGGTTCAATTGGGGAGAAGGATTCAATGGGAACATTGGGAAACGCTGATTATCTGAAAAGTTGGGTTATAGAATCCCTCCCCAGTATT…
>transcript/10541 gene=gene_transcript/10541 CDS=1-1911
ATGGCAACGACCCCGACGACTGGGGTAAACTCCGGCGGCGAGGACCGGGTCCTGGCGGCGGCGCAACAGATCGTCAAGAGCCTCAACACTCCTAAGGAAGATCGCGAGGACATGCTGTTAATCTTCTCGAGCTTCGATAATCGGCTATCAAACATCGGCGACTTAATCAACGGCGAGTCCAGCCGCTTCGAATCGGCTGAAAAGGTCATACTTCGTCAAGAATCCAACTCTAACTGGGAAGACTCGCCCGACGACGTCGCCGAAGTCCTCGGCGCCGTCGACGATATCCTGAAACTGATCGACGATTTGTCTATTCAGGGCGACAACGAGATCATGGACAGGGCCGAGACCGCGATCCAGGTGGCGATGTCGCGTTTGGAAGACGAGTTTCGGCATCTT…
>transcript/10544 gene=gene_transcript/10544 CDS=1-939
ATGGTCCCTTCTTTAGAAATCAATCTTATGGATGATTTTCTTGAAATGGAAAGGCTTGCAGCAATCCAAGATACTGAAAGTGGAAGCTTATGCATGGAAATGGAATCAAATTCTGATCAACCAAAAGCTGACGAAAGCTCAATAAAAGCTGAACTTGAAGCTATGATCCACAGGACTGCTGAACTGGAGGAAGAGTTAGAAAATATGATAGCAGAAAAAGCGGAACTAGAGATGGCATTGAGAGAATCCCAAAGGCATCTGGAAACATCAAAAAATCAGCTAAAGGAAGCAGAGTTGAAGCTAGAAAAGCTGGAAACTCAATTAGCTTTTGCAAACAAAAATAAACAGGCTGTTGAAGTTGAAATGAAGGCAGCCAATGCAGCAAGAGACGTAGCAGAG…
>transcript/10545 gene=gene_transcript/10545 CDS=1-1599
ATGAAAATTGCATTTTTGAGTCAAGAATTCGAGGTTTCTATGAGCAGAACGGTGAGGGAAGAGTTTATGAGTGCGTTTAAAGAGGAAATGGAGATTGCTGGGAAGTTGGAGAGAGTGCAAAAGGCTTTAGAAGGATCTGTGGAGGATATGGAGTTGATGGGGAGGCTTTTGGATGAGTTTGATTTGTTGCAGAGGAAAGCACAAGCAGTGGATTTGGATCAGGTGGATGCCAAGGTTAGTAAGTTGATGCCTGAGCTAGGGTTTGCGCCCGAGGATGGAGAGCGGTTGGTGGCATCTTTTAGTAGTGGGTGGCAGATGAGAATGTCGCTTGGGAAGATTTTGTTACAGGATCCAGATTTATTGCTTCTGGATGAGCCTACAAATCACCTTGACCTTGAC…
>transcript/10547 gene=gene_transcript/10547 CDS=1-2007
ATGGCTGGCTCGTGGAGAGCACGCGGGTATCTCGTTGTGTTTGCGATTGTCTTCTTCGGAGGTGTATTTGCAATCTCAATTGCAAAAGAGGAAGCTACGAAGTTGGGAACGGTGATCGGGATAGATCTTGGTACTACTTATTCTTGTGTTGGTGTTTACAAGAACGGTCATGTTGAAATCATAGCTAATGACCAAGGAAACCGTATTACTCCTTCATGGGTTGGATTCACCGACAGTGAGAGGCTGATTGGTGAGGCAGCAAAGAACCAGGCTGCTGTTAATCCCGAAAGGACTATCTTTGATGTCAAGAGACTTATTGGAAGAAAGTTTGAGGACAAGGAGGTCCAGAGGGACATGAAGCTTGTCCCTTACAAGATTGTGAATAAGGATGGAAAGCCT…
>transcript/10549 gene=gene_transcript/10549 CDS=1-1989
ATGGAAGACGATAAAAGAATGCTCGTACTACAGAACTTGATCGATGCAGTGAACGAGATATCGGCGATATCGGATTACAGGTGTACGGTCAAGAAGCCGTATTGTAATTTAGCGAGGAGATTGAAGCTGTTGACGCCAATGTTTGAGGAAATTAAAGAAAGTAAAGAAGCGATTCCTGAAGGCACCGTTAAAGCTTTGGTTTCTTTGAAGGATGCTTTAGCTTCTGCTAAGGAGTTGCTCCGATTTGGCAGCGATGGCAGCAAGATTTACCTGGTTTTAGAGGGTGATGAAATTATGAAAAAGTTCAATGAGGTTACAGCTCAGTTGGAACAAGCTTTGAGTGCAATTTCCTATGAAAAGCTTGATATATCAGATGAAGTAAAGGAACAGGTTGAGCTT…
>transcript/1055 gene=gene_transcript/1055 CDS=1-222
GAGGGTCTTTCATTTATTTACCTACTACACTTGGTGCTTCTTCATTGTCTCTCTCTTAGGATCTCACTGATGACTTTGTATACCATGGCATCTGACATTTTCTGTAAAAGGGTATTTAACGGTAAATTGAGAGGTGTGAAGCTCTTGCATTCCACCCTGTTTTTCACCTCATTACTTGTCCAGAAATCTACCAGTTTTGCAAACATTGATCCATTTATTTAA
>transcript/10550 gene=gene_transcript/10550 CDS=1-1614
ATGAAGAAATTCGTGGTGAAATTGAGATGTTGCAGCAGTGTAGCCATCCGAATGTTGTCCGCTACCTTGGTAGTTACCAAGGGGAAGAGTATCTTTGAGATAGTGATGGAGTATTGCGGGGGTGGTAGTGTGGCTGACCTGATGAATGTTACTGAGGAGCCTTTGGAGGAATATCAAATAGCCTACATTTGTAGGGAAGCTTTAAAGGGTCTTGCTTATTTGCACTCAATTTTCAAAGTCCACAGAGATATCAAGGGTGGTAATATCTTGTTGACTGACCAAGGAGAGGTCAAGTTGGGTGATTTTGGAGTTGCAGCGCAGCTTACAAGGACTATGTCAAAACGTAACACGTTTATTGGCACTCCACATTGGATGGCTCCAGAAGTTATTCAGGAAAGT…
>transcript/10552 gene=gene_transcript/10552 CDS=1-1629
ATGAAGCAAGAGTATGAGCAACTTAGCCGAAATATAGAACAAGCAGCCAAAAAGTGTGCATCATTTGATCTAAAAGGCGAATTGGCTGTTTTCTCCAAATTAGAATGCAAGAATCATCCAGCAATAGTCAAGGTTTTATGGGAGAATAAGGAGGATCTCTCAAGTGGGATACCTCATTTAATTTATATATTAAGAGAGAAGCGACCAAAACATCCACATCATTACAAAGCCGGGGCCATGAATGTTTTAACTAGAGTCTCCGGGTTAATGACAAATGCACCGTATATGCTTAATGTGGATTGCGACATGTATGCCAACAATCCAGAGATTGTTCTTCAAGCAATGTGTTTGCTTCAAGGTTCCGATAACGAAAGAGACTACGCCTTTGTTCAGTCTCCA…
>transcript/10555 gene=gene_transcript/10555 CDS=1-2049
ATGAGAAAACTGAAGCAACTTTCGAAAACAGGAAAAGGAAGAGGAAACTTTGAAATGGTTGTGTCACTTGGCAGGCAAAGATGGATTCTAGTTTTGATTTTATTTTGTGTTTTGTATTGGATATTTTTGATTGGTTTACAAGTTCCGTTTGATTTCACATCTGGGTTCAGTTCAATTTCCCAAGAACCAGTAATTAGTGTCCCTTATAATAATAATAATAAACTCAAAATTGGAGAAGAATCCCAACTGAAAGCACCATCTCGTCCTTTGAAGCAGTGGGTTTCATCACCTGACTCGGACTCACCGACTCAGACTCAATTCACCCCCACCGGGTCAAGTAGCAAAAGCAAGCTGCTTTCAAATATTTCATTTGATGCTAAGACTCTCACACCCAGTAGT…
>transcript/10559 gene=gene_transcript/10559 CDS=1-1917
ATGGGTGAGGAAGAAACAAAGACCGAAGCTCCTGAGGCAACAGAAAATGGGATGACTGGCTTGTCAGAGAAACCAGCCGAAGCTGTTGCTGAAGGAAACGAGGTCAGGGAAGATGATGGAGTGAAAGAAATAGAAGAAGATAAGAAAGCTCATGAACAAGTTGAGACTGAGAAGATGGATGAAGACTCGGAAGTCAAGGAAGATAAAGTGATGAAAGAAGAAAAGGAAATCAAAGAAGAGGAGGATACCAAGGAAGAGAAAGAAAAGGAAATCAAAGAAAAGGAGGATACCAAGGAAGAGAAAGAAAATGAAGAAGATAAAGAAAAAGAGGAATCCAAAACTGAAGCAATGGAAGAAGAAAATGGATCAAATGAAAAAGAGGTGGGTGATCAAAAGGAG…
>transcript/10564 gene=gene_transcript/10564 CDS=1-156
ATGACGTGGAGAGATTGGAATAGAAACAAAAACTATATATACATATATTCTAATGCTACCTCAAACAGTGTGTTTATGAGTAATTTGTCCAAGTCTTCCCCAGTGCTTTCCAAACGAAGATCAGTGACTAGAGGGGGAGAGAAATCTAGAAGTTAG
>transcript/10565 gene=gene_transcript/10565 CDS=1-1989
ATGAGTGACAAGAAATATATTATTGAAGTTGAGAAGGCGAAGGAGGCGAGTGACGGAAAGCCGTCGATCGGGCCGGTGTATCGGAGTGTTTTTGCTAAGGATGGATTTCCGGATCCGATTCCCGGAATGGAGAGTTGTTGGGACGTTTTTCGCATGTCGGTGGAGAGAAATCCAAACAATACGATGTTTGGTCGCCGTGAGATTGTAGATGGAAAGGCTGGTAAATATGTGTGGAAAACTTATAAAGAAGTATATGACTTGGTGATCAAGGTTGGAAATGCCATTCGCAGTTGTGGCGTTGAGGAAAGAGGAAAATGTGGTATTTATGGCGCTAATTGCCCAGAGTGGATTATTAGCATGGAGGCTTGCAATGCTCATGGGCTCTATTGTGTCCCTCTT…
>transcript/10567 gene=gene_transcript/10567 CDS=1-1908
ATGATGATCACATGCACGACTTTTTCCATGTTGAAGAAACTCACAGCTCTGCTTCTTATACTCACAGTTTTTCTGAACTGTGTGAGTGCGAGGTTTGTGGTTGAGAAGAGCAGCATCAGAGTGTTGCATCCGCTGAATCTGCGTTCAAAGCATGACAGTGCAATAGGAAACTTCGGGATTCCTGATTATGGAGGTTTCATGGTGGGTTCTGTTGTTTATCCTGATAAAGGAACTGTTGGCTGTCAGGCTTTTGATGGCAATAAGCCCTTCAAATCTAAGTTTCCCAGACCCACTGTGCTTCTTCTTGATAGAGGAGAGTGCTACTTCGCCTTGAAGGTATGGAATGGTCAACAGGCTGGAGCTGCAGCAGTTTTAGTTGCTGATAGTGTAGATGAGCCT…
>transcript/1057 gene=gene_transcript/1057 CDS=1-1731
ATGATTCAGCTTATGAAGACACAAAGACGGCTGGAACTTCTTCTTGAGGATCTTCCTTGTGATTTTGATACTTGGGATTACTATGAAACAATGGATCAGCTCCTGGAACCACTGCTTCTATGCAATGAGTCACTGCAATCATGTGGATCTGGAGTTCTGGCTGACGGCCGGCTTGCTGATCTTATTAGGAGAGTTGTTACTTTTGGAATGGTGTTGATGAAGCTTGACTTGCGTCAGGAATCTGGTAGACATGCTGAAGCGCTAGATGCTATTACCAGATATTTGGATATGGGTACATATAGCGAGTGGGACGAAGACAAAAAACTGGAATTTCTGACAAGGGAGTTGAAAGGAAAGCGGCCTTTAGTTCCTTGTACTATACAGGTTCCTTCCGATGTT…
>transcript/10572 gene=gene_transcript/10572 CDS=1-2028
GGGGGGAGAAAGAAAGAAAGAAAGGTTTTTAAGAAAATGGGAGAAATGGTGTTGAACAGTGAAGCGTTAGTGGAGATGAAGAAGAAAGATGGAGTAGGGAAGTGGGAAAGGTGCTTACAGAGGGTGGCTTTAAGGGTTTTGCTTGTTGAATCTGATGATTCTACCAGGCAAATTATAACTGCCCTTCTCAGGAAATCTAATTACAGAGTTACTGCTGTTCCTGATGGCTTGAAGGCCTGGGAGATAATGAAGGGAAGACCGCATAACATAGATCTTGTATTGACCGAAGTGGATTTGCCTTCAATAAGTGGATTTGCTCTTCTCACACTTATTATGGAGCATGGGATTTGCAAAAATATCCCTGTTATAATGATGTCTTCACAGGACTCAGTTAATACG…
>transcript/10578 gene=gene_transcript/10578 CDS=1-1776
ATGTTTAACGGAGCGATGGATCCAGAGTTGTTTAGACTTGCCCAAGAACAGATGAGTCGCATGTCACCCGATGACTTTGCCAGGATCCAGCAACAGATGATGGCTAATCCAGAGTTGATGAGGATGGCCACAGAAAACATGAAGAATATGAGACCTGAAGACTTGAAACATGCTGCAGAACAGTTAAATCATACCCGGCCCGAGGAGGTGGCTGAGATTGGTGAGAAATTGGCTAATGCAAGTCCTGAAGAGATTGCTACTATGCGTGCACGAGTCAATGCCCAAGTAAATTATGAATTAAATGCTGCAAAGATGTTGAAGAAAGAGGGGAATAAGCTTCATAATGAAGGAAAGTTCAGCGATGCCTTGCGGAAATATTTACTTGCAAAGAAAAACCTA…
>transcript/10579 gene=gene_transcript/10579 CDS=1-1983
AGGGGACACACTGAACTAGTTAGTTATAGCACTTTAGAGATCTATAGAGAGGTTTTGTGTGGGTGGAAGGCTAAAGGACTCTTCTCTTGCTCATTGAAAAGCTTACATATTCAGTGTGCTTCAGGGAATTGCCCCAGCCATACAATGGGATCCAAGCATAATCCATCAGGAAACAGAACACGGAGTCCACTGTCTATATTTATTGTCATTGTTTTGTGCTGTTTCTTTTACATACTAGGTGCATGGCAGAAGAGTGGTTTTGGAAAAGGAGATAGCATAGCATCACAAATAACCAAGCAGACAGACTGTAATATCTTTACCGATTTGAGCTTTGAAACTCACCACAATGATGTGGAGATTGTTGAACCTTCTGAGCCTAAAGCTAAAGTGTTTAAGCCT…
>transcript/1058 gene=gene_transcript/1058 CDS=1-3477
ATGAGTTCAAGTATTACTGAAAGTTTGGTTCACGAGGGCAAGCTTTTGTTTCACATTTCAGAGAATGGCCGTTCATTTGAGCTTGATTGCAATGATAACACGCCTGTCGAGGCAGTTATGCGGTTCATAGAATCTGCTGCTGGTATTAACTTCAATGACCAGCTTGTTCTCTGCTTGGACATGAAACTAGAGCCACAAAAGCTGCTTTCAGCTTATAGACTTCCAGCTGATGATAAAGAAGTGTTTATATTCAATAAAATCAGGTTGCAAAATAATTCGCCGCCTCCTTCTCCTGAGCAAGTTGATGTTCTTGAAGTTGCAGATCCTCCACCACCAGCTTCGTCGCAAGACCCTCACCCTTTAGATGATGCCCCGGATCCAGCTTTGAAGGCATTGCCT…
>transcript/10580 gene=gene_transcript/10580 CDS=1-1911
ATGTTGCTGCCAGTCGGTGGATTAGGGATGAATTCTACTATGGATGATATGAACTTGATTCAGCAGGCACAAAGGCATCATCTGGTGGTCAGGGAGATTGGAGAGGAGATTGATCTAGAAATTGGACCAGGGGATGATGATCCTTCATTTACTAATAGTCCTCTTATGGGTGGTCCACGAGAACCCTCTGCAGAAGAGCATGACGAGGCCAAGCAGATTGTGATGGTTTCTCAACTCCCCATTGATGATCAAGATATGTCAAAGACACAACCAGCTAAAAAGAAGAAAAAAGTAGTAAAAAGGTGGAGGGAAGAATGGGCTGATACCTATAAGTGGGCGTATGTTGACGTGAAGGAAGGAACAGCGAGGATATTCTGTTCTGTTTGCAGAGAGTATGGT…
>transcript/10581 gene=gene_transcript/10581 CDS=1-2166
ATGGAGAGGGGTGTTGTTGCTGAGAATGGTCACCAACAGAACGGTTGCTTGGAGAGTCTGTGCGGCAGCAAAAGTTACAGTTCTGGTGATCCGTTGAACTGGGGTGAAATGGCAGAGACGCTGAAAGGGAGTCACTTGGAAGAAGTGAAACGTATGGTGGAGGAGTACAGGAAGCCGGTGGTGAAGCTTGGTGGTGAGACGTTGACGATAGCTCAGGTGGCTGCCATTGCGACGTCGTCTGATGGTTCTGGCGTTAAAGTGGAGCTGTCTGAATCTGCTAGGGAAGGTGTCAAAGCTAGCAGTGATTGGGTCATGGAGAGCATGAACAAGGGTACTGACAGCTATGGTGTTACCACTGGCTTTGGCGCCACTTCTCATAGGAGAACCAAGAATGGTGGA…
>transcript/10582 gene=gene_transcript/10582 CDS=1-2007
ATGGCCACTGCAACAATGGCTACTGCAGCTGGGGCAGCTGCTCTTTTGTATTACACATTAAACCGTAAATTGATATCCAATTCGTCTAAAGGTGGTGGTGATGATGATGATGAAAATGGTGGTGGGGTAGCAACCAGTACTCATTTAGGAATTGACCGTGTTTCTCATAGGCTAATTCAAGCGCCAGCTACTTGGTTAGACACAATATCTACCTTGTCTGAGACTCTTAGATTCACTTATTCTGAGACCCTAGGGAAGTGGCCCATTGGGGACTTGGCATTCGGGATCAATTACCTCTTGAAGAGGCAGGGGAATTTACATGTTGACAGCATATTTGGTGGTAAAGACAGTGTACAGCTTCATGGACCTGAGATTATTGCTGAATTTAGATATCTGTTA…
>transcript/10585 gene=gene_transcript/10585 CDS=1-2046
GGGAGGGAGATAGAAAGGGAGCAGAGATGGGAGAGGGAACGAGACAGCAGCAAGCATTTGGAGTTAGACAGGGAACGAAGAAGAGACAAAGAACAAGAAAGGAGTAGGGACAAGGAGATATATCATGAAAGGGAGGAACTAGATAGAAGCAGATATGAGGAGGGTGATAGGGTTAGGAGAAGGGAGAAGGAAAGGGATAGGAGCAGGGATAGAGCCAGAGCCAGTGATAGAGACATAGATAGACAGAGGGATAGGGACAAGGATAGAGTCAGAGATAATAACTTGGAAAAGGAAAGGGAGAGACGATATGATAGAAGTAGAGATAAAGGTAGGGATATTGAGAGTGGTAGGGAGAAGTATGCAAGTCCGAAGGACAATTATAGCAATCGAGATAGTTAT…
>transcript/10587 gene=gene_transcript/10587 CDS=1-1884
GGGGGGATGGCGGTTCGAGCCACGGTGTCGCGCTTTTCCTTTGACCCTGACGCGCAAGAAGCATCAGGCCTTCCATGGGGCGTGACGGTGACGCCGTTCGCGTCGAAGGACGAGAACTCCGTAGCCCCAGTCTACGGATCCGACGGAAACATGCTTCCTCGTTGCGAGAACTGTTACGCTTACTTCAATACGTACTGTGAATTGGAGCAATGGGTCTGGACTTGCTCTCTCTGTGGGACCCTCAACGGTCTCTCTTCTCAGGCCATTGCCAGATACTCCCGTCCTCAGTCCTCCGCCGAGATGATCTCCTCTTTCGTCGATCTTGAGTTGCCCTTGGAGGGGTCCGAGGAAGAGATGACGCGAGCGCGTCCGGTTTATGTAGCTGCTGTTGATTTGTCG…
>transcript/10593 gene=gene_transcript/10593 CDS=1-2016
ATGGCTACTGTTTATACACCAAAGAACATCCTTATTACTGGAGCTGCTGGCTTCATTGCATCTCATGTGTGCAATCGCCTCATCAGGAACTACCCGGAGTACAAGATTGTTGTCCTTGACAAGCTTGATTACTGTTCAAACCTCAAGAATCTCCATACGTCACAATTGTCTCCAAACTTGAAGTTCATCAAGGGAGATATTGCAAGTGCTGACTTGGTTAACTTCATACTTCTTACCGAAAAGATTGATACCATTATGCACTTTGCTGCTCAGACTCACGTAGATAACTCCTTCGGCAACAGCTTTGAGTTCACTAAGAACAATATTTATGGAACCCATGTTCTTCTTGAAGCCTGCAAAACCACGGGGCAAATCAAGAGGTTTATCCATGTCAGCACT…
>transcript/10594 gene=gene_transcript/10594 CDS=1-1467
ATGTTGACGAGGTTGGATTTGAGCTTCAATAGTCTTTTTGGTTCTGTTCCTGTTAAATTAGCTAATGTGCCGAAGCTGGAAGTTCTAGACATCCGAAACAATTCACTCTCTGGCAATGTACCTCCAGCTCTGAAGAGGCTTAACAGTGGATTCCAATATGACAACAATGCAGCCTTATGTGGGGTTGGCTTTACTAATTTGAAAAATTGCACAGCTTCTGATCATCCAACTCTTAATAGACCTGAACCATTCAAGCCAAATGGTCTGTCAACGAAGGATATTCCGGAGTCAGCTAATTTACCAGCTAATTGTGGGCAAACCCGTTGCTCAAATCCATCCAAAAGCCCACATACTGGTGTAATTGTGGGGGTAGTTGCAGTATTTATCATGTTGACTGTC…
>transcript/10597 gene=gene_transcript/10597 CDS=1-2049
ATGGCCGCCGCCGCCGTTCTTCTTCGACAATTACGACGCCGCGATGTTGCCTCTACCCCTATCTCCGCCTACAGATGCTTTACCAGCAAAGTCAAGCCCTCTTGGGCCCCTTCTAATCTGAGTAACAATTGGGCAAGCTTGACAAGGCCGTTCAGTTCAAAACCAGCTGGTAGTGACGTTATTGGTATTGATCTCGGAACAACAAACTCATGTGTTGGGGTTATGGAGGGAAAGAACCCGAAAGTTATTGAGAACTCCGAAGGAGCACGGACTACACCATCAGTTGTAGCTTTCAATCAGAAGGGAGAGCTGCTTGTGGGAACACCAGCAAAGCGTCAAGCTGTTACCAACCCAACTAATACTCTATTTGGAACCAAGCGTTTAATTGGTAGAAAATTT…
>transcript/10598 gene=gene_transcript/10598 CDS=1-1377
ATGTTTTACCATCAGAGTCTAGTGTCCAAGCTGCCAGGAAGTCAAATAGTTCTTCGATTGATTTGTCGTCTAGTTCAAGAAAAGAACAGGTGGCAAGAAAATGGTAATGTCGCCGTCAATGACACAAATAATGTTGAAAGTCCAAAAGGAGGTTCTCTGGGATCAGAAAAAATGTCTGGCGGTACAGATGTAGGATCAAATTATACTAATAGCTCAGCTAAAAAGGCAATGCTTGCTTTACCTTCTCCAACTCCGACAGCCAATAAAACCCAGATTGGTTCATTTGTATCAGGCTGTGATCTGTACCATGGAAGTTGGTATCATGATACTTCAGGACCATTGTACACCAACAACACATGCCCTGTCATCACACAGATGCAGAACTGCCAAGGAAATGGA…
>transcript/106 gene=gene_transcript/106 CDS=1-5844
ATGTCGTCGAGAGGAGGGGGATCTGATCAGCCTCCACCGCAGAGGCGAATCATGCGGACACAGACTGCAGGGAATCTTGGAGAGTCGATGTTTGATAGTGAGGTTGTGCCTTCATCACTTTTTGAGATAGCGCCTATTCTCCGTGTGGCTAATGAAGTTGAATCCAGCAACCCAAGAGTTGCTTATCTCTGCCGTTTTTATGCCTTTGAGAAAGCGCATAGATTGGATCCCAATTCTAGTGGTCGAGGTGTTCGGCAGTTCAAAACTGCCCTCCTTCAACGTCTTGAAAGGGAGAATGAACCAACATTAATGGGAAGAGGGAAAAAAAGTGATGCACGTGAAATGCAGAGTTTTTATCAACACTACTACAAAAAATATATTCAAGCCTTGCAAAATGCT…
>transcript/10601 gene=gene_transcript/10601 CDS=1-2100
ATGCAGAACCTGGCCACCAGAAGCGAGCGCCGCGGGTTGTTTTCGACATCTGATGAGAGTGCAATATTGAAGCAAGTTCAGGCTACTCATGCTCCGGATGGCCGTGAAGTTGATGTTACTACCATTCTCAAAATCATTGGAGATATTTTCCGTAATGCCACTCCCACCATTGATGGAGTACCAAATGGCACAGAGGAACGTAAGGACACATCACTGGGGGAAAATACAAGCCTGCCTATTTTCAGTGACATGCGTGAAGCATTGTCTTATATAATACAGAAAATCACTTGTGAGATGTCATGCAAGTGCGCGGGAGGAGATGCCCATGCAACAGCAATGGCCTTATTCAAAACTCTTTCCAACTATTCATGGGATGCAAAAATGGTGTTATCCTTATCA…
>transcript/10605 gene=gene_transcript/10605 CDS=1-2049
ATGGGCTCCAAAAACAGAAATAAAAACAAAGGAAAGAAGGATGGCTCAGATAACAACAACAACAACAAAAAGATCATCACAGATTCTCGATTTGCGTCCGTACACTCAGACCCTCGGTTCCAGAATGTTCCGAAGCAGAAATCGAAAGTCGCGATTGACTCTCGATTCGACCGCATGTTCACCGACAAAAATTTCGCTTCATCAACGGCGCCGTTTGACAAAAGAGGCAAGCCTCAGAAGAAGAATCTTAAAACCTCGAAAAGCTCTATGCAACATTATTACCGAACCGAAGATGAAGATAAAGAAATTGAAAAGGAAGAGAAAAGAAAAGAGACTGATAGTGAGAGTGAGAGCGAGAGCGAGAGCGATAGTGAATTGACAGAAGCTGCTGACGTGGAG…
>transcript/1061 gene=gene_transcript/1061 CDS=1-2859
ATGTTATTGCTGGTGTATAAAGACACACCACATTTGTCTTTATTTACTAACGCTAACAATTCACTTCCTGTTTCTATTTCTTCTCTTTTGCAGGAATTTGAAGACGTGCTCACGGAGGACATTCCTAATGGGCTTCCACCCATTCGAGGGATAGAACATCAAATTGATTTCGTGCCTGGAGCTGTCATTCCTAATAGACCCGCATATCGGAGTAATCCTGAGGAGACAAAGGAACTTCAGAAGCAAGTTGAGGAGCTGATGGAGAAGGGTTACGTACGAGAGAGTATGAGCCCGTGTGCAGTACCGGTGTTATTAGTACCTAAGAAGGATGGGACGTGGCGTATGTGCGTGGATTGTCGTGCCATCAATAACATCACGGTAAAGTATCGACATCCCATT…
>transcript/10610 gene=gene_transcript/10610 CDS=1-1329
ATGGTTAGAATGCTTCAGGACAGGGAGAAGAATCTCGAGGTCAAGTTATTCAAGTATCATGGCCTTAAAGAGCAAGAAACAGCTGTGATAGAGCTCCAAAACAGATTAAAGCTAAATAATATGGAGGGTAAGCTTCTCAATCACAAGATTGAATCTCTACAGGAAGGTAATCAGAGACTACAAGCACAAGCAGCTGATCATGCAAGAACTGTTAGTGAGCTTGAAGCTGCAAATTCAAAAATCAAGCTGCTCAAGAAGAAACTGACGATTGATGCTGAGCAGAACAGAGAAAAGATCTTAGCCATTCAGAAAAGGGTCACTAAGTTGCAAGAACAAGCCTTCAAAGGAGCTAGAATTGATCTTCATACTCAGTCAAGTTTGCAAAGGCTAAAGGTTTTG…
>transcript/10613 gene=gene_transcript/10613 CDS=1-1218
ATGGGTCAAAATTTTCATCCTAGAGAGGAGAAGAAGGAACCTGGATCTCTTTCAACCACCAAAACGGTTGGGATGGCCGCAACTGGATTGTTTGTCCTGTCTTGTGCTCTTCTCTGTCCTTGCTTTAATAAAAAAAAGAAAGCAACTGCCCATACTGTTCTTGCCAAGGCCCCAAGTTCAATGAATTCTGTTTCCTCCTATGATGCAAACTCTGCTTCTGAAAAGGTTCCACCAAGTCCAGTGAGGGTACCACCTAGTCCTTCTAGATTCACAATGTCTCCAAAACTTAATAGAATCGGATCTATACATCTCAACATGAATCAGGTTGTCAAAGCTACTCGTAATTTCTCACCATCACTGCGAATTGGTGAAGGTGGTTTTGGAACTGTCTACAAGGCC…
>transcript/10614 gene=gene_transcript/10614 CDS=1-1518
ATGGAAAAACTTCTATCAGATATTGACATATCTAGAAGTGCTCCAGTGGGAACATTTCTTGAGCTAGAGGCTGCTGCAAGGTCTTCATTCTATGATCAGCAAGAGTCTGATGCACATTCTTATATCAGTGGTGTGGGTCAATCACTGTTGTTACAAACCAACTCAGATGTTTCTGTGGTTGCTGATAGTTTATCAGTTGCTTCAGATCATGGTAATGATTATTGTTATGAGATCTCAAAGATTGGAAAACCTAGTTGTGATGAACCAGAGTATCTCAGGCTGGATGGCCATGTTCGTAGATTGTCCACAGGGAGTGTTGGAAGTGACCGAAGTTCTATAAGAGCTAGTGAAATATCAAACTTTGGGGTATCTGATTTGTTTGGCTCTCTTGACCATCCC…
>transcript/10615 gene=gene_transcript/10615 CDS=1-2196
ATGTCCGATCCGGTCTTCATCGAAGCACCACCGCTGCCGCCGCCCAATGAATTCGATTCCCTCTCGATTCGACCGCTCGATCCCATGTACCTCGAATCACAGAATCAGCACCCATCTTCCTCAACAGACGAAATCGATTTTGTTTTTGACGAAAACTGCGACTTTGACTTCTCCTTGGACGATCTTTATTTCCCCTCCGAAAATGAAACCTTTTTCCTCCCCTCCGAAAACCATCCCCAGGGACAATTCTGTAATTACGCCGTCGATGTTGACGGAGCCGTTAAGGTTTCGTGTACGGCATCACCGGAATCGGGCAGTTCTGCGAAATTTGGCAATCGCGCTTCGTTAGACGTCGAGTTATATTTGAATTGCTCCTCGTCGCCGCATAATTCGGGTGAT…
>transcript/10619 gene=gene_transcript/10619 CDS=1-2037
ATGGATATGGCAATTAGCTTCAGCAACTCCTCATCCATCTCTTTACGCAAAGCTAGAACATCTCATTCTTCTCCTTTGCTAACCAAGCATCACTTTGGTTTCAACTTATCCTCGTCTCCAATCACCAGCACTTCTCTCAAATTTCGTCACTGTAACACAAGCACAACACCCTGTCACCGACCTATCAGATGCTCCGTTTCTCCACCTGCCGAAACCCCCACCGAGAAGAAGAAGCAGTTAATGAGGAGGAGCGATATAAGGAATATTGCGATTATAGCTCATGTAGATCATGGAAAGACGACTTTGGTTGATGCGATGTTGAAACAAGCTAAGGTGTTTCGTGATAACCAAACTGTTAAAGAAAGGATAATGGACTCAAACGATCTTGAGCGTGAAAGG…
>transcript/10622 gene=gene_transcript/10622 CDS=1-309
ATGCGCAAAATGACACTTACTACCAAATGGGCAATACCCAGTAAGCTCCCACTTGTTACAAATCCTGGTCTTCCAATTGGATGGCTTCACATTAGTCCCTCCAATATTATTTCCTCCTCCACCACCAGCAGCAGCAGCAGAAGCAGCAGCAGGAGGAGGAACTCCCCCTCCACCATAGCCTCCAGGCCCCAAACTTATTGCCACACTTTCTCTATTCTTGCTCTGCTCGTCATGCAAGAATGTGCAGTTTTCTCCATACGGACAGCCCTCTTCTGTATAAAACTTCTTGCAATGCCTCCCTTTATATGA
>transcript/10627 gene=gene_transcript/10627 CDS=1-1275
ATGTGTTGTGTTATATTCGACTTTAATGATCCAACAAAGAATCTCAAAGAGAAAGATGTGAAGAGGCAAACTTTGCTTGAGCTTGTTGATTATATCGCGTCTGTGACCTCGAAATTCAATGAGGCGGCAATGCAAGAGATTACAAAGATGGTAGCTGTCAATCTGTTTAGAACATTTACATCTTCAAATCATGATAATAAGGGTTTAGATATGTATGACCCTGAAGATGAGGAACCAGCTATGGAGCTGGCATGGCCTCATCTTCAGATTGTGTATGAAATACTACTTAGATTTGTGGCTTCACCAGAAACTGATGCCAAGCTTGCTAAAAGGTACATTGACCATTCCTTTTTGTTGAGATTGTTAGATTTGTTTGATTCTGAGGACCAAAGAGAGAGG…
>transcript/10629 gene=gene_transcript/10629 CDS=1-1311
GGGGGGCATCATGTGAAGTTAAAAAAAAAAAATAGAAGTCAAAAGAGGCAACTGGATCCCCCCTCCCCCCCTCTCACTTTTAGGAGACTGAAGAAAAAAATGAGTTCTGAAAAATCGATGCTGGGATTCAGAGAGTATGCCGAATGGGAAATCAATGCGTTTCTTTGGATATCACTCATCACAATCACATTAGTTTTGCTAAAAAAAATTGTCAAATTGTTCAGGCTTAGTCACCACGCCAGCAAAATCCCCGGGCCCCCCTGTTCTTCTTTTTACGGCCACTGCCATCTGTTTTCGTCTCGGACTCTCACCGAGGTTTTGGCAGAAACGCATGAAAGATATGGATCAGTGGTGAAGCTATGGTTGGGTCCTACTAAGCTGTTGGTGTCAATTAAAGAA…
>transcript/10632 gene=gene_transcript/10632 CDS=1-900
ATGACAAGATTGCAAGAAATGTCATTGGATTACCATTTTAAAGTTGAGCAACAAGTTGGTTCTTCCACCTACAACTTCTTCGGCTTCAATGGAACAGCAGGTATATGGAGGATTTCAGCTCTGAATGAGGCAGGAGGATGGAAAGATAGGACCACAGTGGAGGATATGGATCTAGCTGTCCGAGCAAGCCTTAAAGGCTGGAAATTCTTATATGTTGGTACCGTTCAGGTGAAAAATGAATTGCCAAGTACTTTCAAGGCCTATCGCTATCAACAGCATCGCTGGTCTTGTGGTCCTGCTAATCTCTTCAGGAAAATGGCAATGGAGATTATAAGAAGCAAGAAAGTGTCGTTGTGGAAGAAAGTACATGTGATCTATAGCTTCTTCTTTGTTAGGAAG…
>transcript/10633 gene=gene_transcript/10633 CDS=1-177
GGTCGAGGAATAACTGATGGAGTAGGAGACACAACACCTTGGGATAAGGTATACACCAAAAAATCGTCAGGAACATCTGAAGAAATGGGAGCAGGGGGAGACGATATAGTGAAAGGCGTGGACTCAAAGAACGTCACATCAGCGGAGATTAAATACCGATGTAAAGTAGGTGAGTAA
>transcript/10634 gene=gene_transcript/10634 CDS=1-1611
ATGGCGACTAAGCTTCTTGTAACATTTGCTATTTGTAGATTAATTATTACCGTGGGATTGACAATGGACCCCACGGAGCTCCTCCGCCTCGAAGTCGACGGTCAGCTAAGCGTCGACCCGTCCGACGTGGAAATTGCTTCTGTTGACTTTGGTTTGTTAAGCCGAGCCGAGCCGTGGGCTGTTTTGCACCCGGCTTCAGCTGATGAGATTTCTCAGTTGGTTAAAGCGGCTTATGACTCGGCTCATGGGTTTACAATCTCGGCTAGGGGTCATGGCCATTCTATAAACGGACAGGCACAAACAAGTAATGGGGTTGTGATTCAAATGAGCGGCTCAAGAGGAAGACGGTTTGGCTCCGATGGGAACCCGGTGGCTTTGTCACGGCCTCCTCAGGTTTAT…
>transcript/10636 gene=gene_transcript/10636 CDS=1-2178
GGGGATCTGCGACGGCTAAGCATGAAGAACCTCGATTTCGACTCTGATAAAGCTTTCGCTAAGGATTTCATTTCCAACTTCGCGGACGCAAATGGAAACGCTAAATATATTAACATTCTCCAAGAAGTTGCGAATCGTAAAATTCGTTCAATCCAGATCGATCTTGAAGACCTATTTAACTATAAAGATTTCGATGAAGAATTTTTTAGGCGAGTGACTGAAAACACCCGTCGATATATTGGGATTTTTGCTTCGGCAATTGATGAATTATTGCCGGAGCCCACTGAGGCGTTTCCGGATGATGACCATGATATACTGATGACACAGAGATCTGAGGATGGGACAGATAATACTGCTGATGGTGCTGATCCGCATCAGAAGATGCCCCCAGAAATTAAG…
>transcript/10637 gene=gene_transcript/10637 CDS=1-1464
ATGGAGCGATACGGTCGGCTCAGTGTAGGCTCACAGTCCGATCCGTCTCAGGAATGGACCTCTCCGGGAATCGAAACGGGTCTCGAAGAGCCTATGTGGCAGTTGGGTTTGGGAGTCGGTGTGGAGTCGTATCCAGAGCGGCCAGATGAGGCAGATTGTAATCACTATTTGAAGACCGGTTTATGCGGGTACGGGTCGCGGTGTCGGTTCAATCATCCACGTGACCGTGGCTCGGTTATGGGAGCTGCTAGAGCAGGAGGACGCGAGTATCCGGAGCGAGTGGGCCAGTCGGTTTGTCAGTATTATATGAAGACTGGAACATGTAAATTTGGTGCATCGTGTAAATACCACCATCCCAGGCAGGGAGCCGGTTCTGGTAGCAGTGCTTCATTAAATTAT…
>transcript/10641 gene=gene_transcript/10641 CDS=1-1044
ATGGGGTCTGGTAATGGTGTTCCTCATTTATTTCATTTCGTTCTTGCATGGCTTCTGTTGGTTCCCCATGCTATCTCAAGTTCAGTTGAGAGATCAACATATATAGTTCACATGGACATGACCTATATGCCCAAAAACTTCACTAGCCATTACCATTGGTTCTCTTCTGTTGTTCGATCCCTCAAGCCTACGAAATCATCTATATCAAATCGCCATCAATCCTCACCATCTCTTGTATATACTTATGACAATGCTGCTCATGGTTTCAGTGCTGTTTTATCTCAACAGGAACTTGAAACTCTAAAAAAGTCCCCAGGTTTCATCTCAGCTTATGCTGACAAGACTGTGACACTTGACACCACCCACACACCTGAATATCTCTCCCTGAAAACTGCCAAC…
>transcript/10649 gene=gene_transcript/10649 CDS=1-951
ATGGTGTCAGAGCAACAGTTAGAAGCAATAAAGGGCGCGAAAGTTCTTATGGTTGGAGCAGGTGGTATTGGGTGTGAGCTGCTTAAGACGCTCGCTCTCTCCGGGTTTCAAGACATTCATATAATTGACATGGACACCATAGAAGTCAGTAACCTGAATAGACAGTTTTTATTTCGTCAATCACACGTCGGGCAGTCTAAGGCCAAGGTTGCTCGAGATGCTGTTTTAAAATTTAGGCCTCACATGAGCATCACAGCACACCATGCAAATGTCAAGGATCCTAAGTTCAATGTGGAATTCTTTAAAAAATTCAATGTTGTTCTGAATGGACTAGACAATTTAGACGCGAGGAGACATGTGAACCGCCTTTGCTTGGCAGCTGATGTCCCTTTGGTTGAG…
>transcript/10650 gene=gene_transcript/10650 CDS=1-2145
ATGGATTATTTTAGAGTTCTTGATCGAAACAGCATGGGTTGCACTTTGAGGGAGAAGCATATCCGTTCAAATCGGAGGACCCGATCTGTGAAACCTGAATTCGATCCTTGTTGTTATCTTGAATCTGGTCTCAAACCCTTGAGTTACCATATGGGTCTCAATGATCCGGCCCATAATTCTAACTCTAATTTCGATGATCACGGTTTGGGTTGCTGCACCGAAGAACAATTGGAAGAGATTTTGTTGAAAAATTTAGAGTTTTTATACAATGAAGCTATATCTAAGCTTGTTGCCTTAGGTTATGATGAGGATGTTGCTTTAAAGGCTATTTTGAAAAATGGTCATTGTTATGGTGGCATGGATGTGTTGACTAATATCTTGCATAATTCTTTGGCTTAT…
>transcript/10651 gene=gene_transcript/10651 CDS=1-1977
ATGGGTTTTCTTGTTGATTCCCTAAAGGATGGCAGTGGTGGTGGTTATGGAATGTTGGGTGGTTGTTTGAGGAATTTTGTGAGGAGGAAACAGGTGGATTCTGTGCATACAAGGCCTGAGAGGCACCATCATTTGGCCAAGAATTTGACGATACCTCACCTTGTTGCAATTGGTGTTGGCTCAACAATTGGAGCTGGAGTATATATTCTTGTTGGAACAGTTGCTAGAGAGCATTCAGGGCCGGCACTTGCCCTTTCCTTTCTTATAGCTGGAATAGCTTCTGCTTTTTCAGCCTTTTGCTATGCCGAGCTTGCAAGTCGTTGCCCGTCTGCTGGGAGTGCCTATCATTATTCATACATATGTGTTGGAGAAGGTGTTGCATGGTTGATTGGCTGGGCT…
>transcript/10653 gene=gene_transcript/10653 CDS=1-1827
ATGGCTACTGGACAGCTGTTTTCGAAAACTACACAAGCTTTGTTTTACAATTACAAGCAGCTTCCGATCCAACGGATGCTTGATTTTGATTTTCTCTGCGGGAGGGAAATACCATCAGTTGCCGGAATTGTAAATCCTGGGGCTGAGGGATTTCAGAAATTGTTTTTCGGTCAAGAGGAAATCGCCATTCCTGTGCATTCAACTATTGAGGCAGCTTGTGCTGCTCATCCAACGGCTGATGTTTTCATTAACTTTGCGTCATTTAGAAGTGCGGCTGCCTCTTCTATGGCTGCCCTGAAACAGCCAACCATTCGGGTGGTGGCTATTATTGCTGAAGGTGTGCCTGAGGCAGACACCAAGCAATTGATTGCTTTTGCTCGATCAAACAATAAGGTTGTT…
>transcript/10656 gene=gene_transcript/10656 CDS=1-1515
ATGGTTGCTGAAATGGCGCAAGCACCCGTGGAAAGTGTAACTGAAGCGCAAAAGCCTTTGGCACAGGAGAATGGGAAACTGGACAATGATCCGGGAAAGGATGAATCAATCAAATTTGGTTCACTTGGAGGAAGCAAGCCTTTTCAAGGAGAGGGCAATGTATTGAATGCTAACATACCAAAGGATGCCGCAGAGGAATGGCCTGCGGCTGAGGAGTGGCCTGCTCCTAAGAAGATCCATAACTTTTATTTCATCAGGCACCGGCATTATGACGATCCAAAAATAAAAGCGAAAATTGAACTGACTGACAAGGAGATTCAAAGGAGGAACAGTGCTCGGGCTCAACTTATGGATGAGCTAAGAGCAAAGAGGGCAGATAGAGGGGAATTAGCTGCTCAG…
>transcript/10657 gene=gene_transcript/10657 CDS=1-1881
ATGTCGTCTGGATTTCCCGGCGGCCGGCCGGATTTATATTCGAATCTCGCCGGTAGATCTTTTCTTATGAACGGCAATCAAATTTCACAGCCGTCGTACAGATCATCATCATCGCAGATTCCGGGAATTTTCCTCGATCAAACGACGTCGTCTCAGATCGCCAACCGAAACCTCATCGGCAAGCGATCCTATGCCGATTACCAAATTGCCCATTATCTCCACCAGCAGCAGCAGCAGCAGCAACAAGTACAATTACAACAGAATCAGTTAAACCCAGCCATGAACAGCCTCTTCCTCCGTTCCGTTAAACCCAGAACGTATCAAAATTTCTCCCCAAATTCTCCTCTAGATTTAGATTTACAACAGTCTTTATCATTACCTCACCGTTATAACCTGCCT…
>transcript/10660 gene=gene_transcript/10660 CDS=1-1605
ATGGATACATCAACGGCTTTAATGATCTTATCCGCTATAGCGGCTTATTTACTATGGTTCAGATTCATGTCAAGATCACTTAGTGGTCCACGTGTCTGGCCTCTATTGGGCAGCCTCCCGGGCCTCATCCAGAACTCTAATCTCATGCATGACTGGATCTCAGACAACCTCCGAGCGTGTGGCGGCACGTATAAGACATGCATCTTTGCTATTCCGTTTTTAAGCGGCAAGCAGGGTCTCGTTACTGTCACGTGCAATCCTCAAAATGTTGAGCACATTTTGAAGGCCAGATTTGAGAACTATCCAAAGGGACCCACCTGGCAAGCTGCGTTCCATGATTTGCTTGGCGATGGGATCTTCAACAGCGATGGTGACACGTGGCTGTTCCAGCGTAAGACC…
>transcript/10662 gene=gene_transcript/10662 CDS=1-1926
ATGGGTGAGGAAGAAGCAAAGTCAGAAGTTCCTGAGGCAACAGAAAATGGGACAACTACCTTATCAGAGAAACCAGCCAAAGCTGTTGAAGATGAAGGAAAAAAGGTCAATGAAGATGATGGAGTGAAAGAAATGGAAGAAGATAAGAAAGCTGATGAACAAGCTGAGACTGAGAAGATGGACGAAGTCTTGGAAGGCATGAAAGAGAAGGAGATGAAAGAAGAAAAGGAAACAAAAGAAGAAAAGGAATGTAAAGAAGAGGAGGATACCAAGGAAGAGGAAGGAAACAAAGAATATAAAGAAAAAGAGGAATCTAAACTCGAAGCAATGGAAGAAGAAAATGGATCAAATGAAAAAGAGGTGGCCGATGAAAAGGAGGGGGACAAAGAAGATGAGAAA…
>transcript/10664 gene=gene_transcript/10664 CDS=1-2115
ATGGATGAATCCAGCGAAGAACAGCAGCAGCAACCAGCGATGAAAAAGTGCATGTACAAGACGAAGACTATACAATTCTTAGGTCGAACGACACCAATTATTCTACAAAACGACAATGGGCCTTGTCCTCTCCTCGCCATCTGTAATGTTCTTCTGTTGAGGAACAATCTGAATTTGAGTCCAGATACAGGGGAAGTATCGCAAGAGAAATTGCTTTCGCTGGTGGCCGAACGGCTTATTGATTCGAACAGTGATGTCAATAATAAAGATGTAGGTTATGTTGAAAATCAGCAGCAGAATATTGCGGATGCTATTGATTTGCTTCCATGCCTTGCAACTGGAATTGATGTAAATATAAAATTTAGGAGGATAGATGATTTCGAGTTCACACGAGAGTGT…
>transcript/10666 gene=gene_transcript/10666 CDS=1-1989
ATGGCTCAGGTTCAGATTCAATCACTGTCTCCGGTAACGGCTGCTGCCCCTGCCCCACCATCCCCTGCCGCTACAAATGGGGTTGCTATCAATGGCGCCGTTGGTGGTGGTGGTGGTGCTCAGCAGTTTGTGTCAACTTCGCTCTATGTCGGAGATCTTGACCTTAGTGTCAATGATTCTCAGCTTTATGATTTGTTTAATGAAGTGGGACAAGTTGTTTCCGTTCGGATTTGCAGGGATTTGAGCACTGGACGCTCCCTCGGTTACGGCTATGTCAATTATAACAGCACCCAGGAAGCAATACGAGCATTGGATATGTTGAATTTTACTTCTCTGAATGGCAAACCAATTAGGATAATGTATTCTTATCGTGACCCTACTATCCGCAAAAGTGGAGCA…
>transcript/10675 gene=gene_transcript/10675 CDS=1-1872
ATGCCGTCAGTGTACGGAGCTAGATTGACCACATTCGAAGATGAAGAGAAAGAGAGCGAGTACGGATATGTTCGCAAGGTATCGGGACCAGTGGTCATCGCAGATGGCATGGCTGGTGCTGCTATGTATGAGTTGGTCCGTGTTGGACATGACAATTTGATTGGTGAAATCATTCGATTGGAAGGAGATTCTGCTACAATCCAAGTTTATGAAGAAACTGCTGGCTTGATGGTGAACGACCCTGTTCTACGAACACACAAGCCTCTCTCAGTGGAGCTGGGACCAGGAATATTAGGAAATATTTTTGATGGAATTCAGAGGCCTTTGAAAACCATTGCTATAAGATCTGGTGATGTGTATATCCCTCGTGGTGTATCTGTCCCGGCCCTTGACAAAGAT…
>transcript/10677 gene=gene_transcript/10677 CDS=1-174
ATGGAAGGTATCTTCAAGGGTTTTCCCATATGGCTGGACATATGGTGCACTCTAGGAATTTTGAAAATTCTAGTGTACCTAGAGAGGTTGTTGCGATGGTTGTGCTTGGTTATCATTCCTCCAATTGAAGTTTGGATGATTTCTCCAACCAGAATTGTAGATTTGGGAGAATGA
>transcript/1068 gene=gene_transcript/1068 CDS=1-1884
ATGGAAAGAAGCCAACCTTTAAATTGTCCCCCATTCTTTGATGGGACAGAATATTTACATTGGAAGGTTCGCATGAGAGCGTTCCTTAAGTCCTTAGATGAGAGAGTCTGGATGGCAGTAGAGTACGGGTGGAATCCTCCCGCGGTTATAGTTGATGGGGTGTCCTCCCCTAAAGATAAACTGACCTGGACTAAGGATGAATTTGATGCTAGCAATAAGAATAGCAAGGCAATTAATGCCATTCATGCTGCTGTGTGCTCAGCGGAATTTAGGAGAATATCCATGTGCGAGATAGCCAAGGATGCTTGGGACATCCTGCAGACTGTGCATGAGGGCACTTTGTCTGTTAAAAATAATAGACTCCAGGATCTTGCCACTAGGTTTGAGGTCGCTCGTATG…
>transcript/10684 gene=gene_transcript/10684 CDS=1-1986
ATGAAGATGAAGATGATGATGATGATGCGTGGGGTGGTTTTGTTGGGCATTGTTTTATTGTTAAGCTTTGTAAATGCAGAGTATGCCAAGTACAAAGATCCCAAGCAGCCGGTTGCTGTGCGTGTTAAGGACTTGTTGACTACAATGTCACTTGAAGAGAAGATTGGTCAGATGGTTCAGATTGACAGAAGCATTGCCACTCCTCAATTATTGAAAGATTCCTCCATTGGGAGTGTGTTGAGTGGTGGTGGGAGCACGCCGCTTCCAGAGGCCAGTGCTGCAGATTGGGTCAATATGATCAATGATTTTCAAAAGGGGTCTCTTGCTAGTCGTTTAGGGATTCCAATGATCTATGGCATTGATGCTGTTCATGGCCACAACAATGTCTATAATGCTACT…
>transcript/10685 gene=gene_transcript/10685 CDS=1-1935
ATGTTACTAAAGAATTTGATGGAAGACAAGCAATTGGATTTTAATCAACCATTTCTATCTGTAAGGCGGTTCTCGTCAACAGCCTCAGAAGCTGAAGTTAAAAAGAAACCTGATAATGCACTTCCCAAAATACGTCCTCTTCCTGTTTACAAATCAGAGTTAAAATCAGGTCCAATCAGGAATCCAGGAACTGTTCCTTTTTTGTGGGAGCAGACCCCTGGCAAACCGAAGGATGAAGGCGAATCTCAAACTCGATCTAGTGAGCGGCCTCCTATTGCTCCAAAGCTTCCTCCTGGAAGGATTTTAAATAATAAACAGCAAGCTTTGGAGAAAGGTTCTGAAGGTAGACGAAACAGTAGATTGTCCCCTGCAGGTGATGTCCTTTCCAGTTCTCAAAGT…
>transcript/10686 gene=gene_transcript/10686 CDS=1-1887
ATGTCGAGGAAGAAGGCATCCGGTGGCAATACTATGACCCTCAAAGACTTTCATGGTGGTTCTATTCCTAATGATCTTCCTCTCCCTTCTGCCCCTGGTGTAATGGTTAGGCCTATGGATCGTTCAGGTTATGATCGGCCCACATCGTGGGGGAATCACGTGGGCCGTCCCGATAATCGGCTAAGGCCCAGTTCATCCCCTGCTACAAGGCATTTTGATGCTAAAACCTCATTTCTTGCTCATCCGGGGCACATTGGTCGTAATTTTGAAGAGGATGAGAGAAAGCCTTTAGATGGAGTTTCTGGTCCTCGTAGAACGGCTATTGACGAGAGTTTTCGTGTTCCATCTAGTGCTGTGGAGCTTAAGCCGGAGTCCATGTCAACTGGGACGGAGTCACAT…
>transcript/10689 gene=gene_transcript/10689 CDS=1-327
ATGACGACCAGCAGATCCTTCCAGATTTCTAAACCCTGTAGAATTCATTTTCGAGTAGAGATTGGGAGAAGAAGTTATTTTGGGAATGTTGACTTGTCCATTTATTGTAGAAGCATTAAGGTTTGGAACACTCCTATTTTTCCAAGTAAAATCAATATAGCTTGTAGAAAACGCGAGGTTCTCTGCATTGGACTTGTCTATGAGCTGCTGTTGTATGCTCTGGTTATGACCATTGGGCATATCATACAGAAAATCAGACTGATTGTTCTGATTCAACATAAGCTGAGACTGCACATGAGTAACTTCATCTGCATGTCTAATATTTGA
>transcript/1069 gene=gene_transcript/1069 CDS=1-519
ATGGGCACTTGGTCGATTCAAGTGACATTCAGGGGGCTGCTATTTTTAAAACCACTAACACCCGAAGAGTTTTTGTGCGCAGCTGAGATAATGTCGGGTCCATTCAGCGTGTCTTCACTCGACGAAATAAGAAAGAGAAGGAAATCCAAGAAGGCAAAAGGCAAAGACACTGTAACCGTTGAGGCAGAGGCTCCAATGAATATAGATGTCGCCTCAGGGGCTACGGCACTAACTAAGAAGCCGTCGTCTGATATTACACCCGCAACAAAAAAGAGGAAAGCTCCTTCAGATGTTGAAGAGGATTTAGAGAACGTAATAGTGAAGATCCCGCATAGGTCGACTGCAATATCAGATCCTTCAAGCCTCTCCAAATTTATTAAAGGACTTCTGCTAGAGGAG…
>transcript/10691 gene=gene_transcript/10691 CDS=1-300
ATGCGTTCAATACAAAATCTAGAAAGCTGCAGGGATGACAAAAAGAGGGCGCTTTCCTGTGTTGCACTGAAAAAAGAAGGAAATAAAATAACCTCTCTTAGGGTTCTTCCTCCCGCGCCCGCCGCCGCCCGGCCCGCGTTAGAGGGGAAGATTAGCAAAGCGAGAAAAGACAGAGTGGAAGATTCTCTTCGCGAGAACTTCCGGATCGGAGAAGCATTCGGAACGGGCTCCGCGTTCATTTCGTTAGCGGAAACGATCCAATCCATTCGGGGAACCCAAAAACGAAGTCTTTCGACTTGA
>transcript/10693 gene=gene_transcript/10693 CDS=1-1266
ATGAGAGAGAAAATGCCCTTGATTTATTGGGCTTTTTCCTTCGCGGTTCTATTTGGGCAAGTTAGCAATGGGTTTTATTTGCCCGGAAGTTACATGCACACGTACTCAAATGGGGAAGCTATATATGCAAAGGTTAATTCATTAACATCTATTGAAACTGAGCTTCCGTTTAGTTACTATAGCTTGCCTTATTGTAAACCACTTGGTGGGGTTAAGAAAAGTGCAGAAAACCTTGGAGAATTGCTTATGGGAGATCAGATTGATAACTCTCCGTATAGGTTTCAGATGAATGTGAATGAGACTGTTTTCCTCTGCATAACGACCCCGTTGAGTGAGAATGAAGTTAAGCTTTTGAAACAGAGGACTCGTGATTTGTATCAAGTGAATATGATTTTGGAC…
>transcript/10694 gene=gene_transcript/10694 CDS=1-1935
ATGTTCCGGATATCGTCTGGTAGAAACCAAAGATCAAAAGGTTTCAAGGTGAAGCATGCTGTACAGCTATGTCTTTTGCTTGGTGTTTGCATCTGGCTTCTTTACCAAGTCCGACAATCAAACGAAAAGAAAGCCGCATATGAGGAAAGCGCAAAAGCTGGGAATGGCATCATAAAGTTGGGGAGGAAGGACCTCCCTCAAGGACAGGACAAATTTATTAGAGACGCGAGGCACAAGGAGGATGAGGAAGAAGGCGAAACCAAGAATGAGGAAGAAAGCAAGATTGAGGAAAGTGATAATGTAGGAAAAGGGGGTGCAGATGATGGGACAAATGATCAGGAACAAGGTAAAAATGAAGTGGAGGCTGAGCATAAAGAAGATGCTATAGACGGAGAGAAG…
>transcript/10695 gene=gene_transcript/10695 CDS=1-1896
ATGATGGAGTCTTGTGATTGCATTGATACGCAATGGCCTCCTGATGATCTCTTAGTGAGATATCAGTATATCTCAGATATATTGATTGCTCTGGCGTATTTCTCCATTCCCCTCGAGCTTATATTTTTCGTGCAAAAGTCAGCCTTCTTTCCATACAGATGGGTGCTTATGCAGTTTGGTGCTTTTATTATCCTTTGTGGAGTGACTCACTTCATAAACTTATGGACATTTACTATGCACTCCAAAGCTGTTGCTATAGTGATGACTCTTGCAAAGATGGCTTGTGCTTTTGTGTCATGTGTAACTGCTTTGATGCTTGTGCACATCATCCCTGATCTGTTGAGCGTCAAAACTAGAGAATTATTTCTGAAGAACAGGGCTGAAGAACTTGACAGAGAG…
>transcript/10696 gene=gene_transcript/10696 CDS=1-1776
ATGAACTTCGAGCTCTTGAGAAATCGGCCCATGCGTATCATGTGGAGCCAGCGAGACCCATCACTTCGAAAATCGGGAGTAGGAAATATTTTCATCAGGAACCTTCACAAGGACATCGACAACAAAGCTATCTTCGACACGTTCTCTGCTTTCGGCAACATCCTGTCCTGCCGAGTGGCCACCGACGAACAGGCCAACTCGCGCGGCTACGGCTTTGTGCACTTCGAGACCGAAGAAGCGGCCAACAATGCCATCGCCAAAGTCAACGGGATGTTGCTGCATGAAAAGAAAGTTTTTGTCGGAAAATTCGTACCCCGATCCGAGCGTGAGCGCATGATGGGAGACAAAGCTCGCCAATTCACAAATGTGTACGTCAAGAACTTCGGCGACGACCTCGAC…
>transcript/10699 gene=gene_transcript/10699 CDS=1-1488
ATGGGAGGACAGTTACTGAAGGGAGAGAGTAGAGAGAGGCTGCTAAAGAATTCGTCTTCCAGAATGAAGCTGTGGATTATAAGGGCTACGACGTCAGTTTTGTTATGGACTTGTATTGTTCAGTTAACGGCCCTTGGTGAGACGTGGGGTCCTCGAGTTTTGACCTCTTGGCCTCCCTGTTTTAACCGTGAGCTCGACGCTGCTTCTGCTGTTGTTCAGGATCAGGTTCCTGCTGTTCCCGCCCTTGTTCTGCCACCTAAGAGGGTTTACAAGAACAATGGGTACTTGATGGTTTCATGCAATGGAGGTCTCAATCAGATGAGAGCAGCGATTTGTGACATGGTGGCTATTGCGAGATATTTGAATGTCACTCTTATAGTCCCTGAACTGGATAAAACT…
>transcript/1070 gene=gene_transcript/1070 CDS=1-456
ATGAAGAGATTAGGATCCGGGGGTGAGCAGTTCTTAGTTTTGCAGAGGGATTTCCAAAAGCTTACAGAGATTAATGAAGAATTGAAAATGGAAGTTGAAGAGCGTGATAACCAAGAGGAAGTTTTGAAAACTGAAATGCAGAACCTGCATGTGCTACTGTTCGAATTGCAAGGAGCATGCCAAAGTTTACAAGAGCAAAACTGCAAGGTGCTTGATGAGAACAAATCCCTGTTGAAGAAAGTCTCAGACTTGCAGGAAGACAAATGTACCCTACAAGAGGAAAACTGTATCATGTTTGTTGAAACTGAATCTCAAAGTAACCTTTTCTCATATTTTCAAGGATGCCTCATCTCTGAAAAACTAGCGCAGATAAGGGAGCTGAGTGAAAATCTGGAGAGG…
>transcript/10700 gene=gene_transcript/10700 CDS=1-1404
GAGCTGTTCGGAGCGATCGAAAAGGAGTTCGATACCCTGTGTTTGGAGAACCTCACGCTTCGCGAGCGTGTGGAAATGTTGAGCGAGCAACTGCTGATGGAAGGCGGCGGTCCGCTTACCGGGCCAACAGGATCTCACTTGCGCTCGTTGCAGCAACTTGCGCAAGACTCGATGGAGACGACGACCGATGGCCAGAGCCAATCAACCAAGACGAAAACCAAGCAGAGCTCACAGTTTAGCCAAAAGATCAAATCCACCTACAAGCTGAAGGCATCCACGTCCCGTATCGTGTCGTCGTTCAAGACGTCGCAGCTGGCGTGCACGCCAGTCTCACGGTACTCGGGACATCGGGACGGTATTTGGGAGGTGAGCGCCCCTTCGAATTCCGCCGTGCCCATC…
>transcript/10701 gene=gene_transcript/10701 CDS=1-2076
ATGGGTTCGGGTTCGCGTTCGGAGTTGGTCAAATTCGTCGAGTCCGTGATCGGGTTGTCGCTGGGGTATTCTGTAACGGACACGGTGATACTGATCGTGACGACGTCGTTTGCTGTCGTGATTGGATTGCTGGTGCTGGCGTGGAGGAAATCGTCGTCAGATCGAAGTAAAGAAGTTAAACCGCTGGTGCTGCCGTCAGCTAAGGACGAGGATGATGAAACCGACGTCGTTTCTGGCAAGACTAAAGTTACTATGTTTTACGGCTCTCAGACCGGAACTGCCGAGGGCTTTGCTAAGGCTTTGGCGGAAGAAGTCAAGGCAAGGTATGAGAAAGCAGCTGTCAAAGTTGTTGATCTGGATGATTATGCTGTGGATGATGAGCAATATGAAGAAAAACTG…
>transcript/10703 gene=gene_transcript/10703 CDS=1-195
ATGACACATAGATACAGAATCTGGTATCATCTTCACTGGGTATTACAGAAAGCATACCAATACGACGGCTATAGAAGACAGAGAATAAAAAAAAAAGACAGCAATTCACCAGGAAAAGACCAGGGACAATCCCTTTATAAAGTGCACTCCACCCTTCCTCTTTCATTATGGTTGTTAACGCATCTGAAAATTTGA
>transcript/10704 gene=gene_transcript/10704 CDS=1-1971
ATGGGCTTAGCTAGCAATTTCATGATCTGGGTATTGTCCATTTTCGTGTTATTTCAATCTTGTTGTATTGGATTTTACTTGCCTGGTAGCTACCCTCACAAATATGTTGTCGGTGACACTTTGTCGGTGAAAGTTAATTCCATCACTTCAATAGACACCGAAATGCCGTTTAGTTATTATAGCTTGCCGTTTTGTAAACCACTAGAGGGTGTTAAAGATAGTGCTGAGAATCTCGGTGAACTGTTAGTGGGTGATAGGATTGAGAATTCTCCGTATAGGTTTAAGATGTATACTAATGAGAGCGATATCTTTTTGTGTAAAACGGATCCATTGTCAAAGGATGATTTCGAGTTGTTGAAACAAAGGATTGATGAGATGTATCAGGTTAATTTGATTCTC…
>transcript/10705 gene=gene_transcript/10705 CDS=1-2355
GGGGGATGCATGGCAGTTTCAAGCTTCAGCATTGTTTCTACTTGCTACCAAATGGAAGCCATTAAAGCTAAGCTTTTGTTTTGTACTCTTTTTGTATACTTTGTTTCTCTCCATGCAAACACTTTACAAACCTACATTGTTCAGCTTCACCCCCATAGTGTAAGAAGCTCTATGTTCAGTTCTAAGCTTCATTGGCATCTATCATTGATTGAGCAAACTGTTTCCTCCGAAGAAGAACCTTCTTCGCGTCTTCTTTACTCTTACCATTCTGCCATGGAAGGTTTTGCTGCTCAACTCTCTGAATCAGAATTGGAATTGGTCGAAAATTTGCCTGATGTTATTGCAATTAGGCCTGACAGGAGGCTCCAAGTTCAGACTACTTACTCTTACAAATTTTTA…
>transcript/10708 gene=gene_transcript/10708 CDS=1-426
ATGAGGCTAGGCTATAGACACTACAATAAAAGAGCTCCTATGGATTTTTCCTTGATCTTAAGGGAATCAAATCTCCCCTGCATTCAGTTTGTGCCAGGAACCCTCCATCTCATAAGAGTATCAACCGACCAAACGAAGTGGTTTTACTCAAATCTGAGTAAAGCTCCACAGAATGAGCCGACAAAACAACAGCTCAGGTTTTGCCCTCCTAGCCAACTGATTCAGCCAATCCTGAACCAACAGATTCTCACTTCTCTTGAATCACCTGCCAGGCATTGGCCTGGGGCCTTCCTGTGTTATTATATGAAGGCAATTCCAGGAAGCAGCTGCGGCTCTCGGAGCCTCATCCGCGGCAAGTGTGTTGGTATTGTACTTCTGTGTTTGTCAGATTCGAGTAAA…
>transcript/10709 gene=gene_transcript/10709 CDS=1-342
ATGACCTCTAACCAAAATCCAATTTTTTGGGCCACAACAATAAGTTGTATTCTCAAATTATATCCGAGGGATTTGCTGTCGTGGTGGAAATTTCCATTTGCCCCACGGTTGGTATCTTTTTTTCGAAGGGAAAAGAATTTGAAAAAATATCAAAAATTTCCAATCAATTCATTCAATATTTCCTTTTTTCGAGGGACAAATTGTCCACATTTAAATTATGTGTTAGATGTACTAATACCCCACCCCATTTGTCCCGAAATCTTGGTTCAACCCCTTCGCTACTGGGTAAAGGATGCCTCTTCTTTCCATTTATTACGGTTCTTTCTCCACGAGTCCTTTTAA
>transcript/10710 gene=gene_transcript/10710 CDS=1-690
ATGGCCTACAACGATACCCCACAGGAAAAACTCGGCGGAGCGAGCCCTGCGCAGCTGCTTCACTCAAGGAGGATACGCTCGATCATCCCCAGGCACCTCCCCGAACTCCGACCCTCAACCCACCCACACAAAGTCGCCCAAGCAGCCAGGCGGAGACATATCGAGAGGATGAGGAGAACGTACGATCGAGGGACCAGAACACTGGAGAGTCTCAAGCACGGAGAAAGGGTCAAGATCAAGCCGGTGGCCCTGGGACAGAAGAAATGGACCGATGGAGTGGTGTGGAGGCCCCTGCCCAGACGCAGCTACATTGTCAAGCTGCCTGGGGGTGGCACAATCATCAGAAATCGGATACATCTTCGGAAAGCCCTGCCCACGTTGACCGCAACCCGAGCAGCA…
>transcript/10712 gene=gene_transcript/10712 CDS=1-909
ATGGAATTTATGTCTGCTGCACGAAGGAAGAAGCAGAAGCTTCCAGAGAAACAGTTGCAAGAAAGGGTGGCAGCGATTTTGCCCGAGTCTGCCTTGTATACCCAGCTTCTTGAGTTTGAGGCTCGTGTTGATGCTGCCTTGACTAGAAAGAAAGTTGATATCCAGGAGGCACTTAAGAATCCTCCTTGTTTGCAGAAAACCCTTAGGATTTATGTTTTCAATACATTTGCTAATCAGATTAAAACTATTCCGAAGAAGCCAAATGCCGAGCCCCCTACCTGGACTCTTAAAATAATCGGGAGGATCTTGGAGGATGGGGTAGATCCAGATCAGCCTGGAATTGTTCAGAACTCTAATCCCTTGTACCCAAAGTTCTCATCTTTCTTCAAGAGAGTAACC…
>transcript/10714 gene=gene_transcript/10714 CDS=1-1536
ATGACGGACGCCGGCTTCTTCAGGGGAACGAGCGCGGACCAGGACAATCGCTTCTCTGATAAGGAAAAGAAACTCCTAAAGACACTCAAGTTCAGCGAGCATTTATCGCTGAAAGTTGATCTTCATCGAGTGAACCTCGACTCCTTCAGGCCGTGGATTGCTGAGAGGATAACACAAATTCTCAAATACGAGGACGAGGTTCTCAATGACTTCGTCATCAATCAGCTCGAAGTCGAGGACCCAGACCCGAGGAAGATCCAGCTGAACCTCATCGGTTTCATCAACGGAAAGAACGCCCGAGAGTTCGTCGGTGAGCTGTGGAGCCGTTTGGCGGCAGCCCAGGACGCCAAGATCGAGGAGCCGGTCGAGGAAGAGGGCAAGAAGAAAGATGAGATCGAC…
>transcript/10715 gene=gene_transcript/10715 CDS=1-903
ATGGCTTATTCTGAGTCTAATCTCGGAGGGTCATCGAGTTCTCAAGGTCAAACAGGAAATGATGATCTGTACAGAGAGTTATGGATGGCATGCGCAGGGCCGATAGTGGAAGTTCCTCGCTCCGGAGAAAGAGTTTATTATTTTCCCCAGGGTCACATAGAACAATTAGTAGCATCAACAAATCAGGAATTGACTCATCAGAACAATCTGTTTGATCTTCCATCTAAGATCCTTTGTCGCGTTGTTCACATTCAATTACTGGCTGAACAAGAAACGGATGAAGTTTATGCCCAGATAACTTTGCATCCAGAGGCAGATCAAACTGAACCCAGTAGTCCTGATCTGTGCCTACCCAAGCCTCCGAAGCAGATGGTACATTCTTTTTGCAAGATTTTGACT…
>transcript/10717 gene=gene_transcript/10717 CDS=1-1980
ATGGCGGACAAAGTGACGCAAATCTTGGCAAAACCGATCCAGCTTGCTGATCATGTTGTCAAAGCTGCAGATGAAGCGACTTCAATGAAACAAGAATGCTCCGAGCTCAAATCCAAGACTGAGAAGCTTGCGGATTTGCTCAGACAGGCGGCCAGAGCTAGCTCTGATCTTTACGAGCGACCGACACGCCGGATCATTGATGAAACTGAACAAGTCCTGGAGAAAGCTCTGTCTTTGGTAGTCAAATGTCGCGCCAATGGAATTATCAAGCGCGTTTTCACAATCATCCCAACTGCTGTCTTTCGCAAAATGTCATCCCAGCTGGAGAATTCAATAGGCGACGTTTCTTGGCTCCTCCGCGTCTCGGCTTCAGCTGATGATTGTGATGACGAGTACTTA…
>transcript/10718 gene=gene_transcript/10718 CDS=1-1959
ATGCCAGGCATTCCTCTTGTGGTCCGTGAAACTTCCTCGTACTCCAGAAGCACAGATCAGATGTGCCGTGAAGATTCTCGTATGCATTTATCTGCAGAAGAGGAAATTGCTGCTGAAGAGAGCCTGTCAATTTATTGCAAACCTGTAGAATTTTACAACATTCTCCAACGACGTGCTATAAGAAATCCATCATTTCTTCAAAGATGTTTGAGCTACCAAATTCATGAAAAACACAACAGGAGAATACAAATGACAATTTCCCTATCAGAAACTGTAAATGAAGGTTTACAAGCTCGGTTTCCCTTTCCTTTGTACATTTTGTTGGGAAGATTATTATCTGACACTGCAGTTGCAGAGTATTCTGCGGTATATCGCTTCAGTCGAGCCTGTATCTTGACC…
>transcript/10720 gene=gene_transcript/10720 CDS=1-1011
ATGTTTTTCCTTCCTTTTTTCCCCTTTAATTCTTTTAAGGTTCGGCGAATCTACTCTATGATCTGCCACTATAACTTGAAGCCAAATAGTGAGACCTTCAGAAGCATGATCAATTTAAGCGTGAAAATGAAAGATTTTGATGGTGCATATAATTTGCTCGATGATTTGAAGGAATCGAATCTGATGCTATCTGCCAGCATCTACAATGCTATAATGGCAGGATATTTTCGAAAGAAAGACATGCAAGGTGCTTTAATGGTACTCAAACAAATGGAACATGCCAATGTGAAACCAGATTCTCAAACTTTCAGCTATCTGATACACAATTGTAGTAATGAAGAAGATATTATTAAGTATTATGAACAACTGAGGTGTGCTGGAGGTCAAATTACAAAGCAT…
>transcript/10721 gene=gene_transcript/10721 CDS=1-2067
ATGTTTGATTGGGACGACGAAGAGCTTACAAACATATTATGGGGTGAGAATGGGAAAAGTGATGACCATATTGTGCCATATCACGAGGAAGTTGAAGATTATCAAAACAAGAAGGAATGGAGTCAAGAAGCTACAACCATTAAGCCTTCTGAGAGGAAGACGACAGGGACTAAAATGGACTTCAATGGTGGGAAGCGGGAGAGCTGTTCCAATTTCAACTCATGCAAAAGGAGTTCTGCCTCTGGATTTGGCATGGGCTCATGGTCTGATCTATCTTTATCTAATGCTTCCAAAACTGATGAGGAACCTATGGGTACAGAAGTTTCTAATAGAATAGCTGAAATTGCCAAGTCTAGTTCCACAAGTAGTGGTAAAGACCAAGGAGATTTTGTTGACTAC…
>transcript/10725 gene=gene_transcript/10725 CDS=1-1971
ATGAGAGTAGTATTATTTGATTTTAACATCATCTATGCTATTGTATGGAGTTTGTTATGGGTGTCTTCTTCAATAATTAGTAGATCAAATGCTGCATCTTCTCTTCTCAATGACCCATTTTATGGAATTTCTCCTCAAGATGAAAATTATTACAAGACTTCATCAGTTACCATTAAATGCAAAGATGGATCCAAGAAATTCTCCAAAACTCAGCTTAATGATGATTTTTGTGATTGCCCTGATGGCACTGATGAGCCAGGTACGTCAGCATGCCCAAATGGAAAATTCTACTGTCAGAATGCAGGGCATTCCCCTCTTGTGATATTTTCTTCCAGAGTGAATGATGGCATTTGTGATTGCTGTGATGGGAGTGACGAGTATGATGGTAAAAGAAAGTGC…
>transcript/1073 gene=gene_transcript/1073 CDS=1-558
AGGGCGATGAAACATATTCTGAAATACCTTAAGGGTACAAAGAATAAGTTTCTTATTTATGGAGAAAATGACTTACAATTGAAAGGTTACACAGATTCAAATTTTCAATCTAATCCAAATGATAGAAAGTCTATATCTGGATTTGTGTTTTCTCTCAATGGCGGTGCCATAAGTTGGAAGAGTTTCAAACGGGGTTCGACTGCTGATTCCACCACCGAGGTAGAATATATTGCTGTTTCGGAAGCCGCAAAGGAAGCTGTCTGGATTAAGAAGTTTGTTGCGGAGCTTGGAGTAGTCCCATCTATAGTAGATCTTATTCCGTTATTCTGTGACAATAATGGTGTGATAGCTCAAGCCAAGGAACCTCGTGCTCATCAGAAATCTAAGTATGTGGAACGA…
>transcript/10733 gene=gene_transcript/10733 CDS=1-2361
GGGGGAAGCTTTCAGAAGAAACCTTTTCGCCAATACATCGGACCTCCGAATCTGAGACTAAAATTGCATATGGATATTGATGACGACCCTTGCAAAGCCAAAGATGAAGAAAAGAAGGCGAAGCAAATCTTGGTGATATTGGTGGGCGCGCCGGGCAGCGGCAAGTCAACTTTCTGCGACCACGTCATGCGCTCCTCTGCCCGGCCCTGGGCCCGCATTTGCCAGGACACTATTAATAAAGGAAAATCTGGAACAAAGGTTCAGTGCCTGACGAGTGCATCCATTGCATTGAAGGAGGGAAAAAGTGTATTTATAGACAGATGTAACCTAGAGAAAGATCAGCGTACTGATTTTGTTAAGCTTGGTAGTCCCCAAGTAGAGGTGCATGCTGTGGTGCTT…
>transcript/10734 gene=gene_transcript/10734 CDS=1-1746
ATGGGAGGTGTAGAGGATGATGTACCAGCCTCAAAGCGCATGAAACTATCCTCTGTAGAACTGATAGGGCTTTCCAACGGTTCCGCGTTTAGAGAGCCCGTAGTTGGGTCTTCGAGAGACTTGATGGCTCGGCCCCTACCATCTGAAGAGGATGAAGACGTCATTGGTCCTACTGGAGTTATTAAAAGAGCGGAGTTTGTTCGAATTATTGCCAAGGCTCTATATTCTCTTGGTTATACAAAGAGTAGTGCTCGTCTAGAGGAAGAGTCGGGGATATGCTTACACTCTTCTGTGGCAAATCTGTTTATGCAGCAAATTATTGATGGCCATTGGGATGAAAGCGTGGCCACATTATCTAAGATTGGTCTAATAGATGAAAGTGTTATTAAATCAGCTTCT…
>transcript/10735 gene=gene_transcript/10735 CDS=1-240
ATGGGAATTTCTAATAAAGGTAATCTTAGGCTGTCATTTTTCTTCAGAAGATGGAAACTCAACCTTGCATCAACAATAGACTTTATTGTTTTGTGTTCTTGTGAACTCAGCTCTCCAGCACTTGTATTGACACTCCTAGTAACCTTCATAATAAAACAAATTGAGCAAATTGGAAAAATGACAGTGTCTATTGAGTCAAGAGAGAGAGGGCACAGGATTCAACCTGGCCATCTGCAATGA
>transcript/10736 gene=gene_transcript/10736 CDS=1-1977
ATGGCTACTACTGTTGCTCCTTTAGATCTTAGTGATGGTGATGCGGACAATGTTGATGATTATCGGCAAGAAGATAAAAGTGATGATTCTGGAGCCCAGCAAGGAGTTGAAGAGAGTGATTCTTCTGAAGATGAGGTGGCTCCTCGAAATACGGTTGGAGACGTTCCCTTAGAGTGGTACAAGGATGAGAAACACATTGGATATGACATCTCTGGGAAAAAGATAACAAAAAAGGAAAGACAAGATAAGCTTGCTTCCTTTCTTGCCAATGTTGATGACTCAAAAAGTTGGCGCAAGATCTATGATGAATATAATGATGAGGAGGTGGAGCTGACAAAAGAGGAAACCCATATCATCCGAAGATTACTCAAAGGAAAGGCTCCACATGCTGACTTTGAT…
>transcript/1074 gene=gene_transcript/1074 CDS=1-3642
ATGACAAGAGGTAGGATTAGGGCAAAACTGAGGAGGAGCCAGCTCTATACATTTGCTTGCCTTAGGCCACATGTCAATGAAATCGAGGGGTCAATACAGGGGTGTCCCAGAGTTATATATTGCAACCAACCTCATATGCACCGGAAAAGACCTTTAAAGTATTGCACGAATTATATATCAACCACAAAGTATAATTTTTTCTCATTCATGCCTAAGGCACTCTTTGAGCAATTCAATCGAGTTGCCAATATTTACTTCCTTATTGCTGCGCTTCTTTCAATGACACCGATTTCACCATTCACTCCTGTAAGTATGCTTCTTCCCTTGGGAGTTGTTGTTGGGGCAAGCATGTTAAAGGAGGCTTTAGAAGATTGGCGAAGATTTATGCAAGATAAGGAG…
>transcript/10742 gene=gene_transcript/10742 CDS=1-1236
ATGCTAGACGGACTGTTAGGTCGAGGGTTTGCCTCTAAATGCAAGCCGTTGATAAAATTGATAAAGAATCGGATCGAAGTGATAAGAAGAAAGAGAAATGCTATTCAGAAATTTCTGAAGAAAGATATTGCTGATCTGCTTGCCAATGGACTCGACATTAATGCTTATGGCAGGGCAGACGGTCTGCTAGCTGAGCTGAACATTTCCTATTGTTATGATTTTGTTGAGCAATGTTGCAATTTTGTTTTGAAGAGTATTTCACTCATGCAAAGATTGAGCTCTTGCCCCGTAGACTGCAGAGAGGTTATATCATCCCTGATGTTTGCTGCTGCAAGGTTTTCTGATCTGCCAGAGTTGCGTGACCTCAGGCATATATTCCATGAGAAATACGGGAATTCC…
>transcript/10747 gene=gene_transcript/10747 CDS=1-1221
ATGAAGAAAGCTAAGCTTATCAATATGCTTAATGAGGTGGAGCAAAGATACAGACAGTATCATTTCCAGATACAGATAGTGATTTCATCATTTGAAAAAGCAACAGGAATTGGGTCAGCAAGAACATACACATCACTTGCTTTTAACACAATTTCAAAGCAATTCCGGTGCTTGAAAGAAGCAATTACAGGCCAAACAAAGGCAGCAAATAAGATGCTGGGTGAAGAAGATACCATTGGTGGCAAAATGGAAAGCTCCAAGCTGAAGTTTGTCGATCACCATCTTCGTCAACAGAGGGCTCTTCAACAACTGGGAATGATCCAGCATAATAATAATGCTTCTTGGAGATCCCAAAGAGGCTTGCCTGAAAGATCAGTCTCAGTTCTTCGTGCTTGGTTG…
>transcript/10749 gene=gene_transcript/10749 CDS=1-501
ATGAAAATTGAGTTGGAGGAATACAGAACAGAAGCAACTCACTTAAAGAATCAGCAGGCAACGATAAGAAGACTTGAAGAGCGCAACCGGCAGTTAGAGCAACAGACGGAGGAAAAAGTGAAAGAAATTGTGGAGATCAAGCAACGTGGTCTGGCTGAAGAAAATCAGAAAACGCTTGAGGTTTTACAAGAAAGGGAAGCAGGCTTCTGCCAAGATCAATTGCGACAAGCTAAAGAAAGTGTTGCCACTATGCAGAAATTACATGAACTTGCACAAAGCCAGTTGTTTGAAGTCCGTGCTCAATCAGAGGAAGAAAGGGCAGCAAAGCAGTCAGAGGTCAACCTTCTGATGGATGAAGTTGAACGTGCTCAAACACGACTTCTTAGTCTTGAGAGAGAG…
>transcript/10751 gene=gene_transcript/10751 CDS=1-2031
ATGAATACTAGTTGCTGTATTGGAATCTCAACAATGAAACCCTGTTGTAGAATCTTGGTTGGGTATAGAATCTCTTCAATAGTTGGAGTTTCTCATATAAGATCAAGTCATAAACTTGTAAATAATTCTTCCAAATCAAAGCTTAGGTGTTATAATGATGTTAAGTGTAAGGTTATAGGGTATAATAAGAGTGTGGTTGATCCGAATCGGTGGGCTTTTTGTGTCTCTGGTTCGAGATGGGGTGAATCTAGGATTTTAGGTAAGAACAGGTTTGGTGTAAATAAAGATAGTAGGAGGGGTGTTTTAGTAATTCCCAATGTGGCGTCAGATTTTAGGAACCATTCGACTTCTATTGATAGTCATGTTAACGAGAAGGGGTTTGAGAGGATTTACGTTCAA…
>transcript/10753 gene=gene_transcript/10753 CDS=1-2124
ATGAAACCCAAAGTATTTTTCCATTCGCTTCTTTATTTGCTTTTAACCTTATTCCGTGCTACGGCGGACCATGATTCTTCCAGCAGAACCAGCATCATCTTCTCAACATATGGCCGATCGGATTACGCCTTTGACATTTATACCCTCCCAGTTTCGGACCCACCGACGATCACCGATGAGATTAAAATCACTGATGGTGTATCAGTGAATTTCAACGGTCACTTCCCTTCGCCATCTTCCTCACTCATCTCTTTTCTTTTAGGCAATCAAACCCTCATCCAATCTCCGGGCTCACTGGAGTCCCCACCTCCTATACACCTCATCTACGTCACCGAACGAAACGGAACATCGAACATATACTACGATGCAGTTTATTACGACACTCCGCGTAACACCAGA…
>transcript/10754 gene=gene_transcript/10754 CDS=1-690
ATGGGGAAGAAGAAGAAGAGAGTATCGTCGAAGGTTTGGTGTTATTACTGCGACAGAGAATTCGACGACGAGAAGATTTTGGTACAGCATCAGAAAGCTAAGCACTTCAAGTGCCACGTCTGCCACAAGAAACTCTCCACCGCCGGCGGCATGTCCATTCACGTCCTTCAGGTTCACAAAGAGAACGTCACTAAAGTGCCCAATGCAAAACCTGGTCGCGAGGCGACTGACATTGAAATTTATGGAATGCAAGGAATACCTCCTGACATCTTAGCTGCTCATTATGGAGAAGAAGAAGAAGAAGTTCCATCTAAAATGGCCAAAGTGGATACTCCTTTCACGCAGCTAGTGGGTGGGGTGGTGCCCGGACAACTAGGAGTCAGCTATCCTCCTCAATCA…
>transcript/10755 gene=gene_transcript/10755 CDS=1-501
ATGATCAGAAAACATTGGATTCCCAAACAGATACCTCAAACGACAATAGAAACCGAAAACCCGACCCAGAAAAACGGGCGTGGTCGTCTATCAAGAACCAGCGAGGTAAAAATTTGTATACTCAGCATCGACGGCGGCGGGCGGCATGCGTGGGATTTCTTTCTGGTAAAGCTTTGGCTTATCTTGAACACGCCCTTAAGTCGAAGTCTGGAAAATCCAAAACGCCAGAATCGCCGATTATTTTCGACGTGGCTGCTGGTACTGGAGTCGGCGGTGTCTTTACGGCTATGCTTTTTCGCCACCAAAAGATCAAAAACCGTCCGATTTTTCAAGGCTGAGGGACACGTGGGCGGTTTTCTTACTGACCAAGGAAAAGAGGTTTTTACCGGTCGTCGTCGG…
>transcript/10757 gene=gene_transcript/10757 CDS=1-1668
ATGGACGAGTTCGGTGTCTTAACGGAGCGTTTTGGTTTAAAGCCGCAAGGAAAATCAGCTCCGATGGCCGCATCAAAACGAGCCACCTCCAATGGTACAACTCGTAATTTCCCATCAAATTCGGGCTTAAACTCGAAATCCCCATCGTATGGTCAAAATCAAAATTCAATTAGTGGGGAGTTTTCGGATGATATTCTTTTTCAATCAAACACCAGCAACAAGAAATCCCCAGGCGGATACGATGACTTTTTTGATCAGTTTCAAACTACTACAAACAAATCGAGTAATGGGTCGTCTTTGGATTACGATTCTATATTCATGGGATCGGGTAATTCGGGTTCGAAGATTTATGCGTATGATAATGATGATGATGATATATTTGGGTTGAAGAAGGCCACA…
>transcript/10758 gene=gene_transcript/10758 CDS=1-1092
ATGAAGTATGGAAAGCAAACATACCTCATACTCACCTTGCAAATGAGAAGTCCTGATCAGAATTGGATGGTTGTAAAAGGTGAAATGATTATATTCCCCGGAGGAGGCACTCATTTCCACTATGGAGCTGATAAATATATTGCTTCAATTGCTAATATGCTCAACTTTTCCAACAACAAGATAAACAATGAAGGAATGTTACGAACAGTTCTTGATGTTGGATGTGGGGTTGCAAGTTTTGGAGGTTATCTACTTTCTTCTGACGTTGTAGCAATGTCATTGGCACCTAATGACGTGCATCAAAACCAAATCCAGTTTGCCCTTGAAAGAGGAATTCCTGCATACCTTGGTGTTCTGGGAACTAAGAGGCTCCCGTACCCAAGCAGATCTTTTGAACTT…
>transcript/10760 gene=gene_transcript/10760 CDS=1-327
ATGCCACCCCTCTTGCAATCTGTTCCCCCAGTTGCTTCATTGGGATATGATCAGAGGGCTGAGTCTGGAAGTGGCTTGGGCACGCTTTCCTCAAGCAGCCTATACAGATATGAATCTTTGTCGATGGGTGACAGCCCCTATGGATCCATGCCCTCCCATTCATCCAAGCTTTATGGAGGGTTGCTTCCTCCCTCGACTCTTGAGATACTGGTCCCTGCTAATGCAGTAGGTAAAGTAATAGGCAAATCTGGGGCAAATTTAGCCAACATTCGGAAGATCTCTGGAGCTACTGATAGAAATGTCAGATTCCAAATCTTCTCGCGGTGA
>transcript/10764 gene=gene_transcript/10764 CDS=1-2244
GGGGCTATCATTTGTTCGTGCAGAGATTGGAGCCGAAAGAGGGAACTGAAGCAGACGAAAACAATGTCAGGGTGGGACGAGGGAGCCGTGTATTACAGCGATCAGGCTCAGTTTCCCGACGATGCGGCGGGGGCGACGGCGGATTCGAATCACCGTCGCCATTCGATCCTGATCAAGTTGAAAGAATTCATCAGAAACTTCGAGAGAGACAAAAACGTGTTTCCGTACAGAGAGAGCCTCATCGAAAACCCTAAGTTCCTATTGGTCCACCTCGAAGATCTCCTCGCCTTCGATGCCGATCTTCCTTCTCTCCTCCGCTCCTCCCCCGCCGATTACCTCCCTTTGTTTGAGACAGCGGCAGCAGAGGTTTTAGTGAGTTTGAAGATGAAGGTGGACAAT…
>transcript/10765 gene=gene_transcript/10765 CDS=1-1458
ATGATGATGAGCAATATGTCTGGGAGTCTCAGGCAGGTGGGTCATTCACTGTTACTAGAGACACAGAGGGTGAGCCTCTTGGCCGTGGTACAAAGATCACTCTTCTTCCTTAAGGAAGACCAACTTGAGTACCTTGAGGAGCGCCGTTTGAAGGATTTGATTAAGAAGCACTCTGAGTTCATTAGCTACCCAATTTCCTTATGGATTGAGAAGACCACTGAGAAGGAGATTTCTGATGATGAGGATGAGGAAGAGAGGAAGGATGAGGAGGGTAAAGTTGAGGATGTTGATGAGGAGAAAGAGAAAGAGGAGAAGAAAAAGAAGAAGATCAAGGAGGTGTCCCATGAATGGTCGTTGGTGAACAAGCAGAAACCCATTTGGATGAGGAAACCTGAGGAG…
>transcript/10766 gene=gene_transcript/10766 CDS=1-1938
ATGGGTGGCTGGAGAAATTGGTATCAAGAGTTGGTGAATTCGAAGCCATTATTCTTGACGATCTACACAACTGTGATTGTGGGAATCGTTGTTTCATCGTCCTATGTCTTCTCCGCCATTTACTCTTCAAAGTCTCCCTCCTCTGCCGCCACCACCAACTGGCTGTCTGCTCCTGCTGCAATTTCACGCACATATTCTCCAATTGGAGATTCTTCTCACATAAATCTAGCCCCCAATTTTTCCCTTGCACCGAAAGGGAGTGCAATTCCAACTCCCGTGTCTCAGTCTAGAAGCAAAAAGGTGAAACCTATATGGGAGGTTCCAGAATCCAAAAGATTGCCATCTCTGAAGTCTTTTCGACTGACAAAAGAACTGGTTGAGGAAAGGGTGCAAGATAAT…
>transcript/10768 gene=gene_transcript/10768 CDS=1-207
ATGAAAGCATTGAAGCACAAGAAGTCATCTGATCCACAAACAGGATATTATCAGAAAGACAGTTATTCAACTACACAGAATTGTAAGATTCCATTGATTGCAATAATAAACCAAAACAAAATTTTTATTTTTCTGCTAATTAGCTTCTTATCTACTGGCGATGTTTTAGACATACATGCTTGGCCATGCCAAAGTCAGCCAGCTTGA
>transcript/10770 gene=gene_transcript/10770 CDS=1-1959
ATGGCGACGAGGGCGGCGTGGCTGGTTTTGGACAAAACGCGCCGTATTGGACGGACGGTGTTCTTTATGGCGGCGATGGTGGCGTCGCTGCTGGCGTCGTCGCTGCCAGTTCTCGTGGCGGTCGCTGACGTGCTGGTCACGTGCGTTCTGATTTCGAGGTTCACGTGCATGAGGTGTTATGGATTCAAAGAGCATTTGCGTAGATACGAATTTAAAAGATCGTTGACGGATATTCCTTTGGTTTCCATTATCAGATCTCTTATCATTGCCTGTGTATATTCAATTTGGAATGCGCCGGCGCTATCACATGGACCTTACCTTGGCTCTGTTACACTGTGTTCTTTTGTTTCGATTCTTCTTCTTTCAGTTAAGGCTTGTGTTTTTACTGTAAATTCTCAA…
>transcript/10772 gene=gene_transcript/10772 CDS=1-2046
ATGTTGCTTAACAAAAAACTGAAAATCCAAATGCCTCTCTTGAAATTCTTCACGGTCTTTCTGTTTTCCTATGTTTTAAGCTTCCAATTCAGTTTCACAGATGCAGCTGACCCCACTTACGTTTATCATTTTTGCATAGACGCAGGAAATTTCACCAGAAACAGCACCTATGAATCCAACCTCAACCGTCTCCTGTCTTCGCTTCCCACAAACGCCAGCCGGAGCAATGGATACTCCAGGGGTTTCTTAAACGCCACTGCTGGCCAAGATCCTAACAGGGTCTACGGACTCTTTCTCTGCCGCGGTGATCAAACTAACAGCAGCTGCCAAGATTGTGTCACTTTCGCTACGACGGATGTAACTCAACGCTGCCCGGTTCAAAAACAAACCGTAATATGG…
>transcript/10773 gene=gene_transcript/10773 CDS=1-1917
ATGGATTCGATGGGTGAAGAGCAAATGGATTATCAGGGAGGTGGAGCCATACCTGCTCTTGCAGATGAAGAGTTGATGGGAGAAGATGATGACTATGATGATCTATATAATGACGTTAATGTCGGAGATGGTTTATTGCAGTTTCAGCAGCCTGAGGCACCTCCCCCATCCACTGGTGTGGGAAATGGAAGACTTCAAACTCAGAAAACTGATGTTCCAGAGCAACGAGTGCAAGATGTGGGTTCACAAGGATTAAAGATCCCTGGGGGTTCTGTTGAAGGAAACTACATGAATGCGGGGTCGCACTTTCCTGCTCAAAATGATGCGCAGGTTGCTGTTAACAGACTGAACATGGGATCTGCTAGTTACCCAGATGGAACATCTGTCTCGCAAAAAGGG…
>transcript/10775 gene=gene_transcript/10775 CDS=1-1011
GAGGGTGTGTGCAAGCCAGATTCATTGATCGTGGAACAACCGCCTCGGAAGAAAAGTTCTTGTGTCAGAATACCTCAGATCGAGTCGATAAACGAGGAGAGCCCTCAGGGCTCTCCGTTCACTGAACAAATGTTCCCGCCACCGATGGAGGGCGCAAGCCAGATGAACCATGGTGGCCGTATGTACAGAAATATGAGCAGCGATCCACTGGAGGTGAATCCTCATCTCCTTGAGCCGCGTCATCGGTCGCTGTCTGTCGATCAGTTGGGCTCTTCGGTGCTGATGTCTGGATTCGACCAGCGGTTCTCGGAGAACCACGTCGAACCCCAGTTCACGGCAGCCCCCCGGGCTGCGGGCCACCCGACTGTTCGAGACCAGCCGATGGACCTTCGGGTCGTG…
>transcript/10777 gene=gene_transcript/10777 CDS=1-1203
GGGGGGAGTCCCAGCAGAAGGAAGGCTCCCCGCGAACGAGCGAGCAATCGGCAGATCAATCAAAAGATCGAAAGGCCAAAAATGAGGAAACGTGATTTGGCCATTCTCATGCTCTCAGCTTTCGCCATTTTCTTCTCTCTTCAGCACGAGGGAGATTTTTCGTTTAGAGAGGCTTGGTTTCATTTATCCGAAGAATATCCAATCAAATACGACGCCGATCGTCTCCCGCCACCAATCGTCGCCGATCTCAATGGTGACGGTAGAAAAGAAGTCCTCGTCGCCACTCACGATGCCAAAATTCAGGTATTGGAACCCCATGCAAGGCGGGTGGATGAAGGGTTTAGTGAAGCGCGTGTGCTGGCAGAGGTGAGCCTGTTGCCAGATAAGATCCGGATTGCG…
>transcript/10779 gene=gene_transcript/10779 CDS=1-1980
GGGGACACTGAACTAGTTAGTGATAGCACTTTAGAGATCTATAGAGAGGTTTTGTGTGGGTGGAAGGCTCAAGGACTCTTCTCTTGCTCATTGAAAAGCTTACATATTCAGTGTGCTTCAGGGAATTGCCCCGACCATACAATGGGATCCAAGCATAATCCATCAGGAAACAGAACACGGAGCCCACTGTCTATATTTATTGTCATTGTTTTGTGCTGTTTCTTTTACATACTAGGTGCATGGCAGAAGAGTGGTTTTGGAAAAGGAGATAGCATAGCATCACAAATAACCAAGCAGACAGACTGTAATATCTTTACCGATTTGAGCTTTGAAACTCACCACAATGATGTGGAGATTGTTGAACCTTCTGAGCCTAAAGCTAAAGTGTTTAAGCCTTGT…
>transcript/1078 gene=gene_transcript/1078 CDS=1-3657
ATGTTGACCAAATTTGAGACGAAGAGTAATAGAGTGAAGGGACTTAGTTTCCATAGTAAGAGACCATGGATCCTTGCTAGTCTTCACAGTGGTGTGATCCAGCTATGGGACTATCGTATGGGGACTCTCATTGACAGGTTTGATGAGCATGATGGCCCTGTTCGGGGCGTCCATTTTCACAAATCACAGCCCTTGTTCGTCTCCGGAGGGGATGATTACAAGATCAAAGTTTGGAACTACAAGTTGCATAGGTGTCTATTTACTCTTCTTGGACACCTTGATTACATCCGTACGGTGCAGTTTCATCATGAGTACCCCTGGATCGTGAGTGCCAGTGATGATCAGACCATCCGCATATGGAACTGGCAGTCACGTACTTGTATATCTGTTTTGACGGGA…
>transcript/10783 gene=gene_transcript/10783 CDS=1-2253
ATGAAAGCCGTCCTCTTCTCCGTCCTTGCGACCCTCGCTACCCTCGGCTCCACCAACGCCGCCGCTATCCCCCGAGCGGAAGACCACAAGGCTGGTGACAAGCGATTAGGCATCTGCATCGGCTTCGGAGGCTTCGGAATCGGCTTTGGCTGTGATGACGGTTCCGCCGCCGCTTCGTCTTCGTCCGCCGCTGCCGCTGCGGCGTCCTCTGCTGCGGCCTACTCGTCGTCGGCTGCTGCCTACTCGACCTCGGCTGCTGCTTACAGCAAGTCCTCGAGCGCCGCTGCTTACTCTGCCTCGAGCTCCGCTGCGGCCTACTCTGCCAACGCCGCTGCCTACTCTGCCAACGCTGCTGCGTACTCGACTTCGGCTGCGGCTTACTCCAAGGCTTCCTCGGCC…
>transcript/10785 gene=gene_transcript/10785 CDS=1-1638
ATGGCAATGCCTGAGAAAATGCAGCAGCAGTTGACGGTGGGGGCTGTGGCGGACGATCCGTTCGGCATGTGGTTGCGCGGCGAGTTTGCGGCGGCGAATGCGATTATCGACGCCTTGTGTCATCACTTGCGTGTGATTGGGGAACCCGGGGAATATGAATTCGTCATCAATTGCATTCAGCAGAGGAGGTGTAATTGGAACTCGGTGCTTCATTTGCAGCAGTATTTTTCTGTTAGTGAGGTGATGTCGGCGTTACAACAAGTCGCTTGGAGGAAACAACAAAGGGTTTTTGATCATCATAATCATCAGTTTAATAGAAATAAGAGATCCAGTTTTGTTAAGAATGATTTTCATAATAATCATACCTCCTTCGATTCCAATTCTTCAGCTTCCGATGAT…
>transcript/10788 gene=gene_transcript/10788 CDS=1-1968
ATGGCGGCAACCCAATCAGAACAAGCTCCAGATCCTACCACTGAAGAGAAACCAGCTGATACAGATAAAGTGAAGGAGCAGACTTTTTCTGCAACAAATGAGAGCTCAATTCCTCCTAACTCCTCCCTGGGTGCTGTCACTGTAGGACATACAAGGGACGCTGCTGCACTGTCAGGATCTTTTGGCCCTGTTGGAGGCCATTCTGTCTACTCTTCTAATATTTATGCACCGCAAGCTCAGGCCTTCTACTATAGAGGTTATGACAATGTTCCGGGTGATTGGGATGAATATCCTCCATATGCTAATGCTGAAGGATTGGAATTTGGATCTCCTGGGATCTACAACGACAATCATTCGCTTGTATATCATACTGGATATGGCTACAGTCCGCAGATGCCA…
>transcript/10796 gene=gene_transcript/10796 CDS=1-2163
GGAGGGGAGGGAAAGAAAAGAGTGAAAGAGGAAATGCCGGTGGCGAGACCAGAATCTTCTGGCGCAAGGATCATCGCTCATGTCGACTTGGACTGCTTCTACGTTCAAGTGGAGCAGAGGAAGAAGCCTAAATTGAGAGGTTTACCTACTGCTGTGGTACAATACAATGAGTGGAAAGGCGGGGGATTGATTGCTGTTAGCTATGAGGCCCGTAGTTATGGTGTTAAGCGTTCAATGAGAGGTGATGAGGCGAAGGAAGTTTGTCCTCAAATTGAGCTGGTCCAAGTCCCGGTAGCCCGTGGTAAAGCTGATTTGAGTTCATACCGTAATGCTGGTTCAGAGGTGGTCTCCATTCTCGCAAGGAAGGGCCGATGTGAGAGAGCTTCCATTGATGAAGTG…
>transcript/10797 gene=gene_transcript/10797 CDS=1-180
ATGTCTCAGGTTAAAAGTAAGAGAGCTACTTTTCTAAATAAACTATTCCTGGTTTACCACCTCACACATGACTCCATTTTAATTAATGCAACAAATTCACCAAACAAGTGTTGCACTAGAATGAAAAAAAGGACCAAAATGAGCACATACAAAAAAAAAAAAAAAAAAAAAAAAAAAAAA
>transcript/10799 gene=gene_transcript/10799 CDS=1-189
ATGACAACAAAACTTAAAACTAAAAGAGAGAAGATGATATTCAAATTTGGTCCAAGCAATACAAATAGGAAATGCAACTTGTGTTTTCAACCTAGAAGTGGGAAAATTCTTACAAGAAAATCATTTTGTTCAGACAAATATCTATGGTCAAAAAGTTTAATTGAACCACTCACTCAAATGGGAAATTAA
>transcript/10803 gene=gene_transcript/10803 CDS=1-1356
ATGGGGTCAGCTTGTTGTGTTGCTGCAAAGGATGGGATCCTTCCTAATAGAACCAGAGTTGAATCTTCGCGTAGAAACATCACTCGCTCTGCATCGTGGAGCTTCAGGCGGGATAATCAAAGGTGTGCAGCTGATGAAGTAGAAGAATCTCTGTATCAAATGTCTCGTGGGGTCAGTAGGAACTTAAGTGGGGAGATAAAAGGGGCTTTAGGTTCTGAAATAAGTAATCTTTCTGATGGCGGTAGCCTTGAGAATATTAGAACACCATTCTCTCCGAAATCTCCAGTCCATGAAGAAATGGGTGCGAATTTGAAGACTATGGCTTCAGACATATCTATGGCAAGCAATTATTCTGCTGAAGTCAAATCCTTGGCTAGCAATTATTCTGTGGAGGTGAAG…
>transcript/10804 gene=gene_transcript/10804 CDS=1-1593
ATGGATGCGGTGGAGCTAGGCTATCCAGTTGATGTACCGAATATTATGGGATCTGAGGTATTCGATAGAGCTAGGGTTTCGGTCAACGAGGTCGAGGCTGCTGCTTGCGAGTCTAATACTCGTGTTTCCATTCTTGTTAACTCTTCGATTGACCGTTGTAGCACTTTCCTCAGACAAAAAGGTGTGACAACTAGTGTCAGCAATTTGGAGTCAGATTCATGGGATAAGATTCCTGAGAGTGAATCCTGTAATCATGAAAGTCAGGAGCCTAACTTACAAGTCAAAGACTTGTCGGAACAGCTTCATTCTAGGGGCACAAGTTGTCCTGCATCTGTGCAAGTACAACGCAAAGCAGGAAAAATTTCGAGAAGTGGTAGTAGTAGATGTTCAAAGAGACAA…
>transcript/10805 gene=gene_transcript/10805 CDS=1-1773
ATGGCCTCATCTATTGAAGAAGGAGCCGAGAGAGATCTTGAAAAGGGACTAATGACTCCACAATTAAGCCAAAACTCAATTGGTGAGTCATCACTGGCACCGTCGCCTTCACCTTCACCTTCTTCAGCAACAGCGCCTGCTTTGGTGTTGTCCAACTCGGGCAAACGCATAGACCAAGCTGGGAAAAAGAAGTATGTTAAACAAGTGACGGGTCGTCATAATGATACCGAGCTGCATTTGGCAGCTCAGCGTGGTGATCTGGGAGCATTGAAACAGATTCTTGATGGCATAGATTCACAAATGGAGGGGACTTTATGCGGGGCTGATTTTGATACTGAAGTTGCGGAGATAAGGTCATCAGTTGTGAATGAGGTGAATGAGTTAGGAGAGACTGCCTTA…
>transcript/10806 gene=gene_transcript/10806 CDS=1-171
ATGGTATCTTGTACCATTTTAGGAATAAAATTTGGTGACCACTTTGAAATGAATACATTGTCATCATTTTCACAACAATTTTATAAACATCAAAATAAAGAAAAAGCAGCACTATTGCAAAGAGATCTGTATGACTTACCAGCTCAGGCACATAGTCTATCCCACCTTTAA
>transcript/10807 gene=gene_transcript/10807 CDS=1-1644
ATGATCAACACAGCCAACGGTATGATTTCGCAATCGTCTTCATCGGCAAACGCGCAGTCTCCGGGTCTTAAGACCTATTTCAAAACCCCAGAAGGAAGGTATAAGCTTCACTATGAAAAGACCTATCCTTCAGGTCTCCTTCACTACGCACACGGCAAAACTGCCACCCAGGCTACCCTAGCTCACCTCAAGGACAAACCTGCTCCATCAACACCGACTGCCCCATCTTCAAGTTTTAGTGCCAGCAGTGGGGTACGGTCAGCTGCTGCGAGGCTTTTGGGTTCAGGGAATGGGAGTCGTGCACTTGGTTTTGGTGGAGGCAATGGGGGGAGTAAAAGCCTTAGTGGGAGTAGTAGGCTGGGTGCATTGGGTGCTTCAAGTTTGAGTACTTCAATGACT…
>transcript/1081 gene=gene_transcript/1081 CDS=1-183
ATGGCAATTTTTTCTAAAACTGGCATTCTTATGTACTGGTGGCTCCTTGATGTTGTTACCCGTAGTAGGTTAGTTAGATGTTCAAGTAATTTTGTGCCTGTGGTTTTTCTACATGTTCTATTTTCTGTCAATCCCAACAGTAGGGAATATTATGCTTGGCATTTTGATTCATCGTTTTGGTAA
>transcript/10810 gene=gene_transcript/10810 CDS=1-1941
ATGGTAGTCCATGGGAGTTATCGACTAATTTCCTATTCACAAGAGCTTGTAGACAGACAGCCTATTTATGTTTCTTCAAATTGCCTTCCCGTGAAGGCTTCAAAATATGAACCTGCTGGTCATTCTTTTCATGCTGTTGCTCTTAGACTCCTTGGTTGTGAGGAGGATGATGAGGTTGATGAGAAGAAAGTGTCTAATGATAAGGAGCAGACGTCTTTGCCATCATACGAGTCGTACAATGCTAAATGTAAAAAGAAGTCTGGTGAAGGAGGCGATCAACAAGATCATTATGCATTGTTGGGGTTAGGCCATTTAAGATATCTTGCCACTGAGGATCAGATTAGAAAATCTTATCGTGAGACTGCCTTGAAGTATCATCCTGACAAGCAGGCTGCACTT…
>transcript/10816 gene=gene_transcript/10816 CDS=1-1965
ATGCTAGACGGACTTTTAGGTCGAGGGTTTGCCTCTAAATGCAAGCCGTTGATAAAATTGATAAAGAATCGGATCGAAGTGATAAGAAGAAAGAGAAATGCTACTCAGAAATTTCTGAAGAAAGATATTGCTGATCTGCTTGCCAATGGACTCGACATTAATGCTTATGGCAGGGCAGACGGTCTGCTAGCTGAGCTGAACATTTCCTATTGTTATGATTTTGTTGAGCAATGTTGCAATTTTGTTTTGAAGAGTATTTCACTCATGCAAAGATTGAGCTCTTGCCCCGTAGACTGCAGAGAGGTTATATCATCCCTGATGTTTGCTGCTGCAAGGTTTTCTGATCTGCCAGAGTTGCGTGACCTCAGGCATATATTCCATGAGAAATACGGGAATTCC…
>transcript/10819 gene=gene_transcript/10819 CDS=1-2097
ATGGTTGCGTTTGGGAAAAAGTTGAAGGACAGACAGATTCAAGAATGGAAAAGTTACTACATTAACTACAAATTAATGAAAAAGAAAGTAAAACAGTATGCTCATCAAATTGAAGTTGGAACTCAAGATCTTCGTCATGTTCTCAAGGATTTCTCAAGAATGTTGGATAATCAGATCGAGAAGACTGTTCTTTTTCTGTTGGAACAACAAGGTCTTCTTGCAAACAGGCTAGCCAGGCTTAGGGAACAACATGATGCTTTTCTACAGCAGCCGGAGATATCCCAAATGACAGAACTACGAGAAGCTTATAGAGCAGCAGGAATGGATCTTTTAAAGCTTCTGTTCTTTGTTGAGATAAATGCTATCGGTCTGCGTAAGATACTGAAGAAGTTCGATAAA…
>transcript/1082 gene=gene_transcript/1082 CDS=1-3414
ATGTCTTCCTTAAGTAGGGAACTAGTATTCTTGATACTACAGTTCTTGGACGAGGAAAAGTTCAAGGAAACAGTTCATAGGTTGGAGCAAGAATCTGGCTTTTTCTTCAATATGAAGCATTTTGAAGATCAAGTCCAGGCTGGTGAATGGGATGAGGTTGAACGGTATCTATGTGGGTTCACAAAGGTTGAAGATAACAGGTACTCGATGAAGATATTCTTTGAAATTAGGAAGCAGAAGTATTTGGAAGCTCTTGATAGGCAAGATCGAGCGAAGGCAGTTGAGATTCTTGTCAAGGACCTTAAGGTTTTTGCATCATTCAACGAGGAACTTTTCAAGGAGATTACTCACCTTCTTACTCTTGATAACTTTAGGCAAAATGAGCAGCTTTCCAAGTAT…
>transcript/10823 gene=gene_transcript/10823 CDS=1-2136
ATGACGGAAGTAGCGAGCTCAGTTGTGCACGAGGTACTTGGACGGAGAGTCCAGGACGTTGACCAGCCGATTATTGATTACATCGTCAACGTCCTCGCCGATGAGGACTTCGATTTCGGCGAGGAAGGCGATGGCGCTTTCAATGCCCTTGGCGAGCTCCTCGTCGACGCCGGATGCGTCTCCGATTTCAACGAATGCCGCTTGGTTTGTGGTAAGCTGAATGAGAGATTCGGGAAATATGGTTTGGTAAAGCCGAAACCAACTGTACGGAGCCTTACAACGCCGTTGAGAATGAATGATGGAATGGATGAGGAAGCTCCGAAGAAGAAGCCTGAGTTGCCTGATGGTCCCTTATTGTCTGAACGTGATAAAATCAAGATAGAGAGGAAAAAGCGGAAG…
>transcript/10824 gene=gene_transcript/10824 CDS=1-420
ATGGATATGACTGACCATGCCATTGATGACGCTTATGTAACTGGAAATCCAAAGCCAGACAAACGTTATTTACATGATATTACTTTATCCAGTGGAGGTGAAATGCAAGAAGTAGAGGATATCATGCCTGTTTTAACTAGAGTGGACTTGGACTTGGCATATTCATCTGAGAAGTTGGTAAACTTGCATGGACTTTTGATATATCTTTTGGCGAGAGAGGATGATATTGAAATGATGGTCATGGTGAATAGGGATATCTCAGCAACCTCCATTGAGAAAGCATTGGTATATGATCTTTTATCTGGTATTTTAGATTCCGAGTTAAGAGAGGTGGACAGTTTGCTGGGTACCATCCAAGTGGAGATTGTTGATGTCCATCATAAAATATCTGTCATGTGG…
>transcript/10825 gene=gene_transcript/10825 CDS=1-2196
GGGGGGCGTACTATCTTCAATAATTCAATCGATGTGAATTCATTACTAAACAAAAATAAGAAAATGGCAACAAAGAATCTCAATATAAGTATCTCCGGCTTTAGCCGCCACTTATTTGCTCCACTCCTCTTCAAATGGGCCGCTCCGACCCGAACTCGACCCCAGACCCGTGTGCTCTCCCTCCGTTGCAATCTTCAACGTGCCCCGAACTTCTCCCGGCGTTTCTCAGTCGTCCCGTCAGTCTGCTCTCCGGAGTGGAATAGTGATGAGAGATTTGATGTAATAGTAGTTGGAGGAGGACATGCTGGGTGTGAAGCTGCCCTTGCATCCGCTCGTTTAGGTGCTAAAACTCTTCTTCTCACTCTTAACCTTGATCGGATTGCTTGGCAGCCTTGCAAT…
>transcript/10826 gene=gene_transcript/10826 CDS=1-1788
ATGCTGCAAGGGAAATGCTTTGCTCCTTCGCTCATCAGAATCCCTACTGTCTTGTCATTCTTCCCTAAAATCCCATTGCTATTAGTGTATCAAAATAATTGCCACACCTATCGTCCACTTCTGCGCTGCCGTATGTACTCCTTCACTAAACATGTCACTGATATTAAGCAAAATCGCTTCTCTATGGACTCGAGAGCTGGTTTCTGTGGTCCCGCTCTTTCTAAGAAATCAAATGTTCATGAATCCTTATCCCTAACTACGGGTGACATCTCAAATAAATCAAAGAAGAAAGCACGCCGAGAATCTCCAGAGGGAGTGCTTAGACATAAGCTTGATATGTGTTCTAAGTGTGGCGATGTTGTTGAAGCCCTTCGCTTATATGACAATGCACGAAGTAAT…
>transcript/10828 gene=gene_transcript/10828 CDS=1-306
ATGGATATGGATCTTTGGCGATGGGTGACAACCCCCTATGGATTCATGTCCTCCTATTCGTCCAAGCTTTATGGAGGATTGCCTCCTCCCTCGACTCTTGAGATGTTGGTCCCTGCTAATGCAGTAGGTAAAGTGATAGGCAAAGCTGGGGCAAATTTAGCCAACATTCGGAAGATATCCGGAGCCATGATAGAAATGTCCGATTCCAAATCTTCTCGAGGTGATCGAGTTGCTCTTATATCTGGTACACCTGAGCAGAAGCGTGCAGCCGAGAATTTGATTCAGGCTTTTATAATGGCCACATGA
>transcript/10831 gene=gene_transcript/10831 CDS=1-1101
ATGTCAGTGAAGAAGAAGAAGGATGACGACCCTGAAGGAAACAAATGGGCAAAGAGCTTGACTGGAACTAAAGGCATTAAGGTTTCCTTGTTTGAGAAGTCGATTACTAAAATGAGATTAAGTGATCTTATGAAGGCTACTAACAGCTTCAGCAAAAATAATATTATTGGGTCAGGAAGAACTGGGACAATGTACAAAGCATTGCTTGAAGATGGCACTTCACTCATGGTTAAGAGGTTGCAGGATTCACAACGTTCTGAGAAAGAATTTGTTTCTGAGATGGCTACCCTGGGAAGTGTGAAACATCGTAACTTAGTTGCTCTTTTAGGTTTTTGCATGGCTAAGAAGGAGAGGCTTTTGGTTTACAAGGACATGCCAAATGGTAGCCTTTATGATGTT…
>transcript/10833 gene=gene_transcript/10833 CDS=1-1998
ATGGACAGATCTAGATCCAAGAGGAATTACTACTACTACGACCACCAAGACTACGATGGAGATACCATGGGTAGAACCAAACCTCGGTACAACCCTTATTACCAACCCAACAATTACCGCCACCGTGGCAACAATAACAATAATACTAATAACAACAACAACAATCGTGCATCTTCAAACCCTAAGGATCCGTCTCTGATGGTGACCACAACGTACCGCATTCTTTGCCATGACATGAAAGCCGGTGGCGTGATTGGCAAGTCCGGTAGTATTATCAAGTCGATTAGGCAACACACCGGCGCGTGGATCAACGTGCATGAGTTGATCCCTGGGGATGAGGAGAGGATTATTGAGATTTCGGATACCAGGAGGAGGGATCCTGAAGGGAGAATGCCTTCG…
>transcript/10835 gene=gene_transcript/10835 CDS=1-150
ATGAACAAAGTGTTAGCAATGGCAAGATACGGCTTGGAGCCGGGAGAAAGGAATAGAAAGACAGGCACAGAAATGCCTGGGAACTTGAAAGTAATCAAGGAGATAACGAACTTAGATGAGTATGAGGGAAATGATAAGCGAACCAAATAG
>transcript/10837 gene=gene_transcript/10837 CDS=1-1701
ATGGCGTCATCTTGTTCGTTCACATCTCCGTTGTGCACGTGGTTGGTGGCTGCTTGCATGTCCTTCACGTGCGGAACCCGGGACCCACTCCAACAACCTCCACCTCTGTTCAATCGCAACGGAAGACTGACGGCACGGAGGAGGAAACTTTCGGCAAAATGTTGTGGTGGTGGTGGTGAAGTAAACGGCAGCTTGGTCTCGTCGTTTTGTGGATCCAATCACAGCAGCATTCAGGGCCTAATTGCTTCTTATTTGCCCTTTGAGCCTTGCAATGAATATTACAGCTCTGTTTCTTCTCTTGGATTCTCTTCGTTTTTTGGATCCGATAATACAACTGTCACTCTTAATCGAAAGAAACGGAGACTCAGGTTCAATCGAGCCACCCGTTCTGGAGAGGCC…
>transcript/10842 gene=gene_transcript/10842 CDS=1-1485
ATGGGAATTCAGTGTTCTAAATTCACAGCATGTTGCTGGAACTCACAATTCAAGGCAACAGTTCTTGAAGCTCCCGATGTTGATGCTGCAGACAACGATGAAACGAGCGAAGTTGATGGCTTGCCTTCATTTTGGGAGTTCACCTTGGAGCAACTTAAAAATGCCACATCAGGGTTTGCAGTTGAGAATATTGTGTCTGAGCATGGTGAGAAGGCTCCTAATGTTGTTTATAAAGGGAAGATGGAGAATCAGAGGAGGATTGCTGTAAAGCGATTTAACAGAATGGCTTGGCCTGATCCACGACAATTCTTGGAGGAAGCGAGATCAGTTGGTCAGCTACGAAACCATACGTTGGCAAATTTGCTTGGCTGTTGCTGTGAAGGCGATGAGAGGTTGCTT…
>transcript/10844 gene=gene_transcript/10844 CDS=1-2220
GGGGAAGTTCCTCGACATTTCTTGCGATACCCCCTTTATCTTTCTCATTTTCATTTTCATTTTCATTTTCTCTCCTCCGCGTGGTGCTGCAGGAGAAACCAAACAGAAGAGAGAGAGAGAGAAAGCTTTAAGCTCTCACTTTTACCCCGAAGACCCGAAAGACTCTCTCTCCTTCTTCTTCTCATTTATTATCTGCCATTTTTTATTTTGCTTTTGCTTTGCTTCTTCACACATTTTGTTGGAATCTGCGCAAGACTCTCTCTTCAGTCTTCACACATATTTCTCGCCATGTTTTCCTTGAACAGAAGCACTTTTCTGAATAATACCACGAGCATATCAGGCTCGTTCTCTCATAAGCAGAGAAGAATATTGCCTACAAGAGTGGTGGTTGTGGGCTCA…
>transcript/10846 gene=gene_transcript/10846 CDS=1-2145
ATGGACTCTTCCCGAGCTTTCGTCAAGGACGTTAAGCGTCTCGTTGTTAAGGTTGGAACAGCTGTGGTTACTCGAGATGATGGACGATTGGCTTTGGGCAGACTCGGAGCTCTTTGTGAGCAGCTTAAGGAGTTAAATTCTGAAGGCTTTGAGATTATTTTAGTTACTTCTGGTGCTGTTGGTCTGGGCCGCCAAAGGCTTAGATACAGAAAATTGGTCAATAGCAGCTTGGCTGATCTCCAAAAGCCACAAGGTGAGCTTGATGGGAAGGCTTGTGCAGCAGTTGGGCAGAGTAGTCTCATGGCTCTTTATGATACCTTATTCAGCCAGCTTGATGTGACCTCATCTCAACTTCTCGTGACGGATAGTGATTTTAGGGATGAAGATTTCAGAAAGCAA…
>transcript/10847 gene=gene_transcript/10847 CDS=1-2103
ATGGCCGAGACCTTCGAGTTCCAGGCCGAGATCTCTCAGCTTCTCTCCCTCATCATCAACACCGTCTACTCCAACAAGGAGATCTTCCTCAGAGAATTGATCTCCAACGGTTCCGATGCTCTTGACAAGATCCGCTACGAGGCCCTTTCCGACCCTAGCAAGCTCGACTCAAACAAGGACCTCCGCCTCGACATCATCCCCGATGAGGCCAACAAGACCCTCACCATCAAGGATACCGGTATTGGCATGACCAAGGCCGACCTTGTCAACAACCTTGGTACGATCGCCCGCTCCGGCACCAAGCAGTTCATGGAGGCCCTCACCGCCGGTGCCGACATTTCCATGATCGGTCAGTTCGGTGTTGGTTTCTACTCCGCATACCTTGTTGCCGACCGCGTC…
>transcript/10850 gene=gene_transcript/10850 CDS=1-2271
AGGGGGAAAGCAAAATCACAAATGTCTCGCGTTGTTGCCGAAAATAATATATCGCCAGTGGCAGGAGACACTTTCCCATTCTTTAGTACGCACTCGATGGAACTGAGCGACGTCTCACGCGCCGCAGATGTCGCGTCGCCCACTCTCGGCCAGTTGTTAAAGCGAGTAGGCGATGTTCGCAGAGAGCAAATCGGCGACGAGACTCCAGTCCATCAGGTTCTAGACGTCAGCGACACAAGCAGCGTCGACACGAGATCGCTGCCGTTCGTTTTGTCGTTCAACAACCTGACTTACAGCGTCAAAGTCCACCGCAAGTTCACTACCGTCCCGGCTGTGTTCCGCCGCCAACGCCACCGCCTCGGGGCGGCAACAGCTACGGATCCGGTTCCGGGCGAAAAC…
>transcript/10854 gene=gene_transcript/10854 CDS=1-1959
ATGGTGGTGGTGGGAGTTACAGGCATGGAATCGCTTTCACTAAGCGATAAAGCGGCGAAAATGAGAGAGTCTTTGCAAAAAAGCCAAACAATTACTGAAAACGTTGTCTCAATTCTTGGATCTTTTGATCACCGCCTCTCCGCTCTCGAAACCGCCATGCGCCCTACTCAGATTAGAACACATGCTATTAGAAAGGCTCATGAGAATATTGACAAAACTTTGAAGGCTGCCGAGGTTGTTTTGTCCCATTTTGATCTTTCTCGTCAGGCAGAGTCTAAAATACTCAGGGGACCACATGAGGACCTGGAAAGTTATCTAGAAGCAATTGATCAACTAAGAAGCAACATTAGTTTTTTTAGCAGCAACAAGGGCTTCAAAAATAGCGAGGGGGTGATCAGC…
>transcript/10858 gene=gene_transcript/10858 CDS=1-1845
ATGAAGCCAAAGAGCGAGAAAATCTACACTTCAAAGCTACTGACCTACGTGCTATTGGGATTCATTGCGGTTCTCGGGTTGGTCTGTTTGTATTACGGGTCCACTTCCGCTCCGGGCCTCCGAAGATCAGACGATGAATCTTCCGGGTTCGATGGATCCGACCCAGTTATCGGCAGATTTTCCCGGAACCGCGATTTCGATGACTTGTTCGAAGATCAAGAGCTCAATCCTGAAGTACCCAAAAGCATCCCTATTTGTGATATGAGATATTCAGAATTGATACCGTGTTTAGACAGAAACCTTATTTACCAATTAAAGCTGAAGCCTAATTTGTCATTAATGGAGCATTATGAGCGGCACTGTCCGCCTCCTGAGCGTCGTTACAATTGCCTGGTTCCG…
>transcript/10860 gene=gene_transcript/10860 CDS=1-1950
ATGGATGCGGTGGAGCTTGGCTATCCAGCTGATGTACCGAATATTATGGGATCTGAGGTGTTCGGTAGAGCTAGGGTTTCGTTCAACGAGGTCGAGGCTGCTGCTTGCGATTCTAGTAGCCGCGTTTCGGTTATTGTGAACACTTCGATTGACCGTGTGACAAGTACTGTCAGCAATTTGGAGTCCGCTTCATGGGATAAGATTCCTGAGATTGGGCCTTGTAAGCATGAGAGCCAGGGGCCATGCTTACAAGTCGAAGACTCGTTGGAACAGCTTCGTTTTAAGGGCACAAGTTGTCCTTCGTCTGTGCAAGTACAACTGAAAGCAAGAAAAATGCATAGTATTGGTAGATGTGCAAAGAGACCAAGGTTGACTCAACTAGTAGATATTACAAGTTCG…
>transcript/10861 gene=gene_transcript/10861 CDS=1-2025
ATGGAGAAGGTTAGTTGGAAAGGGAAATGGAAATGGAGCTTGATTGTTGCATTGCTATTCTTGATCGGAGTTAGCTCTGAGAAGGCCTCAGTTAGAAAAGTGAAAAGGAGCAACGACAGAGAATTGAAGACTCAGCTGAGAGTCCAACTAAATGCCAACCGCCATCGACGGGTGGTGATGAATAATGGCCTTGTCCAAATCACTTTGTCAAATCCAGAGGGTGAAGTCACAGGAATAAAATATAATGAATTTGACAATGTACTAGAAACAGATAATGAAGAAGATAATAGAGGGTATTGGGATGTTGTTTGGTACGAGCCGGAAAAAACTGGTGCCTACGACAAATTAATAGGAACAGATTTTAAGGTGATTAGGGAAGATGAAATCCAAGTAGAGGTT…
>transcript/10864 gene=gene_transcript/10864 CDS=1-1515
ATGGGTGAGAAGTTTTTGGTAAATGAAGAAGACAAGGCTATGGTGGAATCCGTGTTAGGTACTGATGCTTGTGAGTTCTTGATCAAGTCTGCCTCTAACAATATGATGGCAGATTTGGTTTCATCACCTGGTGATTTAGGTGTGCAGCAGGGGCTATGCCAGGTCGTTGAAGGGTCCAGTTGGAACTATGTGATTTACTGGCATGCCTCGAGTTTGAAATCTGGTGGATCTGCCTTCATTTGGGGGGATGGCCATTGCCGTGACCCCAAGGATGGCACAGTTGGAGCTGGAAATTCTAGTGGGGAAAACAAAGTGGATGGAGTTGAGAGGAAAGATGAGGTGAAAAAGCGGGTTCTTCAGAAGCTGCAGGCATATTTTGGTGGGTTGGAGGAGGAGAAT…
>transcript/10868 gene=gene_transcript/10868 CDS=1-1536
ATGCTATCCAATTATTTTTCAAGATTGAGAACTGCGGTTCAGAATGGAACTCAACGACCAGTACTTGGCCAAGAAGGTGTGATTCGAGATTCAGTAGTAGTTCTGTTTGGGCGGGGGAACTTTAGGCTGTTTCATACTTTACGATATTCATTGCTTGCAGAACTACATGCAATTCTTCGACCGGGGACTATATTCGCTGCAAGACCCGATTCGCTGTTAGCAAACCGAAGAAGGAACCTCTGTGTTGTTGGAGCAATCTCTCGGCCTTTCTCTGTTCCATCTGTGTCAGGCCCTTCATTTCAGGTTTGTGGGTATCACATCGATCGGGCACTATCCGATCCCAGTCATTCATCCGTCGGTGTTAACTGCCATAACAAACCAATGGTTGCTTCTGCCTCA…
>transcript/10869 gene=gene_transcript/10869 CDS=1-1356
ATGAAGGGAAGAGAGAGCCACCCCCTTCTCAGAGGAGGAAGAGTAAGCAGTTACAGCCATGGCCTTTCTACATCTCAGATCCAATCACTTGCTGCCATTTGTCAAACCCTCATCCCTCCTCTGCCTCCACCAGAACAACACGCACACAACAACTCCATTCTCTCTTTCTACAAAGCTTCTGCCTCTCAACATCCAATCCCCCATGAGGTAGCAGAGCTTATGGTGAAAAGGGGACAGCCACAAGCTGTGTTCTTTGTGCGGTTGGTTCTGAAACTTTTGTCACTGAGACTGGGAACATTTTTGCTTTGTGGGTTTCTTTGTTTTGATTGGAAGTGGCCCTTCATTCACAAGTTCTCTGAAATTTCTTTGGAGAAGAGGGAAATGATTCTCCAGAAATGG…
>transcript/10870 gene=gene_transcript/10870 CDS=1-1101
ATGAAGTATAAAGATGGGAAACCAATTTCTCCATCTGATAACAAGTCCAGGATTGTCTCTTTGACTGTACTTTTAGTTGTGCTATGTGGGTTTTCATTTTATCTTGGTGGGATCTTTTATTCGGAGAAAAACAGAGTTGAGGTTAGGGATGTCCGCAAATCTGTCTCGTCTCCCAAGGATCCAGCAGTGACTCCACTTCAGATCAAATCTTTTTCCTTTCCCGAATGCAGTGCCGACTATCAAGACTATACCCCATGCACAGATCCAAAGAGGTGGAAAAGGTATGGTGTGCACCGGCTCACTTTCATGGAACGCCACTGCCCTCCAGTTTTTGAGAGGAAGGGCTGCTTAGTTCCTCCCCCCGGTGGGTATAAGTCACCTATCAAATGGCCAAAAAGC…
>transcript/10871 gene=gene_transcript/10871 CDS=1-1965
GGGGGTGGACTCCACGCGCACATGATCGTAAATATAAAAATCGCACTCTTTTCAAAATCCCCTCTTCTTCTTTTCAACTCTCAAAGCAATACTTTCCCGTTCAGTCTGTTCAAACATAAACCTGAAATTCAAAATATGCCTCAACTGGCGGAAACCTACGCTTGCGTGCCCTCGACGGAGCGAGGCCGAGGGATACTAATCTCGGGCCATCCAAAATCCAATTCCATTTTGTACACCAATGGCAGATCCGTAGTAATACTCGATCTTAACAATCCGTTGCAGGTCTCGATCTACGGAGAACACGCCTACCCTGCCACGGTGGCACGGTTCTCGCCCAACGGAGAATGGATCGCCTCCGCTGACGTGTCCGGGACTGTGCGGATCTGGGGGTCCCACAAC…
>transcript/10877 gene=gene_transcript/10877 CDS=1-2004
ATGGCTTCAACTATGTTCTACAGTTCAGTTAATCCTTCAACAGCTGTTTTCTCAAGATCCCACTTCCCAGTTCCTGTCTACAGAGATTCTTGTATTGAATCCCCACGTGATGTTCTCTGTAGTAACTACCTGTTCAGAACCAGAACAAGTGGACTAAACAAGAAGAAGCTGACACAAGTGAAAGCTGCAGTGGCAGAATCTCTGACAAAGAACAGTGACAGTGATCTGTTGCGGGAAAAGAAGAAATTAAGGATTTTGGTGGCTGGCGGTGGGATTGGAGGGCTGGTGTTTGGTTTGGCAGCAAAGAAAAAAGGATTTGAGGTGGTGGTGTTTGAAAAAGATTTGAGTGCTATAAGAGGTGAGGGGCAATATAGAGGTCCAATTCAGATACAAAGCAAT…
>transcript/10878 gene=gene_transcript/10878 CDS=1-402
ATGGGAAAAGCTGTTGGAGTGAGGCTATCGGATGGAAGAGAGTTTTATGCCAAAACCATAATATCCAATGCTACTAGGTGGGATACATTTGGGAAGCTGTTAAAAGGACAGAAGCTTCCAAAAGATGAAGAAAATCTTTCAGAAAGTTTTATGTCAAGGCTCCTTCATTTCTTTCCATTCACGATGGGTGTTAAAGCTGAGGTCCTGCCACCTGATACAGATTGCCACCATTTTGTGCTTGAGGATGACTGGAAAAGGCTAGAGGATCCTTATGGAAGTATATTCTTAAGCCTTCCAACGGTTCTTGATTCATCATTGGCTCCAGAGGGGCATCACATTCTTCACATATTTACAATTTGTTCCATAGAGGACTGGGGAGGGACTGGCTCAAAAAGACTA…
>transcript/1088 gene=gene_transcript/1088 CDS=1-1536
ATGAATGATCATGGGTGTTCTCCTAACACAGTAACTTTCAACACACTCCTGGACTGCCTTTGCAAGAATGAAGAGGTTGATCTTGCTGTGAAAATGCTTTATAAAATGACGGCAATTAATTGCTGGCCCGATGTTCTGACTTACAACACTGTCATTTATGGCTTAGTGAAAGAGCGAAGAGTTAAAGCTGCAATCTGGTTCTTCCATCAGATGAGGAAATGGCTTTACCCTGATCATATAACTTTGTGTACCCTTCTTCCTGGTGTTGTAAAGGATGGGCAGATTGAGGATGCTTTTAAGATTGCCAAGTATTCTATTGATCAGGTTGGGACTCGCACTGGAAGGCATTTTTGGGAAGATTTGGTTGGAGGGATCTTGACTGTAGCCGGAACAGACAAA…
>transcript/10880 gene=gene_transcript/10880 CDS=1-2304
GGAACAAACAAATTTGTTCACTTGTTTGGTTTTCATTTTCATATAGTGAAGGAAGGAGGAAGAGAAAACGTAACAAATAAAACAAAAGAGATGAGTGCACAGAGGAAGGGAAAAGGTAAGGGTGCGGGTGCGGCTGCGGTCGCGGTCTCAGAGGAGGCAGATGATTTGTCTCGTCAGCCGTTGCAAGCAATTCTATTAGCCGATAGTTTCACCACCAAGTTTCGACCAATAACTCTCGAACGACCCAAGGTATTGTTACCGTTAGTGAATGTTCCAATGATAAATTACACATTGGCATGGCTGGAATCTGCTGGAGTTGCTGAGGTTTTTGTCTTCTGCTGTGCTCACTCTAAGCAAGTCATTGATTATTTGGACAATTCTGAGTGGTTTTCCCAACCT…
>transcript/10881 gene=gene_transcript/10881 CDS=1-1737
ATGAATATGTCAGCGTCTTCATCAGCTCCGTTCTTTGAAATCAGAGAAGAAGATCAAAATCAGATGAAACTACACCATTCCTCAACACCAACTTCATCTTCAACTCCAGCTCCAGCTCTTCCATCCCAGAAGAAAAAAAGAAACCAACCAGGAACACCAAATCCAGATGCAGAGGTAATAGCCCTATCTCCCAAGACCCTAATGGCAACAAACAGATTCATATGTGAAGTATGCAACAAAGGGTTCCAAAGGGAGCAAAACCTACAGCTACACAGAAGAGGACACAATTTGCCTTGGAAGCTTAAGCAGAAGACAACAAAAGAGGTGAAGAGGAAGGTCTATCTTTGCCCTGAGCCCACATGCGTCCACCATGACCCTTCTAGAGCTCTTGGTGACCTT…
>transcript/10886 gene=gene_transcript/10886 CDS=1-1578
ATGGCGTTGAAATCGAATTCATCTGATGGTAGAACTAGGAGTTCTATACAGATATTTATTGTAGTGGGGTTGTGTTGTTTCTTCTATATATTGGGGGCGTGGCAGAGAAGTGGATTTGGGAAGGGAGATAGTATAGCTTTAGAAATTTCTAAGAGTGGGGCTGATTGTAATATAGTCCCAAGTTTAAATTTTGAGACCCATCATGGTGGTGAAGTTGAGACCATTAATGAATCTGAATCGAAACCTAAAGTGTTTGAGTCTTGCCACCCTCGGTACACTGATTACACACCCTGTCAAGATCAGAAGCGTGCAATGACTTTCCCCAGGGAGAACATGAATTACAGAGAGAGGCATTGTCCTCCTGAGGAGGAGAAGTTACATTGCCTTGTATCGGCGCCC…
>transcript/10891 gene=gene_transcript/10891 CDS=1-1614
ATGGCTCAAACTTCACCAAAATTTTTGATACCAGAGTCATATGAAGTGTCTAGAGGTGACATTTTAGGCCAAATTGGTTTGATTTGGGAGCTAATCAAAGTGCCATTGATTGTTCCTTTGCTCAAACTTGGTGTTTACATTTGCTTGGCCATGTCACTGATGCTGTTCATGGAAAGAGTTTACATGGGTATCGTTATAATTCTTGTTAAGCTCTTCTGGAAAAAACCTGACAAGCGTTACAATTGGCAAGCTCTTCAAGATGATGTTGAATTGGGCAGCTCTAATTTCCCTTTTGTTCTTGTTCAAATCCCCATGTTCAATGAAAAAGAGGTTTACAAAATCTCCATTGGAGCAGCTTGTGGACTTTCTTGGCCGTCCGATCGTCTCGTAATTCAAGTC…
>transcript/10892 gene=gene_transcript/10892 CDS=1-2190
ATGGGTGCCAAAAAGAAAGCAAGGAGTTTAGACCATGAAATAAGTGATGAAATGGAAGAACAAGACAAGACAAGTATGTCAGACTCAAAAGCTCGGAAAGTAGCAAAGGAGCACAAGGAACAATTACAACGGCTTCAGGAAAAGGACCCAGAATTCTTCAAGTTTCTGCAAGAACATGACAAGGAGCTGCTGGAATTTGATGATGATGATATTGATGACGATGCTGATACTGATATGGATGATGCAGAAATGCAAGTAGATGATGTGGGGCATGATATGGAAGATGAGGAGGAGAAACCATCTACAAACATTATAACTACTGAGATGGTTGATTCCTGGTGTAATTCAGTTAGGGAAAATGGGCAGTTAGGTGCAGTTCGTTCACTTATGAAAGCTTTT…
>transcript/10895 gene=gene_transcript/10895 CDS=1-1167
ATGCAAATAGTAATCTCTGCATTCGAGCAGGCAGCAGGTATCAGATCAGCAAAATCATACACTGCAGTCGCCTTGCGGACAATCTCAAAACAGTTTCGGTGTCTCAAAGATGCAATCTCTGGACAACTCAAAGCAACAAGCAAGAAATTAGGGGAAGACGATTGCTTGGGAGCAAAAGCTGAGAGCTCGAGACTAAGGTTTGTTGATCAGCTTCGACAACAACGAGGACTTCAACAGCTGGGAATGATGCAGCATCAGGCTTGGAGACCCCAGAGGGGATTGCCTGAACGAGCTGTCACCATCCTCCGTGCTTGGCTCTTCGAGCATTTCCTTCACCCTTATCCTAAAGATTCAGACAAACAGCAGCTTGCCAAACAAACAGGGCTTACCAGGAGCCAG…
>transcript/10896 gene=gene_transcript/10896 CDS=1-2139
ATGGGTGACGTCATGATAATGAACGAAATAGAAGCAACGGCGAGTCGCCTCGGCATCGATCTCTCGCAAATCGATCTCGACTCAATCGAAATCCCGCCCGGCGAAGATTTCGGCATCATTAGTGATGATGGGGATGTGTATGAAGACGATGAGCAGGAGGTTGAGTCGGGGTTTGGAAACATTATTGTTGTTGATAATCTGCCCGTTGTTCCTAAAGAAAAGTTCGAGAAGCTTGAAGGTGTTATTCGAAAAATTTATAGTCAGATAGGTGTTATTAAAGAGGATGGTTTATGGATGCCTGTTGATCCTGAAACCCAGAAGACCTTGGGTTACTGCTTCATTGAGTACAATACTGCCCAGGAAGCTGAGCTTGCTAAGGAGAAAACAAATGGCTACAAG…
>transcript/10897 gene=gene_transcript/10897 CDS=1-2400
GGGGAGGGAAAAAGGTGTGAAAATTTAGAAATGGGGAAGAGGAAGAAGAAGAAGCAGGAGAGCTTGATTGCTAATAACAGCCGCAAGAGAAAGACGAAATCTGAAATTATCATTAGAACCCCTGGAGAAACAGACACGAATTCGATTTTCGCAATTTTACTGGCAGCCCTCTTCAACAACAACAACAACACAAACTCCCAATTCATAATAAGAAAATGCTTAAACAAACTGCGCCTCTCACTTCTCTCTCAATCCCAACAAACTCTCCCCGTTCCCATTCTCTCCTTGCTCCCCGTCCTCCTCAGCTCCAGATGCGGCGCAATTGCGCGTCGCAGCGCGGAGGTTGTTGGGGCCGCGGCGCTGGTGTCCTTGGAATCGAACGAGGAAATTGCTTTGGAC…
>transcript/10898 gene=gene_transcript/10898 CDS=1-249
ATGACAAATCCGATTCAAAAAATTGATATGAAAATTTGTAAATTTATATCAATTTTATCGAATCGAATCGGATCAGATAACTTAATATTCAAATCATTTTTATCAAATCAGATTTGTTATCGAATCGGATCCGTTATCAAATCGAATCCACTATCAGATTCATTATCAAATCGGATGCTTTATCAGATTCGGATCTGTTATCAAATTGAATTTATCCGATTCATTAAGATTTCAAATCGGATTGAATAA
>transcript/10899 gene=gene_transcript/10899 CDS=1-1959
ATGCGGATTTTAAATGGCTTTTATAGTTCAAGAAACCCCAAATTTCGCGGGGTTTTTAGTGGATTGTGTAGCATGATCTTATTTTTCTTATTTTGTAATCAAGTTGATGTTACGAGAAACCCAATATTAAGGCAATCTCCATTGTTTGATGATCATAGTTTGACTACGGATCCTATTTTGAATAATGGGTCCAATCAGTTTATGGAAATTCATCGAAAGATGATTGAAATCAGTGGCAATTCATCGAATTTAGCTAATAATATGAGTGCTGGTACTCCTGGTTTGTGTAGTGGATTGCTTCAACACGTGGGTTATGCTAACCAATGTGAGTACTTGAAAGCTAACCCAGATTGTTCATCAGGCGGGTTCTTTGATTACATTAAGTTCTTCTATTGTGTT…
>transcript/1090 gene=gene_transcript/1090 CDS=1-4245
ATGGAATTTGTGGGCAGAAAGGTGAAGAAAGAGTTTAAAGGATTTGGGGTTTTTACTGGGACTATTCAATCGTTCGACGAGTCGTCTAAATTCTTCGAGATCGTCTATGAGGATGGCGATTCAGAGGAATTGGATTTCTCTGAGGTTATTTCCCTTTTGGAGAGTGATCGTGGCGGGAAACTTAATGAAGCTGAAACGGAGCCGGTTCATGTGAAGCCGCGGCTCGGTAGGAAGCCCAAGAAGAGGCGTCGGCTTGAGGGTAAACGAGGGGATTCAGGTAAAATTGATAGAACCCGAGAGAATTTTGATTTGAATGATGGGTTAGTTGATTTGAATGTTGGGTTTGTTGAGAATTTTAGAGAAATTGATGGGGTTACTGGTAAATTTGATTCAAATGGG…
>transcript/10903 gene=gene_transcript/10903 CDS=1-2325
GGGGGACACGGCACATGCGATCAAAGAAACCTGAAACATAAATTACACACATATATATATAATATAATCCCAACACAACCAATCTTCAAATTCTCCCATTTTAAAACGAATTTCCAATTTGTGGGAGAGAATCAAATCAAAATTAATATGGCTAGCGGCACCAAAGGAAGAACAACTCTGGAGGTCGGAGCTGATGGGGTTGCTGTCATCACCCTCATTAATCCTCCTGTCAATTCTCTCTCTTTGGATGTGTTATTCTGTTTGAAAGAGAGTTATGAGCAGGCCTTACGCCGGGATGATGTCAAGGCAATTGTTGTTACTGGGGCCAAGGGTAAATTTTCTGGTGGCTTTGATATTGCATCATTTGGAGGAATTCAAGGGGGAAAGCAGAAGGAACCA…
>transcript/10904 gene=gene_transcript/10904 CDS=1-633
ATGATACTAGCAAGCAGACAACTTCTTTGCCTGTTTGATTCAATCATGTCTTGGTATCTTGCTCTTGAGACTGGCCGCTTTTGGTTCCCTGCTCAGGTCTATAATCGTGAGAATGGTCATGTTGGCTTTATGCTCTCATGCTATGATGCCAAGCTTAGCTACGATCAGCGCACCGACACCTTCCAAGCCAGATATTCAACCCATGGAAGGAGCGTAGTTTCTGTAGAGTGCGGGGTACCATGGGAAAGGCTTAGAGCTGCACCTGTTGATACCTCTCCAGACCATCTTCATGTTTCAGATTGCTTGAATGATTTACACCCGGGTGATCACATAGAGATTCAATGGAGAAGAAACAAAGAATTCCCTTACGGTTGGTGGTATGGTGTTGTAGGTCACTTG…
>transcript/10908 gene=gene_transcript/10908 CDS=1-1890
AGGGGGAGACCGAAATTCGAACTACTCTTTTCCCTTCACAAACCTCAGAAAGCTTCTCCAACATTCCATATAATTCCCAAATTACCCTTTCCTCAACCACGCGACGCGATTCTCATGTCCAAACAAAATTACAGAGTCTGTTTCTGCTTCCAGCGGCGATTCCAGGTCGCCGTATCGGAGGCGCCGGACGCCGTCAAGTCGTTGTTCGATCAGTACTCCGAGAACGGCGTCATGACCGTTGATCACCTTCATCGGTTCTTGATCGAGGTTCAGAAAGAAGATAAAGCCTCCAAAGAAGACGCGCAAGCGATCATCGATAAGTTGCGAGAGCTCAAGCACTTGAATATCTTTCATCGCAAGGGCTTCAACCTTGAAGCTTTCTTTAAGTACCTGTTCGAT…
>transcript/10909 gene=gene_transcript/10909 CDS=1-2019
ATGGCCACTTATTTCGCTAGTTCAAGTAATCAAAGAGAAGGCACATCAATGATATACTTCAGGGATTCTTTGGCTGGTTCTTATCCAGAGGCACCGGTTCTTCCTGGCAATGTAATGATGTATATGAATTCCGGGTCATACTCAGATGTGTTGGCTGCAAGTTCTCAGCAGCAAAATAACTGCATTGACATCCAGTCCATGGAAGCTTCAGATTCAACCCCGCAGCAACAAGAAGTCTTCTCAAATCTTGGTGGAACTCGAAGCGGGGAGCATGTGTTCAATGCATGGAGGGACAATAGGAATGATATGTTAGTCATGCACCCGATGGGTGGTTCTACTGGCATGCTTCATGGTGGACAGAACTTGCAGGGTCAGGGACTATCTCTTAGCCTTGGGACA…
>transcript/10914 gene=gene_transcript/10914 CDS=1-261
ATGAAGCTACTGTTGTACAAAAGAAGCAAAAAACAAAACTACATCCAGATGTATAGTAAAAATTTCCTAACATTTACTGGGGTTGAAATCATATTAATGTCATTAAAAGATTCTCTGTGTGAGTGTTTCAGTTCAGGCAGGGAAATTTATCTTAGTCAAATTACGATTCAAGTATCTCAGTTCACAACTAAAACCAATATCAACCAGAGATCATCATGGCAATATAGCCAAAAATTAGCCCACTACAAAAAAGTTATATGA
>transcript/10915 gene=gene_transcript/10915 CDS=1-918
ATGAAGTGGGAAACAGAAGCAATTTCCCCTGGATCTTATATTTCAAGCTCAAATTGGCTACTTGAAGAGAGCAAAACAATAAAATGGACAGCAGCTGAGAACAAGATGTTTGAAAATGCTTTAGCAGTTTATGATAAGGACTCTCCTGATAGATGGCACAAAGTGGCAGCCATGATTCCTGGGAAGACAGTGGCTGATGTAATCAAGCAGTACAAAGAATTGGAAGCTGATATTAGCAATATTGAAGCAGGGCTAATTCCACTTCCAGGCTATTGTAATTCATCTCCATTTACATTGGATTGGGTTAACAATCATAGCTATGATGGGTTTAAGCATCCATATGGGGCTGGGGGAAAGAGATCCCCATCGGTTAGGCATAACGAACATGAAAGGAAAAAA…
>transcript/10916 gene=gene_transcript/10916 CDS=1-540
ATGGTGACTCAATCTCCGCGTCATCCCAATCCCACGGCTGAGAATCCCGCAACCCCAGCTGCAGAGCCTGTGCAACAAACAAATGGGGTGCAGCAAGATGCCCAGCGGGAGGCTGCTAAACCAATTTCCTCTCCGTCTGTGTTTGTGAACTCGGAACCAATGAGAGAGGAGCAAGTGCAGAATGCTGTAAAGTTCCTTTCACATCCTAAAGTTAGGGGTTCTCCGGTTATGTATAGACGATCTTTCCTAGAGAAGAAGGGACTTACAAAGGAGGAGATAGACGAGGCTTTTCGGCGTGTGCCTGACCCACCTCCAAGTGCACAGGCAACCAGTGCTAACCAAGATGGGCAAGTGAAATCATCATCCAACATCCAGTCTCAGGCCCCAACACAAGCTATG…
>transcript/10917 gene=gene_transcript/10917 CDS=1-1863
ATGGTGTGGTGTAGCAGTTGTGCAAGACATGTTACTGGACACCGCCCTTATGATTCTCAATTATGCTGTGACCGGTGTGGGAAGGTGTTAGAAGATCACAATTTTTCGACCGAAGCCACATTTGTTAAAAATGCAGCTGGCCAGAGCCAATTGTCTGGAAATTTTGTGAGGACAATTCAAAGTGAATATGGAGCTTCGCGAGAGCGGTTAATGGAAAGAGTTTTTGATGATATGAGACAGATGAAGAACGCTTTAAATATTGGTGAAAGTGATGAGATTGTTCACATTGCAAAACGCTTTTATGGAATTGCTGTTGCCCGTAATTTTACCAAGGGGCGCAGAACAGAGCAAGTACAGGCTTCGTGTCTTTACCTTGCTTGCCGGCAAAAGAACAAGCCG…
>transcript/1092 gene=gene_transcript/1092 CDS=1-345
ATGGCTAGCGACTGTCCAAATGAGGGCATCTGTCACACCTGTGGCAAAGCTGGACATCGTGCAAGAGACTGCACCGCTCCCCCACTGCCCCCTGGGGACCTGAGATTGTGCAACAACTGCTATAAGCAGGGTCATTTTGCAGCTGATTGTACGAATGACAAGGCCTGCAACAACTGTAGGAAGACAGGTCACCTGACACGTGATTGTCCAAATGATCCCATCTGTAACGTGTGCAATGTTTCTGGGCATGTTGCTAGACACTGTCCAAAATCCAATAGTCTAGGAGATCGTGGTGGCAGCTGGCGGTGGTGTTCGTGGCAGTGGTTACCGAGACATTGTATGTAG
>transcript/10921 gene=gene_transcript/10921 CDS=1-1923
ATGGCGCTTTCGCGGCTTCGACAACCAGTGATCGCCCGAGTTCCGTCGCTCTTCAGAGCTCGCCGCCGCCTGTCGTCCGTCTTGTCCTCCTCCACTTCCCTCTCTCGCACGAATGGTGGGGAAAACTCTTTGGTGGATGTAAATGGCATTTTGTTAAGGCCTTCATCCTCAACTTTGGTCCCTGGAGTACATGATAGTTCCTTGAAGCTCAAGATGCAAATTGGAGTCAGACATTTCTCATCTTCAGAACTTCCTTCATACACCGTCCTTGGAATGCCAGCTTTATCCCCAACAATGAGCCAAGGAAACATCACTAAATGGAGGAAGAAAGAAGGAGATAAGATAGAAGTTGGTGATATATTATGTGAAATAGAGACAGACAAAGCTACAGTTGAGTTT…
>transcript/10922 gene=gene_transcript/10922 CDS=1-705
ATGGCAGCACACTTGGCAACCCCTGAAGCAATGGCATTTATTGTAAAACATGGAACTGGAATTGTTTGCGTGAGCATGAAGGGGGAAGATCTGGAGAGGTTGGATCTTCCTTTGATGGTAGCACAAAAGGAAAATGATGAGAAACTTTGTACTGCATTCACAGTGACAGTCGATGCAAAACATGGAACAACCACAGGGGTGTCAGCTTGTGATAGGGCAAAAACTGTGTTGGCTCTTGCTTCTAGGGATTCAAAACCTGGGGATTTCAATCGCCCAGGCCATATTTTTCCTCTGAAGTACAGAGAGGGTGGAGTTTTGAAAAGAGCTGGACATACAGAAGCTTCTGTTGATCTTGCTGTGCTAGCTGGATTGGACCCTGTAGCAGTTTTGTGTGAGGTT…
>transcript/10923 gene=gene_transcript/10923 CDS=1-423
ATGGCAGGTTTGGCACCCAAAGGTTCACAATTTGATGCACGTCAGTTTGACACCAAGATCAATGAGCTGCTCTCTACTGATGGGCAAGATTTCTTCACCTCATATGATGAGGTCCATGGTAGGTTTGATGCAATGAGATTGCAGGAAAACCTTTTGGGGGTATCTATGCTTATGGGTTTCACTCCCTCTCAAGTTTCGGCTCTCTGTCGGGTTTCGGCTCTTTCAGGCTTCGGCTCTCTATGGGGATTTCGCTCCCTCTCGGGTTTCAACTCTCTGGCTTTAACACTCTCGAGCTTCGGCTCTCAATCGGGATTGTGCTCCCTCTCTGGCTTTGGTTCTCTCGGGCTTCAGCTCTCTATCGGGATATCACTCCCTCTGGCTTCGGTTATTTTAGGGCTT…
>transcript/10924 gene=gene_transcript/10924 CDS=1-1899
ATGGTTTTTATCAAATTCAATTCAATGGAAATGGTAATAAGAAGAGTTATTGCTACTTTCTTTGTGGCATTCTTATGCTTTTGTACTTCTGCAAATGGATTGCTATCTCCTAAAGGTGTAAATTACGAAGTGCAAGCTTTAATGGGTATAAAGCATTCTCTGCATGATCCTCATGGTGTTCTTGATAATTGGGATGAGGATGCTGTTGATCCATGTAGCTGGACAATGGTTACTTGTTCTCCAGAGGGCTTGGTCATTGGCCTAGGGATTCCTAGCCAGAATTTGTCCGGTACTCTTTCTCCAAGCATTGGCAACTTAACAAATCTTCAGATTGTGCTTTTACAGAATAATAACATAACCGGGCTAATTCCTGCTGAGATTGGTAGACTTAAAAAGCTT…
>transcript/10925 gene=gene_transcript/10925 CDS=1-1638
ATGATCAAACAAATATTGGGTAAATTACCTCGAAAACCCTCAAAATCGTCGAATAATGAGTCAAATGGTACGTCCTTGAACTCAACTCAAGTACCCAATTCAATAAATAGCTCAAAATCCAATTTGCTTTCTTCTAAATCTGTGAATTCAAGTTCACGTTTGAACAATGGGACTCTTGCTGCACCAAATAAATCAAATCAAGGGAAGAAATCATCTCCCACTGCGACACAGGTGGGTGGTGTGTTGAATTCCGGTGTTTATGAGGCTTTACCAAGTTTTAGGGATGTTCCCAGTCCAGAAAAGCCGAATTTGTTCATTAGGAAGTTGAATATGTGTTGTGTTTTATTCGAATTTAATGATCCAGCAAAGAATCTTAAAGAGAAGGACATAAAGAGGCAA…
>transcript/10926 gene=gene_transcript/10926 CDS=1-660
ATGAATGGAGGCTCAGTTAAAGTGCCTTTCATGACCAGCGAGAACAAGCAGCTTGTCGATGCATTTGATGGTTTTAAAGTTCTAGTGCTGCCTTACAAACAAGGTGAGGACAAGCGTCGTTTCTCCATGTACTTCTTTCTTCCAGATGCAAAAGATGGGCTGCCAGCTTTGGTAAAGAAGATGGGTTCTGAATCTGGGTTCTTAAAAAATCACATTCCATATGAAAAGATAGAAGTGGGTGACTTCAGGATTCCAAAGTTTAAAATCTCTTTTGGGTTTGAAGTTTCCAAAGTCCTTAAAAGATTAGGACTAGTACTGCCTTTTTCTCAAAGAGGAGGTGGGTTGGTAGAGATGGTTGATTCCTCTGTGGGTGGGAACCTATATGTTTCAAGTATTTTT…
>transcript/1093 gene=gene_transcript/1093 CDS=1-2187
ATGTTTGTAAGCAAGCATGGCGGGCAATCAGAAATTGTTCTGAGGGTCAAACAGGGAGACAACCCAACATTTGGGTTCTTGATGCCAGCTCATCATCTGCATGCATACTTTAGGTTTCTTGTTGATCACCCAGAACTTCTGAGTGAAGAAAACAAGACCAGTAGTGGGCTTGATCAGACAAGTAATGTTGGAGGAGGTGGCGCGTTGTCTTTGCTTGGTTCTGTCTATGGATCCGGAGAGGATGAGGATGGTGAAAATGAGAATGCCCCTGAACTTAAAAGAAAATTATCTGATGAAGCTGTTGGAGCTGTTGATGTTACCGGTTCAAATGCGTCAGAACATACAGAACCTTCAGTAAATATAGCTGGAAAAGACGAGACAGTTTCCAAGCATTCTCTT…
>transcript/10933 gene=gene_transcript/10933 CDS=1-1977
ATGGGCTTAACTCTTGAATCATCGATTTTGAAACGACCCACGTTCATTTCTGGCTTCAAAACCTCATTTTTCGTCCCACAAAACCGAAGTTCTAATTTTGGATTCAGGCTCTCACCCAAAGTTAATCAATACCCTAGAATTTTCAATTCAAGATTGCGTAGAAACAGCTTTAACTCTAAAACCTTAGCAAAACAACTAAACAAAGCCGATAATGAACTGGATTGTGAAAAAAATGAAGTTTTGGATTCCAATTTAGGGAAAGTTAAGATTTTGATGAAACGAGGAATCGTTTGGGGTGCAGTTGTGTGTGTGGTATTGGTAGTTGGGTTCCAGAGAGTGTTTGCTGCTGAGAGTACAGTGAATGCAGGATATGGAGTTATAGGGCAAAGTATATTGCTG…
>transcript/10934 gene=gene_transcript/10934 CDS=1-2085
GGGGGGATCAAATTTGTACACGCTTTCCAGTTTCCACATTCTTGGCTAACCCTTCAAATGGGTTCTCTCTACAGAGCCTCCAAAACCCTTAAAAAATCTCACTTTATACTCTCTTCAATCCTTAAACCCAATCCATTAAACCCTAGATTAATTCATAGACAGAACCACCACTACTCGTTTGACTCAACTCGTTCATTTTCTTCAAATTCTCGCCAACACGGCAACAGAGATAACCCAATTGTAGACTTGACCCAATACCCACCTGAGAGAATCAGAAACTTCTCCATAATTGCCCATATTGACCATGGAAAGTCAACGCTCGCTGACAGGCTTTTGGAGCTCACTGGCACTATCAAAAGAGGGCATGGGCAGCCTCAGTATCTTGATAAGTTGCAGGTG…
>transcript/10935 gene=gene_transcript/10935 CDS=1-1878
ATGAAGTGGGGTTTTTCAGTTCCTGTGCATCAATGGCGATTTGGTGTACTGGCAGCTCTGGTGTTTGTAGGGATGGTGGTTGTGTGGAGCATCGATGGCTGCACTATAAGAAACTTTGTTGAAGTGTGGAGGCTGAAGCAAGATCATTATGTAGCTGTTAAAGCCAATGCTACTGTTGATAAAGCACAAATCCAAGAAAATCATGCTGTAAACTCCAGTACTTTGCAAGATTTATCGACCCTAAAGGAAAGGCCTCAACAAAATGTTGTAAAAAACACTTCTTTCAATGATTCTCCCAGTTTGAATCCGATCCAAATGGACCATACGAGTGTGACAAGTTTTGGTTCCAAAAATTCAAGCAAGTTCGCTGAAGTGGGTCAAGTGGAGCATAAGCCTAAT…
>transcript/10937 gene=gene_transcript/10937 CDS=1-1851
ATGGCGTTGAAATCGAATTCATCTGATGGTAGAACAAGGAGTTCTATACAAATATTTATTGTAGTTGGGTTGTGTTGTTTCTTCTATATATTGGGTGCGTGGCAAAGAAGTGGATTTGGGAAGGGAGATAGTATAGCTTTAGAGATTTCTAAGAGTGGGGCAGATTGCAATATTGTCCCGAGTTTAAGTTTTGAGACCCATCATGCTGGTGAAGTTGAGACCATTAATGAGTCTGAATCCAAACCTAAAGTGTTCGAGCCTTGCCACCCTCGGTACACTGATTACACGCCATGCCAAGATCAGAGGCGTGCGATGACTTTCCCTCGGGAGAACATGAACTACAGAGAGAGGCATTGTCCTTCCGAGGAGGAGAAGTTACATTGCCTTATACCGGCTCCC…
>transcript/1094 gene=gene_transcript/1094 CDS=1-4278
ATGGCAGCATGCAATTGCTGCAGTGGAGTAGTAATGACATTGTCACCTTCACCTTCTAAGGTATGGGGAAAAACCTCTGTTTCTTGTGCTTCCTGTTTTAATAGTTCAGAACAAACAAATAATACACATAATTTTAGCTATAGCAGAGCCTCACCATCTGTGCGATGGCCTCACCTCAAGCTCAATGAACTTTACCCTGCACCTCAAACCCATTTCACCCATGTGGGTTTTTCTTCCGAGACAAAAAATAAATCCCAGAATGATGATTCTGTTGAAGCATTGAAAACAAATGATGAAAGTCAAGAAACTTTAGGGAGAGCTAGTAAGATCAAGGTTAAGAAAATGTCTAAATTGGCTCTCAAGAGAGCCAAAGATTGGAGGGAGCGAGTGAAATTTTTG…
>transcript/10942 gene=gene_transcript/10942 CDS=1-420
ATGAAAGATGGCGGAGGGATCATATTAAATGGTGAAGAAGCTGTATTATATAGAGGTGGTGCCGCTGGAGTTGTTGGGATCAGAGATGGTGGAGTGGGCATATTGAATGGTGGAGGAGCTGTATTAGATGGAAATAATGCCACTGGAGTAGTTGAGATCAAAGATGGTGGAGAGGCCATACTGGATGGTGCTGATAGCAGTGGAGTACTTGGTGACAAGAGTGGTATATTTAGGGGTGGAGGGGCAGAATATGATGGCAAATCTACAGGGGTACAAGGTGACAAGGAATGTGTGTCCTCCCCAATAAGGCGGGGCTTCGGGATGAATGTAACTGGTGGTATTGCGGGTAGAGGGTGTAAATTTAACCCATTTGGCAGAGAAGCTGAGCTTGGTGAATTG…
>transcript/10943 gene=gene_transcript/10943 CDS=1-1527
ATGGATTTAGAAGTTATATTGCCTTCAAGGGATTTGGTCAAATGTTGTGATTGTGGGTGTAGTTGTTCTCTTAATTCCTCAGGGACATGGTTTCGGTCAGTAAAACGAAAATATGATGAGTTTGAGGATGGAAAACGATTCTATATACCTGAGTTGGATGTGGATTCAAATCCACGTGTCCAAATCGAGAATGAGTGTGCTATATTGCGTGAAACTGTTTCTACCCAACAGCAAACCATACATGATTTGTATATTGAGTTGGAAGAGGAGAGAAATGCCTCATCTTCAGCTGCAAATGAGGCCATGTCCATGATATTGAGGTTGCAGAGGGAGAAGGCGGAAGTACAAATGGAGGCCCGGCAATTCAAGCGTTTTACAGAAGAGAAAATAGCGCATGAC…
>transcript/10945 gene=gene_transcript/10945 CDS=1-1911
ATGGAACAAGGCGAGGCGATTTCTGATTTCGCGCCAAAGAAATTGGCGAGGCAACTGGATTTCACCATGTGCCGTGCGTTGGACGACGGTAAACTGCCGGAGCAGTCGATGCCGTCACAGTCGCAATCACACTCACCATTGCAGCCCCAGCCGCAGAAATCGCTACTGCAAGTGCAATCGCAGGTGGTGTCACTGTCACCATCACGGTCACAGCCACTTGTACCATTGCAGTTACTCCCACCGTCGTCTCAGCCCCAAGTGCAAGCACATATGAAGTCACCGTCACAAGCAGTGCCGCAGTGGCAAGCGCGACCGCAGCACGTGCGAATGATGAATCGTGTGCCACACCCGGTGCATAAACTTCCCATGCCGACACTGACTCTTGTAAAGCAAGAGTCC…
>transcript/1095 gene=gene_transcript/1095 CDS=1-2313
ATGCTGAAAAACCCGGCAATTCTGCTTCTAGACGAGGCGACAAGTGCACTGGACTCGGAATCAGAAAAGTTGGTGCAGGAAGCTCTTGACCGTTTTATGATTGGGAGGACCACTCTTGTCATTGCCCATCGCCTTTCCACTATTCGCAAGGCTGATCTTGTTGCCGTGCTACAACAAGGAAGTGTCTCAGAAATTGGGACTCATGATGAACTCATTGCCAAGGGAGAAAATGGTGTCTATGCCAAGCTCATAAGAATGCAAGAAGCAGCTCATGAAACTGCTCTCAACAATGCCAGAAAGAGTAGTGCAAGGCCTTCTAGTGCCAGGAACTCAGTAAGCTCACCTATAATTGCCCGAAATTCCTCTTATGGCCGATCACCTTACTCACGCAGGCTATCT…
>transcript/10950 gene=gene_transcript/10950 CDS=1-1920
GGGGCCATGAAGTTCTCGAAGCCTCTCACCGCTGGCATGAAGCTCAAGAACTACGTCCGCATGCAGCCTCAGCCTGGCAACATCAGCCAGGGTGACGTCTACATCATGGACGGCGACGAGATCATTGCCGTCTGCGAGGGCATCAAGTTCCAGCAGATCCCCCGCCGCGTGCTGAACACTTTCCTCCCTCCCAACAAGGGCTCTGCTGCTCAGCCTGCTGCCGCCGCCGCCGCCTCCCCCAAGCCCATCGCTGCCGCTCGTGCTGCCCCTGTTTCTGCCCCAGTCAGAAGCACACCTGCACCAGTCCAGGTCGCAAAGGCCGCCCCGGCTCCTGCTCCTAAGGCCGCTCCCAAGGCTGCGCCCAAGCCCAAGAAGGTTGCAAAGAAGCCTTCTGGTGGC…
>transcript/10951 gene=gene_transcript/10951 CDS=1-1875
ATGAAACAATTATTACAATGGGTGGTTGCATGTTTTGTTATATCAACTGTTACAATTTTGTCCACTGTGGATTCAGATCTGGCGTCCGACAGGGCGGCTTTGCTTACTGTACGTAAAGCAATTGGCGGCCGGACTCTGTTATGGAATATTTCGGACAGTCCATGCAAATGGGTTGGTGTTTTTTGTATGGATGAACGGGTGACCATGTTGAGATTCCCAGGTATGGGGTTATCCGGTCAGCTGCCCGCCGCCATTGGCAATCTCACTCAGCTTCACACTCTGTCTCTCCGTTTCAATGCTCTTTCTGGGTCCATCCCTTCAGATTTTGGCAAGCTTTCAAATCTAAGGAACTTGTACTTACAAGGGAACTTGTTTAATGGTGAGATTCCGGTGGTCTTG…
>transcript/10952 gene=gene_transcript/10952 CDS=1-2292
ATGTGGAGGCTTAAGATTGGAGATTATGGAGCTAAAAATAATCCATACTTATTCAGCACAAATAACTTTGTTGGTAGGCAAATCTGGGAATTTGATCCTGATGCAAGCTCCCCTGGAGAGCTAGCTCAAGTTGAAGATGCTCGTTCAATTTACTTCAATAACCGCTTCATTGTTAAAAATGCTTCAGACCTCCTCTGGCAAATCCAGTTTTTACGAGAGAAGAAATTCAAACAGACGATTCCCCAAGTCAAGATTGCTGATCAAGGAGATGAGATTACACTTGAAATTGCTACTACTGCTTTGCGGAGGGCAGTTCACTTATTTTCTGCCTTGCAATCTTGCCATGGCCACTGGCCTGCTGATAATTCTGGCCCCTTGTTTTATAATACCCCATTTGTT…
>transcript/10953 gene=gene_transcript/10953 CDS=1-2097
GGGGGGGAACGATCAAAATCTCTTTACGATTTTTCGACTCTCAGAGCACCAACAGAAGAAACAAAGAAAGAAGAAGAGAGAATGGACGAGGTGCAAGTAGTGGAATTCGTAGCAACGTATTTGAAAAAGAAAGGATTCAACGAAGCCGAAAACGCATTGCAAGCCGAGATTCAACGAAACAAGAACAGTAATAACAGCAATCCGATCGACATCCTCAGCGATCCCGAGCTCTCCAAGTTCTTTGGTTCCTTCTCCGAATCAGAGGATGGTCCAGCTCGTTACCAGGACGAGTATAGCAGGCTTAGGTCGTGGACTTATAGCTCACTGGATCTGTACAAGCATGAGTTGCTTCATGTTCTTTATCCAGTTTTTATTCATTGTTTCATGGATCTGGTGGCA…
>transcript/10954 gene=gene_transcript/10954 CDS=1-1851
ATGGATATTTCCTTCAGTGCAGCTATTGAGGATTTGAGTGATGGTGATTTTGAGGGGTCTCGTGACGAGCATCATATTTTCTCTGAGATCTTCTTTGGAAATGATCATGGTGGCACAAGCAAGTGTCTCCTTACTGGAGTCATTAACTTCGAATGTGATGACGGTAAGGTCTCTAATAAACTGTTATGTTCAAACAGTGAAAACTCATCTATAACGAGTCAATCTTCTAAAAATTTATATGTCGAGGATTCTCATAAAGCAAATGAGAATTCTGGAGGAGCTTCTGGATCAAGGTGTTTTCCGAAAAGATCTTCTTTGGTAGATGGGAATGACCAGAATTCGAGTACTAAGCGGATGAAGTTTTCAACCGATGACATTTCTTATATCAGACCTGAATCA…
>transcript/10957 gene=gene_transcript/10957 CDS=1-2238
GGGGTCTCGCAGGGTACGCGCCGGTTCCACACCACTCGGGATCTCAGCAAGCACCTGACAACACAAATCAAGGATGGAGTTGCGGTGGTAAAGATTGATACGCCAGATTCTAAAGTCAATGTCCTGTCCCTCGATTTGATGGGTGAAGTCACCTCGACCATGGGTGCCATTAAGTCGAATCCTGCTGTCAATTCGGTGGTGATCATGAGCGGCAAGAAGGGCTGTTTCATCGCGGGAGCCGATATCACCATGATTGACCAATGGAAGACTGTCGAAGAAGCCAAGAAGAACGTCCTCAACGGTCACGCCGTCCTCCAGTCCATCGAAGATTTCCCGAAACCCGTCGTGGCTGCCATTATGGGAACCTGTCTCGGTGGCGGTCTGGAGACCGCCATGGCG…
>transcript/10958 gene=gene_transcript/10958 CDS=1-513
ATGGGAAACGAGACTTCGCTGCCGATGGAGATGTGTTCGACGTTCGACGCCGAAGAAATTAAACGGCTGGGGAAGCGTTTCAAGAAGCTGGACCTGGACAACTCAGGCTCTCTCTCCATAGATGAGTTCATGTCGTTGCCCGAACTTCAACAGAATCCACTCGTACAGAGGGTGATTGACATTTTTGACACCGATGGTAACGGAGAGGTCGATTTTAAAGAGTTTATCCAGGGTGTGAGTCAGTTTAGTGTAAAGGGCGACAAGGAGGGCAAGCTACGCTTCGCGTTCCGTATCTACGACATTGACAACGATGGTTACATCTCGAACGGTGAATTATTCCATGTACTCAAAATGATGGTCGGAAACAATCTCAAGGAGGCACAGTTGCAACAAATCGTC…
>transcript/10959 gene=gene_transcript/10959 CDS=1-2040
ATGGCCGAGACCGGGGTTTCTAAGACGAGACAACGACCAATTGTGCGTCTTGCAGTCCTCCTCCTCTCCCACAGCGTCCTCGTTAGTGTCATTTGCTGCACAGCAGGAGTTTTGGCTCTGTTGCTCCTACCTGTTCTTGCCAAGAACACGTACATTTCTGAAAATGCTCTCATGCCAGGGTCCGCAAGTTCTATGCTCTCTAATCAGGAAATTTTGGAGGCAAATAAATTGATTAAGGAAATAACTAACTTATATTCAAGCCCTTTTGGTTCAGTCGTAGAAAGACAAGGAGTCATAGCCCAGTATATGTCAAACTTGGGTGCTGAAGTTAATCATCACAAATTCCATCCTCAGCTCAATCAGTTTCATCCTCTGCACTTCTTCTCTAGCCCTGATTCT…
>transcript/10961 gene=gene_transcript/10961 CDS=1-2169
ATGGTCGCGGCGGCAGCTCAACAACAGCAAGCATCGACAACATCAACAACAGCTGAAGAAGAAGCCTTAAAGAGAAACACTGACTGCGTTTACTTTCTTGCTTCTCCTTTAACCTGCAAAAAGGGGAGTGAATGCGAGTATCGCCATAGTGAATATGCTAGGATCAACCCGAGGGATTGTTATTACTGGTTGCATGGTAATTGCTTGAATCCAAAGTGTGGGTTCCGTCACCCGCCCCTTGATGGCCTTCTAGGAACCCAAACAACAGTCTCTACTGGATCTTCTTTTCCTTCATCACACTTAGCAGCTGCACCTGCCCCAAACAATTTAAGTAAACAAGCAGTCCAATGTATTTTCTTCCAGAAGGGGCTTTGCATAAAGGGCGACAGATGTGCTTTT…
>transcript/10962 gene=gene_transcript/10962 CDS=1-1797
ATGACAAAGCAAATGAAGAGAAAAAGGCAATCAAACGTGTGCGAAATATGTGGTTACAAGTGCGTGAGACGTGATCACATGACACAACATATGCATGTCCACTCGGATCAGATGTTATTCGTATGTCCGGTAGATGGATGTGTACTTCATTACAAACGAAAGGATCACCTGATCCGACATATGAAGCTGAAACACGAAGCTCATCTTGAAAGTAACAATGTGGGTGAACAACCCAATGTCTATTTGACATCTTTTGATTCTAGCAGCGCGGCGAGGCTGGTGCCTCAAGCGGAGTTTTCAACTAAGGTGGCCGGCCCAAAGACTAGGGGGAGCGAACTGAATAGAATTATTTTAGAGTTGAGGCAAGAAAATGTTCGTTTGCAAGGGAAATTGGCCAAA…
>transcript/10963 gene=gene_transcript/10963 CDS=1-693
ATGCAGAAGCTGAAATCCAGCGGTTTGAACGATCGATGCTTAATGGTGGAATCTGCATATAGTCCTAGCACTGAAAGCATGTATGAAAATCTTGTTGAGTCCTCAGAGGAGCTGCATTTTGATCCTAATGAGTCAATATATCTAGTGGGTGGATATAACGGTGACTCATGGTTATCAACATTGGAGTTGTATCTTCCCTCTTGTGATAAGAGAAAGTCTTTGAAACCAATGAACTCTGCTCGTTCATATGCTTCAGCCGCTCTGTTAGATGGTGACCTTTACATCTTTGGTGGTGGAGATGGAAATTTGTGGTACAATACAGTTGAATCATACAACCCAATGAATGATGAATGGACCTTACGCCCGTCCTTGAATGGGAGTAAGGGAAGCTTAGCTGGA…
>transcript/10965 gene=gene_transcript/10965 CDS=1-1392
ATGAAGGTGTGGGAGTTCGCGGCGTTGCTGTCTCTTCAAATTATCGGTGGACTTTCGTTCGACGGCCACAACACACCCCCTTCCTTTGTATCGCGCAGAGACTGCATCGTCAATGAGAACCATCGCGTCGGTGAGACAGTGTTCGTTGTGCGGACGCGGGACGCCGACGGCGACGCGATCAGCTTCAGTTTGGCGCCAGCCATCTTCCGTGATGTCTCGAAGTACTTCAAGATCGACCAGCACACCGGCGAGATCGCCGTCAAGGAGAGTCTGCAAGGACTCGGTGGCCAGGACTACTATATGTATGTCCGTGCGGACGATGGACACCATCAGGCCAAAGTGGAGGTCAGCATCAAGGTGATCCGTGCATCTGGCAGTGCGGCCGAACGCAAAGAAGAC…
>transcript/10967 gene=gene_transcript/10967 CDS=1-558
ATGAGGAGTTGTGGGCAAATCTTGACGAAGTTGATGAAACACAAACATGGGTACATCTTTAATTCCCCTGTTGATGTTGTTGGAATGGGCTTGCATGATTATTACGATATAATAAAAAATCCGATGGATCTTGGCACCGTTAAGACGAAATTGGCTAAGAATATGTACGATTCGCCGGTGAGTTTCGCAGCTGATGTTAGATTGACTTTCAACAATGCGATGACTTACAATCCGAAAATCCACGAGGTGCATGTTATTGCGGAGCAGTTTCTAGCAAGATTTGAGGAGTTGTTTCGGCCAATTAATGAGAAATTGGTGCAAGAAGATGTTCATGAAGGAGCTTTTTATGAAGATTATCCGGCAAATTCTTTGAATTTTCACGAGGTGAAAGAGAAAGAG…
>transcript/1097 gene=gene_transcript/1097 CDS=1-744
ATGAAAACAATAGAGATTGAGGTGTTGACTTTCCTAAAGCCTAATAGTGCATCTACAAGACAGTTGCAACCCCAAAATGAACCTTCCCCAACAATAGAGACAAGTAATGATAGTTGGTCTGAATGTTCAGATGGGGGTTATTCTGATGACGAAGAGGTTGAAGCTGATGGTGAAGGTAGTTGTGATGATATTAGTGGTGATTATGCGAGAGATGATATTTTGTCAATGTCTGAGGATGAGGAAAACATGCCTTTTAGTTCAGATGAGGAGGATCATACCAGCACAGCTGAAATGATGAGGTACATCAAAGATAATGAGTATAAACCTAATAATGGGATAGATACGCTTGTACAAGGGGTTGTTTTTGATAATGCTGAACATTTTAGAAATGTACTGCAT…
>transcript/10970 gene=gene_transcript/10970 CDS=1-1812
GAGGGAGGAATCGCCTACGTTATGGATGCCGATGGGACGTTCAACGATAAATGCAACAAGGAGATGTGCGATCTGTTGCCACTCACCGAGAAAGAGGACCTCGATCTGGTGCTCAGCCTCACCAAAGAGTTCGTCGAGAAGACTGGATCGCTGGTTGGCAAGAAGGTCATCGACAACTGGGCCACAGAGTCCAAGAAGATCGTCAAGGTCTTCCCCCACGAGTACCAGAGGGCCTTGAAGGCGAATGTCGTCGCTCCCGCTCCGAAAGCCGAGCCCGCCCCGCCAGTCAAGGACATCGAGGACGTCGGAGGCAAACTGGACAAGGTCCGCGGCTTCATGAAATACAAACGCGAAACCAATTACTATCGACCAGCCTCGGAGAGGCTGGAAGACTGGAAA…
>transcript/10971 gene=gene_transcript/10971 CDS=1-1887
ATGGCGGAGCCGCGGGAGAAGTTGCGGAGCTCTTCTTCCTCGAGCTCCAGTGAAGTTTCTGTGAAGCCTGAGCACGAAACTGGCGGTGGAAGTAGCAGCGAAGCTAAAGAAGTGTATAGCAGAGGGACGAGTGCTAGTGGCAGTGCCGTAAATAATGGAAATGATGAGTCCTCAGGAGATTCTATCAGAGCTGTTCCGAGTATTCCTAGGACAAATAGTTATCCGGCCGAGGTGTTAAGCAGCAAAAAGTTGGAATCAACTTCAAGTCAGCTGAGGTTAGAAAGAGCAAAAACTGAGACTCATAGACCGCATGCTATACTTGCGGAACAGGCTGCACAAATTTTTGACAACAAGATTCCTGTCCAGCAGAAGATCCAATTGTTGAATAGAATAGCTACT…
>transcript/10972 gene=gene_transcript/10972 CDS=1-1491
ATGCTCATGGAAATGAATGAATATGACAAAGCGCTTAAGCATATTGGGCATGCTGACCTGATTTATTATTCTGGCAAAGAGCTGCCTTTGGCTTTGAAAATCAAAGCAGGAATTTGCCACATTCAACTTGGAAATATGGAGAAGGCAGAGGTTCTTTTAACTGCAGTTCAACAGGAGAGTGTCACAGATCATGCTGAGTTGATTACTGAACTTGCTGACTTATTTAAGAGCCGTGAGCATATTAGTACTGCGTTGAAGTACTATCATATGTTGGAGGCAAATGCTGGAGTAGTTCACAACGATGGCTGTTTGCATTTGAAGATAGCTGAGTGTTCCTTGTCTTTGAAAGAAAAAGAAAAGGCAATACTGTACTTCTATAAAGCTTTACAATCACTCGAG…
>transcript/10973 gene=gene_transcript/10973 CDS=1-198
ATGACAATTCTGTATATTTCATTTACTATAGGAGTTCACAAAGAATTCATTAGAGGAATGTCTCCAATAAAAATAGTTTGTTCCTGCATATCCCCTTGGCTTTTCCAAATTAATCCCGCGGATACATGTAATTCAGAAGAATATGTGAATGATTCATATACAGCATCTCTTTCTTTTAGCAAGGGTTTTGCCAATTGA
>transcript/1098 gene=gene_transcript/1098 CDS=1-171
ATGAGCATTGCAACTCATAATCCACTACGTCATGTCGAAATGGGACGACATCTTATCAAGGAGACACTTGAAAATGGATTAATATGCACTCCCAATGTAAGGTCGCCAAATGGTAGCACTTTGACCAAGAGCTTGGTTAGTGCAACCTTTCATGCAATATTTGCACGCTAG
>transcript/10981 gene=gene_transcript/10981 CDS=1-1326
ATGAACCTTTCCAAGAAAGGAACTCAAATTAGTGATACAAAGCTACCCAGTCCAAACAAGGCAACTGCTTTGAATCCAAATGCTGCAGAGTTTGTTCCCTTTGCACTCAGGTCCTCTTCATCGGTTGGAAGTACCAGTGCAGCAGATGCAACAGCTAGGTTTGCTGCTTTCGGGTCTGTAGGAAAAGCAGTTCTTGATCGATCAGAGTCATCCATTTCAAATAAGTCTGATGAAGAGGCTCGCCAATACTGGCAATGCCAGCTTCCCGATGATATTACCCCAGACTTTAAGGTCTTGAATGAAGATGAGTCTCAAGGACTTCGGGGTATGTCTGTAGCAGGCTTGTCATTGCATGATGATAATGAAGGTTCAAGAGTTCCTGCCTCTACAGGAAGTGGT…
>transcript/10984 gene=gene_transcript/10984 CDS=1-2079
ATGGAGATAGAAGCATCGAGCAGCAGTGCTCATCACAGCAACAAAAATAGTGATAAAGCGGTGTCGTTTGATCGAGCCGAAAGAGGAACATTTCTAGTTTGGAAAGATCTAATTGTTGTGCTGCCCAACTTTGGAAATAAACCGACAAAAAGATTGCTTCAAGGACTTTATGGATATGCTGAGCCTGGAAGAATTATGGCTATTATGGGTCCATCTGGCTCAGGCAAATCAACTCTTCTTGACTCACTAGCAGGGAGACTGTCAAGAAATGTGATAATGACTGGAAATGTCTTTTTCAATGGGAAAAAGACGAGGGTCGACAACGGTGTTCTTGCTTATGTGACCCAAGAAGATGTGCTGCTTGGAACTCTGACAGTGAGAGAAACCATAACATATTCA…
>transcript/10988 gene=gene_transcript/10988 CDS=1-2358
GGGGGAGGCGGATACGCAAAGGTGATGTCGAAGGAGTTCATCGAGGCTGAGATGAAGCTGTTCATGGAGCAATGCAAGGAAGTCGATATGGTCATCACGACTGCATTGATCCCAGGCCGTCCAGCTCCGACTCTCATCACTGAAGAGATGGTCGATGCAATGAAGCCGGGATCTGTGATTGTCGATCTGGCGGCTGAGGCTGGTGGAAACTGCGAGACGACAGTTCCTGGCCAGCTCATCGTTCACAAGGGCGTGACAGTCATCGGCTACACTGACCTTCCTTCCCGATTGCCGACGCAGGCATCCACGCTCTATTCGAACAACATCACCAAATTCCTGCTTTCCATGTCACCCAAAGAAGGCCATTTCGGTATCGATATGAACGATGAGGTTGTCCGC…
>transcript/1099 gene=gene_transcript/1099 CDS=1-2877
ATGGTTGATGCCATCGTTTCCGTTGTCTTGGAGCAGCTGATTTCAACGACAGTTGAAGAGGCAAAAGAACGGGTGACGCTTGTAACGGGTGTTGACAAAGAAGTGACTAGTCTGAGAGACAATTTCGAAGCCATTCGAGCTCTGATGGTTGATGCAGAGGAAAGGCAATGGAAGGAGGAAACGGTAAGACTTTGGTTAGAAAAGCTGAAACACGCATCTTACGACATGGAGGATGTGTTGGATGAGTGGAACACTGCAAGGCTCAAACTCAGAATCGAAGGTGATGAGGATTCTCTGATGAAGAAGGTATGTTCCTTCTTTCCTGCTGCCTCTTGCTTTGGATTCAAACAAATCTTTATACGTCGTGATATTGCTCTAAAGATAAAAGAAATCAATGAA…
>transcript/10997 gene=gene_transcript/10997 CDS=1-2004
ATGACTGTAGAGCAAGTAAATGGTGACCGGTTTCCCAGTGGCTTGAGAGTTTTAGCTGTTGATGATGACCCAACTTGTCTTAGAGTGTTAGAGAATCTGCTTCGTCATTGCAAGTATCATGTGACCGCGACGAATCAGGCAATCAAGGCGCTGAAGCTATTGAGAGAAAACAAGAACAACTTTGACCTTGTTATAAGCGATGTGCAGATGCCGGACATGGATGGTTTCAAGTTACTTGAACTTGTGGGACTTGAAATGGACCTACCTGTCATAATGTTGTCGGGAAATGGGGATCCCAAGCTTGTGATGAAGGGAATCACCCATGGAGCTTGTGATTATTTGCTGAAACCTGTTCGGATTGAGGAGCTGAAGAACATATGGCAACATGTTGTCAGGAGG…
>transcript/10998 gene=gene_transcript/10998 CDS=1-1518
ATGATACCCGACGAACTTGGAAATTTGACAAACTTGGTGAGCTTGGATCTGTACTTGAACAATTTAACTGGTCCCATTCCAAAAACGCTGGGCAGGCTGTCGAAAATGCGTTTCCTGCGTCTCAACAACAACAGCTTGTCAGGAGAAATTCCTAGGTCATTAACTACCGTTGATTCACTGCAAGTCCTGGATCTTTCAAACAATAACCTAACCGGAGATATTCCGACCAATGGTTCCTTTTCACTATTCACTCCAATCAGTTTTGCTAATAATCAGCTTAATAAGCTTCCAGTTTCTCCTCCTCCCCCTCTTCAACCATCACCACCACCAGCTTCAGGTAACATTGCCACTGGAGCTATTGCTGGGGGAGTTGCTGCTGGTGCTGCTCTGCTGTTTGCT…
>transcript/11 gene=gene_transcript/11 CDS=1-621
ATGGCAGTTAGCAGTGACAGAGATAGGGAGGATATGCCTACAGAGTATAGGCCTGGTAAGAGTGAGTCTAGAGAGGATAGGGGTAGCAAACCCCGAGGTGTTCAATGCCATGAGTGTGAGGGTTATGGGCATATTCGATCTGAGTGCCCCACTTACCTTAAAGCTAAAGGTAAGAAAGTCATGGCAGCCTCTCTTAGTGATTCAGATGGTGGCTATACGTCTGAAGAGTCTCCTAAACATAAGAGCAATTATATGGCCTTTGCTAGTGTGACTGACGAGAGAGAGAATATTTGTAATGATGTTAAATCAGAAGTGTCTCTCGATAAGTCAGATGATGAGGATAGTCTTCAGACAGCGTATGCTGATTTGTTTAATGAGAGTTTAGCTATTAAGAAGACT…
>transcript/110 gene=gene_transcript/110 CDS=1-3219
ATGACTATCCCTTTAATAGAGTGTAAATACATGACAGGGGAATGCCTTCGAGAGTGGAAAAACGGAAACCCTAGCTTCAAAGTCGCTGACCCCGTCCCCATGCTTCGGTTCCTCTACGAGCTCTGCTCCACCATGGTGAGAGGCGAGTTGCCGTTTCAGAAGTGTAAAACAGCCTTGGATTCAGTGGAGTTCGTGGATAAGCCATCGGATAGAGAAGTTGCCTCGTGTTTTGCTGATATTGTTACTCAAATGGCTCAAGATCTTACAATTCCAGGAGAGCACCGTGCACGTCTGATAAAGTTGGCAAAGTGGCTTGTGGAATCTGCGCTGGTGCCTTTGAGGCTTTTCCAGGAACGCTGTGAGGAAGAATTTTTGTGGGAGGCAGAAATGATCAAGATA…
>transcript/11003 gene=gene_transcript/11003 CDS=1-1749
ATGGGGGAAAATGCAGCAGCTTTGCATACAGCTGTAAACTCAGTGCAGGCTTTGGGGAGAGGTTTTGATGTGAATTTTGATACAAGGTTGTTGTATTGCAAAGGAGTTGGTGGGTCTAGAGTAGTTGAGGTTGATGAAGAACATAAGAAGGATCTATTTTTGTATGATGAAATTGTTGTCCCTAATGTTTCTAGGGATATTAAGAACTCTCAAGAGTCTATTGGAAGACAAAGCTCTGGGGTTTGTACTTTTCAAGATATGGTAGAGTATTTCAATCAGAAGGCTAATCTCTCCGGAGGTTTTCCTCTCGGTAGTTTCAATGCCGCATTTAGCTTCACTGGTTCAAAGCATATTGATGCTGCAGCCACGAAGACATTAGCAATGGAAGGGTTTTATATT…
>transcript/11005 gene=gene_transcript/11005 CDS=1-2124
ATGGAGTTATTGCCACAAGAAACTTGCCAAAGTGACACGTTGAACTGGTCCGTGGCAGCAGACTCATTGAAAGGAAGTCACCTAGATGAAGTGAAAAGAATGGTGGATGAATATAGGAAACCGGTGGTGAGGCTCGGCGGTGAGACATTGAGCATAGCTCAAGTGACTGCTATTGCTAGAAGCCGCCGGCGTGACTCATCGGAAGTTAAGGTGGAGCTGGCGGAGGCTGCTCGTGCCGGCGTCAAGGCCAGCAGCGATTGGGTCATGGACAGCATGATGAAAGGGACTGATAGTTATGGTATTACCACTGGCTTTGGTGCTACTTCTCACCGGAGAACTAAGCAAGGTGGTGCTTTGCAAAAAGAGCTCATTAGATTCTTGAATGCTGGAATATTTGGT…
>transcript/1101 gene=gene_transcript/1101 CDS=1-402
ATGTTGGGCCTGGAATATAACTTTCCAAGCTCCAGCAAAATCCTTGTTTTTCATCTTCTCGATCAAAATTTAAGACATTTGGCAGATGAACTGAGAGGTGGGGTTTGGCATAATGTTCTATGCTCTGTTCTAGTTTTGTACAAGGATGGACCACCATTCACAGAAACAGATTTTGACTATTTGTTACTGTTTTCAATTGTTCTTGGTATAGCTTTTGCTTCCCCTTCCTGGAAATTTTGTTTCTTTGTAGATAACATGTCCATAGTAGTGTTCTTTTTGTTTTTCATCGTTAATGTATTTTCATATTTCTTATCCACCAAAAAAAAAAAGATGGAAGAAAATTTTGCATGTCTGTCATTTAAAATGATGGAAGTAACCAAAGAGATGTCAGATAATATA…
>transcript/11010 gene=gene_transcript/11010 CDS=1-1743
ATGGCGCAATCGCTTCAGTTATTCACTCCATCCTCCAACATGACTCTCCCCAAACACTCCTCTCTCTTCTTTACACCCACCCTCACAACATCCAATTGCCGGTTTCCGGTCACAACTAAACAAAGCCTTTTAACAATCAAAGCGAACGCATCGTCCTCAGATCCGGAAGTTATAATAACCACCGATAACGGAACAGCCGAGATTCTATCACACGTGTCGCAGACGCCGGCGGATTCTTCGTCGATTGAAGTGGATTCCGTAACGGAAGTGGAGTTGAAGGAGAATGGATTTAGGAGCACGAGAAGGACGAAGCTCGTGTGCACGATCGGGCCCGCCACGTGCGGGTTTGAGCAGCTGGAGGCGTTGGCGGTTGGGGGAATGAATGTTGCGAGAATTAAT…
>transcript/11013 gene=gene_transcript/11013 CDS=1-2175
GGGAGGACCTCTCCTCTTATTATGTCCTTTCTTGCAACCATACATGCTTCAATCCAAATCTCTGAAAAAACACCCCTTAAAACAATGGCTACTGAGCAAGAAATTTCACGTGCAACACGCGTGCAGTGTTACTCGACAGATGAAGATTCTGATGACAAAGAAGATGAGACAGTCGATCAAGAAGAAGAAGAAGAAGAAGATGACGATGAAGAGGAAGAGAGAGCAAGAAATGGGTGGTGCAAAAGCGAGGTATTTGGGATTTGCAGTGGGCGAAGGAGAGGGTCAAATTGGTCATTGGGGCAAGTATTGGACCCGAGAGCCAAATGGGTTCAAGAATGGAATAGGGTTTTTCTATTAGTATGCGCCACTGGCCTCTTCGTTGATCCACTGTTCTTCTAC…
>transcript/11015 gene=gene_transcript/11015 CDS=1-810
ATGTTATTGATTTTCTCTATGAATCAAGGCATGCAGTGGCCTGCTTTGATGCAGGCATTAGCGCTCCGCCCTGGTGGTCCACCAGCTTTCCGGCTCACCGGGATCGGACCGCCGGCGGCTGACAACACTGACCATTTGCAGCAAGTTGGCTGGAAGTTGGCTCAGTTGGCTGAAAGTATTCATGTTGAATTTGAATACAGAGGCTTTGTTTGTAATAGCTTGGCTGATCTTGATGCTTCCATGCTGGAACTCAGACCGAGTGAAGTTGACTCAGTAGCTGTCAACTCAGTGTTCGAGTTACACAAGCTGTTTGCTCAACCGGGTGGTATTGATAAGGTTTTCTCTGTTGTCAAGAATATTAAACCGGATATTTTCACCGTCGTTGAGCAAGAAGCAAAT…
>transcript/1102 gene=gene_transcript/1102 CDS=1-1677
ATGAAACCAAACATGGGTATTTTTGTTGGCCTTGTTTTTCTTGAGTTATATGCTATAGCTACCATGATCAACATTACTAGCTTCTGCAGTGGCACCTCTATCATTGGTTGCCTGGAAAGTGAGAGACAAGCTCTTTTAAAGCTGAAGCAAGATTTCAAAGATCCTTCAAATCGTCTTGCCTCTTGGATTGGTGATGGAGATTGTTGTAAATGGAGTGGTGTTGTTTGTAACAACTTCACTGGCCATGTCCTTCAGCTCAACCTTGCAAATCCTGTTGAGGAAGAATCTGAAGCTTATGAGAGGTCACAGCTGGTTGGTAAGATAAATCCCTCTTTGATTGATTTAAAGCATTTGGCTCGGTTGGACTTAAGCGGTAACAATTTTCAGAGAAATCAGATT…
>transcript/11022 gene=gene_transcript/11022 CDS=1-258
ATGTTCTGCTTTGTTATGTGTACGAATCTTACGGAAAAACCGTCGCCTTCTAAACTTGTGGCCTTTGCCCCCACGTTGTCTGGACATTTGATACCTCTGTGTGAACTTCTTGAAGTGTTTCTTTTTCCTTGGACCACAATCACAATTACCTTTGGATGGGCATTTGATCAAAAGATCCGGCCAGCACAGTTATGTTTCAACTTAGAACCTGTGTGTTGTAGCTGGTCAAGTGTTGCAAAGTTTGCGAAGAGTCTTTAA
>transcript/11023 gene=gene_transcript/11023 CDS=1-2013
ATGGCTCTATTATCTCTAAGATCGAATCATTTAGCTGTTATTCTCATACTTCTCTGTCAAGTCTTGTATACTACAGTTTCATCTGAATCGGTGCTTGAAGAAGAATTCTCAGAGGAGTTGCTTTTAAAGCCATTGCCCGATCGTAAAGTGTTGGCCCATTTTCACTTCCAAAGCAAAGCTCCCCCCGCTAACTCTCATGGCCGTCATCACCACCTCTTTCCCAAAACCATCTCTCAGCTGGTTAAGAAGTTTCGAGTTAAGGAAATGGAATTATCTTTTACTCAAGGTCGCTGGAGATATGAACATTGGGGTGGATTTGACCCCCTATCAAGCAACAATGCGAAACCCCCTGGTGTTGAGCTCTGGGCTGTGTTTGATGTCCCTCAATCTCTTGTTGAT…
>transcript/11032 gene=gene_transcript/11032 CDS=1-2091
ATGCAAGGGCAAAGGGGTACTATTGGTTCCTTGCCAGAAACCTTAAGCTTTGACAATGGATCTACCTCAACTTCTGCTCTAGGAAATAGACCTCCAGAGTATATGCCATCACCCGCTGGTACAACCATGACATATGTAAATTCTACGAGTCATGAACATCAAATGCCAAGTGCTTGGAGCTTAGTTGAACCCAGTTCTTATGGCCCTCAAAATAAGCTTATTCATGGTGAGCAGAGAACACAACATAGATGGTCTCCATTGACTCTCTGTGCAGAAGCTGGTCCAAGAATAGAAGAATGGCGATGTGAATCTTCTAGTAGTATGCCAGTGGATGGAGCTAACATTAACCCCATGTTCGTGCAAAGTTCCAATTCCAATGTGATATCACAAAATCTCAAC…
>transcript/11037 gene=gene_transcript/11037 CDS=1-1434
ATGTCTGATGAAGGAATTATCCAGCTTGTGTGGGAAAGTGGTCAACTTGAAGCTCGAGGTTTGGCCAAGAGAAGTCAAAAGAGCCCTTCATGCTATAATGGACGTCAGTACGGGGGAGACACTCCAAAGAGGCCAAAGTTTGAGACATCAGACTTTGCCGTTGATGATTTTAACAGCAACAGCGCTCTGCAAAATGTATGTGAAAGCCATTTCAATGAGTACTTTTCGGAACATATGCTTCTCAAGGACACTCAAGTTGTCCCGGTGCATGAAAGTGCCCCAACAGGTAACAGCCAATTATTCACTCATCAATTCTCCTTGCAGCAGCAACACCAACAAGTTTTAGCTCCACTTAAAAGGCCAAGAGAAATATTTCCCAAATCAAATAAGTTGGGGAAT…
>transcript/11038 gene=gene_transcript/11038 CDS=1-1614
ATGGCTCAAATTTCACCAAAATTTGTTATCCCAGAGTCATTTCAAGTGTCAAGAGATGATATTGCAGGCCAAATTGGGTTGATTTGGGAGTTAATCAAAGCACCATTGATAGTTCCTTTGCTTCAACTTGGTGTTTATATTTGCTTGGCCATGTCACTCATGCTCTTCATGGAAAGAGTTTACATGGGTATTGTCATAATTCTTGTTAAGCTCTTTTGGAAAAAACCTGAAAAGCGTTACAATTGGGAAGCCATTCAAGAAGATGTTGAATTGGGTAGCTCAAATTTCCCTGTTGTTCTTATTCAAATCCCAATGTTCAATGAAAAAGAGGTTTACAAAATCTCCATTGGAGCAGCCTGTGGACTTTCTTGGCCGTCCGATCGTCTCGTGATTCAAGTC…
>transcript/1104 gene=gene_transcript/1104 CDS=1-3891
GGGGGGGGACTGATTCCAAGTGAAGATGGCACAGTTGATGATAAGTGGTGGAATATCTACGATAATTTGTGGGTCATCATAAGTGAGATGAATGGAAAGGGACCAAGCAAGTTGTTGACAAAATCATCATTATCAGGGGCTCCATCTTTTGGCCAAAGAGCTCGTGGCTTAGTGGAATCCCTGAACATTCCTGCTGCTGAAATGGCAGCAGCAGTTGTGTCAGGAGGGATTGGCAGTGCTTTGGGTGGAAAACCGAACAAAATCATTGATAAAGCTATGCTTTTGAGAGGAGAGAAGTGCCCAAGAATTGTGTTTCGCCTTCTAATCCTATATCTCTGTCAAGCTTCTCTAGAAAGAGCTTCGCGATGTGTCCAGCAGGTTATTCCACTTTTACCTCTG…
>transcript/11042 gene=gene_transcript/11042 CDS=1-900
ATGTTGACAACTCCTTTGGCAACAGCTTTGAGTTCACTAAGAACAATATTTATGGAACCCATGTTCTTCTTGAAGCCTGCAAAACAACAGGGAAAATCAAGAGGTTTATCCATGTTAGCACTGACGAGGTTTATGGGGAAACTGATGAGGATGCTGTGGTGGGAAACCATGAGGCTTCTCAGCTTTTGCCGACAAATCCATATTCTGCTACTAAAGCTGGGGCAGAAAATGCTTGTCATGGCCTACGGGCGCTCATATGGCTTGCCGGTGATAACTACTAGAGGAAACAATGTCTATGGGCCTAATCAGTTTCCTGAAAAGCTGATTCCAAAGTTCATCCTCTTGGCAATGAAAGGAAAGGCTCTTCCTATTCATGGCGATGGATCAAATGTGAGGAGC…
>transcript/11043 gene=gene_transcript/11043 CDS=1-1569
ATGAAAAACTTCAGCAAAGCTGAAGCTGAGAGGAAGAAGTTTTGGAATCAGTTCTTATATGCAGAACAAGAACTTGCTGCTGCCAAAGGACGGGAAGAGGTCCTACAACAACAGCTTTTAAAGGAAGTCAGTAATTCTCAGGAACGATTGAAGAAGCAGATACAGTTGTGCAGTGAACTTGAGGTAAAGCATCGGAATGAATTGAACCTTCGCCGTAAAGCTGAGTCTGCAGCTGCTTCCGCTGAAGAGAAAGCAAGCCTTTTAGAAGGGAAACTTAGCCATCTTTCTGATAGCATAGAAAGGGAAAAGAAACACCTAAATAATGAGCTTACACAACTGAAGAGAGAATCAAAGTTTTCAATGTCTCGAATAAGTGCAGATCTTGAAAGAATGGAATGT…
>transcript/11044 gene=gene_transcript/11044 CDS=1-1914
GAGGGTTATTGGAAAGTTTCCAAGGCACGTAATCAACTTGTTGCTACATCCAATGAGTTGAATTGTGAAAGATTGAACATGGATGGTGTTGAAGAAGGTCCAGATACCTCAGCCAAGCACTCAAAAGTGGTTCGACAGGAGCATAACAGGGAAATTCAGACCAGTAACCAAGGGAGGTTTCTTACTTTGAGAAATGCATCTAGCGAGTCCTTTGACGACCGTGCTCAATTGGTAGATGGCATTTCTGGTTCTGTTATAGTCGGTGGAAAGAATAATAAAGGACACGAAGGCAGCAAAGCTTCAGATTTGGCTAAAACAATTGGGGTTGTTCCGGAATCTGAGATTGGATCAAGATCTCCCTCAAGCACCATTCAGATGGAGCGAGAAAGGGAAGCAGAA…
>transcript/11046 gene=gene_transcript/11046 CDS=1-1944
ATGTCGACGAGCACGATTCGAAAAGCGATCGGGGCCGTTAAGGACCAGACGAGCATAAGCATAGTGAAAGTGGCGAGCAACATGGCGCCGGAGCTGGAAGTCGCGATTGTGAAAGCCACGAGCCACGACGACGATCCGGCCGACGAGAAATACATTCGCGAGATCTTGAGGTTGACCTCGTATTCTCGCGGCTACGTCCATGCGTGCGTGACGGCAGTGTCGAAGCGTTTGGGGAAGACGCGCGACTGGCTCGTGGCTATCAAAGCGCTTATGCTGATTCACCGACTGATGAACGACGGAGATCCGGTGTTTCAAGAGGAGATCTTGTACGCGACGAGGAGAGGAACGCGGCTCTTGAACATGTCCGATTTCAGGGACGAGGCTCACTCTAGCTCGTGG…
>transcript/11048 gene=gene_transcript/11048 CDS=1-201
GGGGTAGAATTCAAGATTTTATTTTCAAATCTTGAGTTCGAATTCAGGAAGTGTATTTCTTATAAAAGTTTGGGACAGCAAAGAGTTTTACATGTTTCATTTAAACCCAAAATGAATAGTTTGATGGTAGGGTTTCCAACGATTTCAAAAAAAAATATATTGCTGCTCTTTCAACTTTTTTTATTCAAATATTCCATTTGA
>transcript/11049 gene=gene_transcript/11049 CDS=1-1386
ATGGCCACTCCGTACATCGGATCGAAGATCTGCCTCATATCAAAAGCTGAAATCCGTTATGAAGGCATTCTGTACACGATCGATGCGAAGGAGAGCACCGTCGCTCTCGCGAAAGTGCGTGCTTTTGGCACAGAAGACAGGAAGGCTGAAACTCAATTCCCGGCCCTCGATGAGATCTTCGAGTATATCATCTTCAAGGCGGGCGACATCAAGGAGATCAGAGTGTGTCAGCCACCGATCTCATCCGTCGCCTCGGACCCAGCCATCGTTAGCCATTCGATGGCACCTGGTCCGCCAGCGAGTGCTCCAGCTCCCCCAGAGGCTGGAGGATTGCCTGGACCTTCGTTCGGTGACTTCACCGGGACACCGTACGCCGGTCACACTCCAATCTTCATGGGT…
>transcript/1105 gene=gene_transcript/1105 CDS=1-3846
ATGGAGAAAGGAGCAGCAGCTAAGCATATTGACTTGTACAAAACAACTGAGTTATTGGAACCTGAGGAGAGTACTGTTGGGGGATTATTTGTACCCAATAAGGAACGCCCGATATTTAGAGCCCCTGAGGGGAAAGTTGGGTTAGGGGTAGGTGTTCGTGTTAACGAAAAACAAGGAGGTTCTGATATTCATGGCGGATTCAAGGTCCCAAGAGTTGCTCCTGTTGCAGCAATGGTTGATGAGGAAGAGAATTCTGAATCTTCTGGAATAGATGAGATACAGAGCAACATCGGAAATGGTGTGCGCAGTTACGCTAACAGACGATATCGTGAAATTTCTGCAAGCGAAATAACTGATGCTGAAAGTTCCATGACCATAGGACGAGCTGGTGATACATCT…
>transcript/11050 gene=gene_transcript/11050 CDS=1-1887
ATGTCGAAGAATCTTCCCTATTCAATGAAAGATGTTCACTACGATAACGCCAAGTTCCGTCCCCGATCTCTCTGCAAGGTGATCGCTCAGAGTTTGTTTACCAGCAACTTAAAACGAGATTGTTTAAGTTGTAGTATAGGAAAGTTTCTACTGGTATTATTGGTTTTCGGATTGGCGTATGTTATGATTACACGTACAAGTTCGGTGGATTCTGTTTCGAGTGGTATTATAACTACTGAAGAATATAAGGTTATAGATAGTGGTAGCAAATTTGGAAGATTTTTTAGGAGATTACCCCCTAGGCTTCCTCCGCGATTAACTCCAGACGAAAGAGTTGGTAATAATAGTTTTGATGGTGATACTAAGAAGACAAATTTAGGTTCGGAATGGATAGATCGG…
>transcript/11051 gene=gene_transcript/11051 CDS=1-852
ATGGCTATTAAGAGGCTTAGTTCTTGTAAACTTAGTGAGAAGCAGTTTAGGTCAGAGATGAATAGGTTGGGGGAACTTAGGCATCCGAATTTCGTGCCATTGTTGGGATTCTGTGTTGTGGAAGAGGAAAGGCTTTTGGTGTATAAGCATATGCCTAATGGGACCTTGTACTCGCTGTTGCATGGAAATGTTGCTGATAATAGTCAGTTTGCTGTTTTGGACTGGTCTACCAGGCTTAGGATTGGCATGGGTGCTGCGAGAGGCCTTGCTTGGCTTCATCATGGATGCGAGCCTCCATATATGCATCAGTATATTAGTTCAAATGTGATTCTTATTGATGATGATTTTGATGCTAGGATAACGGATTTTGGATTGGCTAGGCTTGTGGGTTCTTGTGAT…
>transcript/11053 gene=gene_transcript/11053 CDS=1-2046
ATGGCCGGGTCAACAATGATATCAAAAGTCAAAGCCTATTCGGTCCCGCTGATTCTCTTCGGCCTCGGCTTGTTTTATCAGCTCGTCGTTATCCCGCGCTCTTTTCCTCTCTCTCATTACGACGTTTTGGGAATAAAACGGTACAGTTCTGTCGATGAAGTGAAAGGAGCGTATGAGAAGTTCTCATCAAAGTGGAGTTCAGGTGAGGAAATTCCAAGTACTGTTGATTTCTTGAAGATTCGATATGCTTATGAGTTTCTGGCTGATCCTCTATGGAAAAGAAATTATGACATATATGGCATTGATGAGCAACTACATATTCTTGATAAGATCAGGGAGAAATATGGTGAGGCAAGTTTTTCACATGTAGATCTTCCTTTACTAGATCCTGCTGCTTCT…
>transcript/11055 gene=gene_transcript/11055 CDS=1-1704
ATGCAAAGATTTAACCTCCTATGGCTTCTTGTTTTCTGTTCAGCTCTCAATTCTTCTTCAGCTCGACTTGCGCCTTTTGCTATGCGTATTAGCTGTGGAGCGCGTCAAAACATTCATACTCCTCCAACAAATACTCTCTGGTTCAAGGATTTTGCATATACTGGAGGCATTCCTTCTAATGCTACACTTCCAAGTTTTATCACTCCCCCTCTAAAAACGCTTCGCTATTTTCCCTTATCTGAAGGTCCCGAAAATTGCTATATAATTAGCAAAGTGCCAAAGGGGCATTACAATGTGAGGATTTTCTTTGGATTGGTTACATTGACTAACTTTGACCATGAGCCTCTGTTTGATATATCTGTCAAAGGCACCCAAATTTATTCTTTGAAATCAGGTTGG…
>transcript/11057 gene=gene_transcript/11057 CDS=1-1377
ATGGTGTTCAGAGATTCCCTTGAAGAGCACAAGATTGGAGGGGTAGGGTCAGATTGTGAATCATCTGTCGTGTTTGATTTCCAAAACCATGTCATGGCAGAGGTTTCCAAGTTCCTTGGTCAAGACTTGAAATTCGTGGAGGAGAATTGGCAGATGTTGGTGCGTATTCTCTCCAGTAGGAGAATCAGCTTGAAAGATGTTAGCAAAGTTGTAATATACAAAGAGATTTTTATTTCAAATTCAGACCGTGTGGGATTGAAGAACAAATGTCATAGGGTCATCACAAGAAATGGAGACAAACGCAGTGGTCAAGCATCAGATGAAAGTTTCTTACCAGGTCTTCATGATGATGCAGCATTAGATGTCTTGGCCTGGAGTAACAGGTCAGATTATCCAAAC…
>transcript/11058 gene=gene_transcript/11058 CDS=1-1620
ATGGCATCGGCGGTGATGGCCAATCGCGGGGAAGGCAACTGGCCGATGCAAAATAAAGGAAGTGGTCCTAAATTCATGGGAAAAGTTCCAAACCCTAACCCTAAAAAGAGAGATTTTCACCGAGAAATCTACAACGGCTGTCAAATTGACGACGTGTCGCCGGCCGTCACGCAATCAGCCGCCTCTGACGACGCGTCGTCCATCAACAGAAGGCCCAGTAACGATCACCTTCTCGTGGGTAATTACGTCAGCTTTCACATCGCTTCGTATTCGAAAAAAGAGCTTTTTGAGCTCAAGAATCGGCTAACTTCGGAGCTGGAGCAGATTCGGCAGCTAAAGAACCGAATTGAATCACAGCCGTTCAGATCCGGCTCGAAAAAGTCGTCGATTTCCGGAAAC…
>transcript/11063 gene=gene_transcript/11063 CDS=1-993
ATGGGTGAGAGTGGGAAGCGATCTCGTTCCCAGAGAGATAATGACGGGGATGGCAAGAATCAGAAGAGAAAGATAAATGAGAAAGATGAAAAGGGTAATGATGAGGTGGTTATTTATAGAATACTTTGCCCAGATGGCGTTATTGGAAGTGTAATTGGTAAAAGTGGGAAAGTTATAAATTCGATAAGACAAGAGACAAGGGCGAGGGTCAAGGTAGTTGACGTGTTTCCTGGTTCGAAGGATAGGGTTATAACAATTTATTCCTATGTGAAGGATAAAGAAGATGTTGAGGTTGATGATGAGTTCAATGACAAAGAGCCTTTATGTGCTGCCCAGGATGCCCTTCTCAAAGTTCATGCTGCAATTGCTAATGCAGTGGCGAACGCCATAGATAGTGAT…
>transcript/11066 gene=gene_transcript/11066 CDS=1-1182
ATGAAATTCAAGATTGGATTGAGCGTGTTTGCAATGATACCTGTGGATGGAAAGGAAGGTCCAGCAGATGTTTGTGTCATTGAATTGGGAGGAACTATAGGAGACATTGAATCCATGCCATTTATAGAGGCTTTGGGGCAGTTCTCATATCGTGTGGGTCCTGGCAACTTTTGCTTGATTCATGTCAGCCTCGTGCCTGTTCTTAATGTTGTTGGTGAACAGAAAACAAAGCCAACCCAGCACAGCGTACGGGGACTCAGAGGCCAGGGATTGACACCAAATATCTTAGCCTGTCGCAGCACAGTGGCACTTGAGGAGAATGTAAAGGCAAAGCTATCTCTGTTTTGTCATGTTTCGGAAGAAAACATCATCACTCTCTATGATGTTCCCAACATTTGG…
>transcript/11068 gene=gene_transcript/11068 CDS=1-1881
ATGTCAAACTTCTGTAATCAGATCAGATCATCGTCGTCTCTGATCAGACGGCTGAAAAAACGGATGGCGATTCCTGCTGTGTTGATTCAGACTAGATCGTTTGCTTCAAGCGAAGGACAACGCCCTGTTATTGTACACAAACGTAGTCTTGATATTCTCCACGATCCTTGGTTTAATAAGGGAACAGCATTTTCCATTACGGAACGAGACCGTCTTGATCTTCGAGGATTGCTCCCTCCAAATGTTATGTCTACTGACCAACAAATTGAACGCTTCATGGTTGACTTGAAGAGACTTGAGGTACAAGCAAGAGATGGACCAACTGATCCAAATGCTCTAGCCAAGTGGAGAATACTTAATCGATTGCATGACAGAAATGAGACTATGTACTACAAGGTT…
>transcript/11070 gene=gene_transcript/11070 CDS=1-2052
GGGGGGAGGGCAAATAACTCACCATTTCGTAATTTTCTTAAAATTAATTCAAAAGAAAATTATTCTCTGCCCCTTCACTTTCGCTTATTCTGTAAGCATCAGTGTTGCTCACTCTCACACTCTCATCGCCGGCGAACCTACAAAATCGCCGGCATTCTTTCTCTCCTTCTATTGATTCATCACAATTTCTCAAGCTGTAGATACATATGTACATACAAAAGTATCTATAACGACAAATACTATTGCTATCGATTTTTAATTTTTTTTTTTTTTTTTTTGGGGGGGATTGGATGCGACAATTTGTTATTAATCGACGTGGATAGCTTGAGTGGAGACCAGGATTATTATTACTCGGATCGGGATTGTCTCGACGGACTGGAGAAAGACGAGGCTGATCTC…
>transcript/11073 gene=gene_transcript/11073 CDS=1-2079
AGGGGATCAGCTCCTTTATTAAAAACTGAGGGCAATATAGGTGAAAGAAACAGAACTAGTATTTCTACATTTCCAAAATTTGGGAAGTTCAAGGTCTTCCCGGAAAATTATGAGCCATTGAGGAAGAAAACTCTTGATCCAAGCAGTGATATTTTCTTGAAATGGAATAGGGTTTTTCTGTTTTGGTGTTTGGTAGCATTATTTGTTGATCCTTTGTTTTTTTACCTTCCATCTGTGATGAATAGTGGCATCTCATCGTGTATGACTACTGATTTGAATTTGGGGATTACTGTGACTTGTTTTAGAACTTTTGCCGATGTATTTTATCTGTTGCATATGGTTATTAAGTTTAGGACAGCTTATGTTTCCCCGAGTTCAAGAGTTTTTGGAAGGGGTGAA…
>transcript/11074 gene=gene_transcript/11074 CDS=1-240
ATGCCTTCGGATTCTGCTTTATTGAATGTTAACATCCACAGCCTTTTTATACACAAAACCCTCAAGAGAGAGTCGAATAAAAACAAATATTCTTTTAAGGTATTCATAGTTATATTTATCAATACAACCTATGTTTTTGTATGCATCCCATTCATATCTCTCATTTACAACGGAGTAATTAAATCACCTTATCTGGCTTCTTATTACGGACAGGATAAATTTTTTAAATTAATGAATTGA
>transcript/11075 gene=gene_transcript/11075 CDS=1-1398
ATGGGAGCGTTATTGTGGATAATTTGTTTTCTGTTGTTGAGTTGCGGAGGTCGGCGAGTGAACTCAGAGCCGACTCAAGACAAGCAAGCTCTCCTTGCGTTTCTTTCACAAACCCCACACGCGAATCGCTTGCAGTGGAACGCATCCGACTCTGCCTGCAACTGGGTCGGCGTCGAGCGCGACGCCAACCGCTCTTTCGTCTACAGTCTTCGTCTCCCTGGAGTCGGCCTCGTGGGTCCCATCCTACCCGACACGCTAGGCAAACTGAGTCAACTCAGAGTTCTCAGTCTCCGCTCGAATCGCCTATCCGGTGAGATCCCCTCCGATTTCTCCAGTCTAACTCTCATCCGTAGCCTCTACTTACAAGGCAACCAGTTCTCTGGTGAGTTTCCTCCGAGT…
>transcript/11079 gene=gene_transcript/11079 CDS=1-1107
ATGAGTGTGGAAGTTGAGGATTCAAGAGACCTGTCTTCTGATTATATTTACCGCAGCCAATCAATTTCTGCATTATTGCAATCTTCAGTTCATCCATCTGAGAATACTGGTATAGCTAGATTTTCTTCGGGTCCCCTTGGAAAATTTACTGCTAACTCGGGCCCAATTTCAAAACCCAAAAAAACGAATAATCATCATTCAGGTCCTCTTGGCGCTATGAGCACAAAATCAGGTCCTATTTCTGGAAAGAATAACAATATTAATTTTTATTCTGGTCCGCTTGGAAGGCCTACGGCAAAGTCAGGTTCAATTTTTGGAAAGGATGTCAAGAAGTTGTGGCAGACTCGTGATAACTCAACTGCCCTCCACGGAAAGAAACCACTTTTGAAACATAACCGA…
>transcript/1108 gene=gene_transcript/1108 CDS=1-207
ATGAATCATAGCCTCTTTTACTTTCTCTTTTCTCTGAATATCAATGGGATCCTCCACAAACTCCTTCATTCCAGTGCGTGTATCAAGTTTTATGTGATCAATTTTCCCAATTGCATTGTCAGGGTTCTCCTTTATTTCTTCCAGCTGAAAGAAAAATTTTTGCATCAAACCACAGTTAGGAAACCCCACTTAGAAAGCTTATTATAG
>transcript/11084 gene=gene_transcript/11084 CDS=1-234
ATGCTGCGCAGCTGCGGATTAAGACCGAGAATCTGGTTCATGTACTGGGGATTGGAGAGAAGGCTTTGCATCATTTGTGTAACAGCCGAATTTTGCAGCATCTGGTTTAGTGAATTGGTGTCCTGCATTCCACCAAAAATGTCTTCAAACCCAGGGGAAACAAGTCCAGCTATGCCAGCAGGTGTCTGTGGCCTAGCATCCCCCAGAGGACTTGATCTTGTAGTGTTAGTTTGA
>transcript/11085 gene=gene_transcript/11085 CDS=1-1725
ATGAGGAATTATTTTCCAGATGAAGTAATAGAGCACGTGTTTAATTTCGTAAAATCACACAAAGACAGAAACACGGTGTCGTTGGTGTGCAAATCATGGTATAGAATCGAAAGGCTTTCACGGCAAAGAGTGTTTATCGGAAACTGCTACTCGATCAATCCGGAGAGGGTGATCGCGAGGTTTCCGGAGATGAAGTCGTTGACTTTGAAGGGGAAGCCGCATTTTGCGGACTTCAATTTGGTTCCAAGTGATTGGGGTGGATTTGTGTACCCGTGGATCGAAGCCCTGGCGAAGAGACGGGTCGGGTTAGAGGAGTTGAGATTGAAGAGGATGGTGGTGTCTGATGAGAGTCTTGAGTTGCTTTCGAGATCTTTTGTGAATTTGAAGTCCTTGGTTCTT…
>transcript/11086 gene=gene_transcript/11086 CDS=1-1896
ATGGATTTACACAACTCAATAACTTTGAAACTCTTTCTGGGGTTTCTGTTTCTGTCCTTAAATGTTTATAATACGGTGTCGAGATTTGTCGTCGAGAAAAACAGCTTGATGGTGACGTCACCAGAGAAGATTAAAGGTTCTCACGACAGTGCGATTGGAAACTTTGGGATTCCGCAATATGGGGGAAGCATGGCGGGGACAGTGACGTATCCCAAGGAGAATCGAAAGGGCTGTAAGGAATTTGATGAGTTTGGGATTTCGTTTAAGGCCAAGCCTGGAGCTTTGCCTAATTTCGTTTTGGTCGATCGTGGAGATTGTTTCTTTGCCTTGAAGGTCTGGAATGCCCAGAAGGCTGGTGCTTCTGCAGTGCTTGTTGCAGATGACATTGAGGAAGCGTTA…
>transcript/11091 gene=gene_transcript/11091 CDS=1-1947
ATGGCATCATCTCATAATAATATGCATTCGGAATCTGCGAAAATGGAACAGATTATTACTGAATTTTATACTAAAAGCCTCCATATAATACTTGAATCGAGGTCTCCTTATATGTCGTCGCGTAATTTTAGTGGTGAACAAGCTTTATCATCCCCGTCTTCATCGACTTCGTCTTCATCGAGTGTGAGGCCGAGAGATAGATGGTTTAATCTAGCGCTTCGTGAATGCCCTGCCGCATTAGAGAATCTTGATTTCTGGCGCCAGAGTAATTTGGAATCAATGGTGGTTGATGTGATTTTGGTGAAGAGGCCACTTGATTGGGACCCGGTGAATCTTTCTCCGAATAGTGAACTTGTTAGGAATTTGTCATCAAAGGATCGGTATCCATTTTGTTGGAGT…
>transcript/11093 gene=gene_transcript/11093 CDS=1-261
ATGGAGGAATATTACCTGCTCTTCCCTTGTTATGATATGCTTATCAGCACATATTTCTGCACATACTCCCATCCCAAAGTCATTATAGACATCCCACAGGCCATCTTTGAGCATGCCATCAACAATAGTATCATGTCCCAGTCGAGATCCCTTTCTGCTACCAAGACAGAATTGTCATGTATTATATATATGTATTTCCTCAATTTGTTACAAAGGGGGCAAGAGAAAAGGCTAGACATCAATAAACAGCAAGTTCAGTGA
>transcript/11095 gene=gene_transcript/11095 CDS=1-1458
ATGATTTGCTTCACCTCATTGACAGCAGAGCAGAAGGAAATGGCTGTGCAAACTGGGATTAGAACATACTCATGGGACGAGTTCCTCCACTTGGGGAAAGAAAATGCATTGGAGATTTTGCCACCACAGCCTTTTAATATCTGCACAATCATGTATACTAGTGGCACCAGTGGAGATCCAAAAGGTGTTGTGTTAACTCATGAAACAATTGCAACATTTGTTGGTGGTGTTGATCTCTTTATGGAACAATTTGAAGACAAGATGACAGTCGATGATGTGTATCTGTCTTTTCTGCCTCTTGCTCATATCCTTGACCGCGTGATTGAGGAATATTTTTTCCGTAAGGGTGCTTCTGTTGGATACTATCACGGGGATTTGAATGCATTGAGGGATGATTTG…
>transcript/11097 gene=gene_transcript/11097 CDS=1-1170
ATGGCCGTCACAATCATCTTCCAACAACAACAGCCATCGCAAAAGCTTCAGATCTCTCTCATGCTCCGGAGGCCAGCGGGGATGGAGAGCAAGAGCTTCGTGGAAATGATAAAGTCTGCTAAAAGTAGTACACATGATGATGATTTAGATGATGAAGAAGAGTTCATTCTTAAGAATGAGAACTCTACGACTACTACTACCCCCACCCATAAAGGGGAACTGGGGGTAAAAGTTGATGGGAAGAGCAATGATCAGAAGCCTAATACGCTGCGATCAAAACATTCTGCTACAGAGCAGCGGAGAAGGAGCAAAATAAATGACAGATTTCAGATGTTGAGAGAGGTCATTCCTCATAGTGACCAAAAGAGAGACAAGGCGTCATTCTTGCTTGAGGTCATC…
>transcript/11098 gene=gene_transcript/11098 CDS=1-1866
GGGGATCTAAAGCATTGGCAAAATTTAAGTCAAGACTTCTACATTGATCTTGAGAAATCAGGACCGTCCGATTTTACCGCCGGCGATCGTTTCGTCATGTCCTCCTCCGTTCGATCTCTCTTCCTCGTCCCTTTTGCTTTCTTCCTCCTTATTTCTTCTTCTCTCGCCTCCGAGTCAGATCATAAGTATCAGCAAGATGACCCTGTTACCCTCTGGGTAAATAAGGTTGGCCCTTATAACAATCCACAAGAAACTTATAACTATTACAGTCTTCCCTTTTGCCATGCATCTGGAAATCCTGCTCACAAATGGGCTGGTCTCGGTGAGGTCCTGGGTGGAAATGAACTTATTGACAGTCAAATTGATATAAAATTCCGAAGGAATGTGGACAAAGCTACC…
>transcript/111 gene=gene_transcript/111 CDS=1-3270
ATGCATCCTTTATGCAAGAATACTTGCTGTTGGAAGAGAAGATTGCTCTGCAGCAATCCTCTGACTGCTAAAGGATCAGAGTTCAAATGGATTGAAGGATTTACCATTGGTAGTGTGATTGAGGGCAAAATTCACGAGTCAAAAGATTTTGGAGTAGTTGTCAGCTTTGAGAAACACAGTGATGTTTATGGATTTATTACTCATCATCAGTTAGCTGGAGCTACCGTTGAAACAGGATCCGTCATTCAAGCCGCAGTTCTTGATATTGTCAAGGCGGAACGCCTTGTTGATTTATCTTTAAAAACGGAGTTCATTGAAAGATTTAGAGAACAAAGTTCTAGCAGGCAGGCTCAGAAGAAGAAACGCAAAAAAGAAGCATCCAAGGACTTGGAAGCACAT…
>transcript/1110 gene=gene_transcript/1110 CDS=1-3471
GAGGGGGATTTTGGGGGGAATGAGGAAACCCCAATGTCTTGTGAAAATAAAGCTCAAATCTTCTTGCAGCATTCCGATGTTAGAAACAACCAGCTCCATGCTTTGGCTACTTTGTTCTCTGAGTCAGATCAGATTGAATCCCTCAAATGTACCAGAGAACCAGGATCTGGAATGCCATTATGTAATGGCATCACTTGTGCTTTGAAGGTATCAGGTTCTGAGAAGCAGGAGTTTCAGAAAAAGAGTATATGGCTTGCAGAAGATGGGAAGCATAAGGACCAATGCCCAATTCAAGATGTGAATATCCCCTGGAAACTTGACCCTTCACTGTCAAAGAACATCTCCCAAACTAGGACATGGAGGGACTGCATGAGAGAGCCTTTCAAGATATCTTTTTGT…
>transcript/11102 gene=gene_transcript/11102 CDS=1-1902
ATGGACTTGCATTTGAAGAACTTGTTTGGTAGATTCCAGGATCAATTTGGGTCTGGTCCTGGCCTTGGTCCTGGATCCGGAACTTGCCTTATGAAAGTTGAAGGCATTGCTCCTAACTATATCAAGTCAATTTATAGAGCTGCTGCTGCCCTATATAGAACAGAACCATGGAAGCGACTGCGCCCGGGACATCTGTTTGGCATCCGGGTTGGGAAGGATTCAGACTGGTCCAACAAGAAACAACCTTTTCCATGTGCCCAATTTGTTGGAGGTGATGGCGGGGATATTGGGATTTATATGTTTAGAAATGAAAATGACGGTAAGAGGATGACGGGTTCAAGAGAGACAATTCGGATTCCCAATGTTGAGCTCTTGAGGGTAACTTTTGAGATCGAGTCG…
>transcript/11104 gene=gene_transcript/11104 CDS=1-1854
ATGGGAGGGCAGTGTTCCAAGGGTTCTAAAGCCAATAATAAGAATAATAGGCATTCGAATTCTTTCAAGTCAAATGGGTTACAGAGTAAATTGAACTCGTCACCATTGGAGCAGGACAAGGAATTTTCTTCACACAAGGTGAAGAACACAGCTCAATCTGATGATTTTTATGATGGGATTCCACGTTTTGATGGTGGGCTTTCTCAGAAATCTAAGTCACTCAGGTCTACCCAGGCAGCTGTCGCAAAGGTTTCAGAGGTAAGTGCACGTTTAGGAAGAGCAGGTACTGTTGGACTAGGAAAGGCAGTGGAGGTCTTGGATACACTTGGGAGTAGCATGACAAATTTAAACCCTAATAATGGATTTACTGGAGTGGGAACTAAAAGCAATGAACTATCA…
>transcript/11105 gene=gene_transcript/11105 CDS=1-1386
ATGACAATTGGAAGCATCACCCCAAAGGATAAGCATTCAAGGAGGAGCAAAAGGGTGGTTGTTGATGAGAATGCTCCTTTGTTGCCTAAGAGGCAAGAGGAAGATGCTGGTTTTGGTGAAGTTAATGGAGCTTCCTTTACTGGGGCAGTCTTTAATTTATCAACTACAATTGTTGGAGCTGGAATCATGGCATTGCCTGCTACCTTTAAAGTGTTGGGTCTCGTTCTTGGGATTGCTTTGATCATCTTCATGGCCTTTTTGACTGAGGCTTCAATTGAGTTGTTGCTGAGGTTCAGCAGGGCAGGCAAAACGGCTTCTTATGGAGGTCTCATGGGGGATGCATTTGGAAAGTGTGGAAAGATTTTGTTGCAACTTAGTGTTTTAATCAACAATATCGGT…
>transcript/11107 gene=gene_transcript/11107 CDS=1-2310
CAAAAACCCAATCACTGCATCAAACATCACATCACAATGGGTAGCATTGGAGAGGAACCCGCAAAGTGCCCGCTGCGTGTGGCCAACACTGCTGCTGGTGGCACAAAGAACCGTGACTGGTGGCCCAATGAGTTGAGGCTTAACATCCTCCGCCAGCACACCGCTGCCAGCGACCCTTACAAGGCCGGGTTCGACTACGCTCAGGCTTTCAAGAGCCTTGACTATGATGGTCTCAAGAAGGACATCAAGGCCTTGCTGACCGACAGCCAGGACTACTGGCCTGCCGACTTCGGTCACTATGGCGGTCTGTTTGTCCGCATGGCATGGCACAGTGCTGGCACTTACCGTGTTCAGGATGGACGTGGCGGTGGAGGCGGCGGACAGCAGCGTTTCGCTCCC…
>transcript/11110 gene=gene_transcript/11110 CDS=1-2217
ATGGAGCGCAAGACAATTGACTTGGATCAAGGATGGGACTATATGCAGAAAGGGATCACGAAACTGAAGAGAATTTTGGAAGGATTACAGGAGTCTCCTTTTAGCTCAGAGGAGTACATGATGCTCTACACTACCATCTACAATATGTGCACTCAGAAGCCTCCGCATGACTATTCTCAACAGCTTTATGAAAAATACAAGCAAGCGTTTGAAGAATATATTTCTTCTACGGTATTGCCATCTTTGAGTGAGAAGCATGATGAATACATGCTGAGAGAACTTGTGAGAAGATGGGCTAATCATAAAGTTATGGTTAGATGGTTGTCACGCTTTTTCCATTATCTTGATCGCTACTTCATTGCTCGAAGGTCACTTCCTGCACTTAATGAAGTTGGACTT…
>transcript/11111 gene=gene_transcript/11111 CDS=1-1905
ATGGAGCTCAAGCCTGGCTTGTCAGCTTTGGTCACTGGTGGTGCATCTGGGATTGGTAGAGCTTTGAGCTTAGCTCTTGCAGCGAAGGGAGTATTCGTATCGGTTGTTGATTTTTCTGAAGAAAAGGGAAAGGAAGTTGCAGCAATTGTTGAAAAAGAGAATGCCAAGTTCCATTCAAACTTGGGGTTTCCATCTGCTCTGTTTATAAGATGTGATGTGACCAATACAAGAGATATAACTGCTACTTTTGAGAAGCACGTTGCAACATATGGAGGATTGGATATATGCATCAACTGTGCTGGCATAGGTAATCCTATTCCATTCTATGAGGATCAATCTGATGGCGTGCATTCATGGAGACTCACTGTTGATGTGAACCTGATTGCAGTTATTGATTGC…
>transcript/11114 gene=gene_transcript/11114 CDS=1-2025
ATGGGTAAGAGAGGAAAGGGTCAAAAGCAAGGCAACAAGAACTCTAAGAGAAGATTGCGAGACGAAGATGTTCCTGAAGATATGGATGATGAAATTGATGCTTTTCTCAAGCAGAGGGATGTCATTCCTTTGGATGTAAATGGTGATGTTGGGGGCTCAGATGAAGATAATGAGCATCCAGTGTTTGATTTTGAGAACGATGAAGATGAAGAAGATGATGCTCGAGATACTGGAATGGCTGCAAAGATCAAAAGGCAGCAAAAATATTTGCATGCAAAGTATGGTGGCGTTGAGGATGAGATGCATGATGATGAAGAAGATGATATGGAAGAGAAAAACTATTTATGGGGTGGGATAAAGAATCAGTACTATTATGGTGACAATCGTGATTTTGAGCTG…
>transcript/11117 gene=gene_transcript/11117 CDS=1-2313
ATGAAAGAGGGATTGAGATCTGGAAGCATCCCGGTGAAGGCTGAGGAGAAGGTTATGGCAGAGCGAGAAGATGAAGTAAATGATGAGAAGAAAAGTTGTTTTGATTTAAATGTTCAGATAAGCTCTAAGGAAGATGCTGGGTACAAGAATGTGAAAGAGACAATGGAGAGTAAGGTGAGAAAGAGTATTACAGTAGATGGTGAAGATAATGGAGATGATGGTGCTGTGAAGAAAAGAGTGAATGATGATTGTAAAATGAGAAATGTAGGCAGGGTCTTGCGGTCAAGATTGAGGATTAAGAGTGGGAGTGAGAAGGAAAGTAATAAGGCAATTGAGAAAAAAGATACGAAAGAAAGAGATGTAGATGTGCAAATGGAAGTGAGCAATGAAACCGACCAT…
>transcript/11118 gene=gene_transcript/11118 CDS=1-240
ATGCTCAATCTTCCAAACTGCCCCTTTCTTGACTTCAATTTCATCTTCTTAGGGAAATCTAGAGATCCAATTTGGGGCAGCCGAGGAACCCCAAGCAGATTTTCATTTTTCTCAAAGCAGAGCTTCCTTATACAGCTTGTAATCATCAGCCCTTATTCTTGCATTGTGAAATTCGGTGCTTGCTCTGCTGATTATCCGGCTTCCATCAGTTACAAACAATTGCCTAATAGTTGGTGTTGA
>transcript/11119 gene=gene_transcript/11119 CDS=1-1959
ATGGCGACGAGGGCGGCGTGGCTGGTTTTGGACAAAACGCGCCGTATTGGACGGACGGTGTTCTTTATGGCGGCGATGGTGGCGTCGCTGCTGGCGTCGTCGCTGCCAGTTCTCGTGGCGGTCGCTGACGTGCTGGTCACGTGCGTTCTGATTTCGAGGTTCACGTGCATGAGGTGTTATGGATTCAAAGAGCATTTGCGTAGATACGAATTTAAAAGATCGTTGACGGATATTCCTTTGGTTTCCATTATCAGATCTCTTATCATTGCCTGTGTATATTCAATTTGGAATGCGCCGGCGCTATCACATGGACCTTACCTTGGCTCTGTTACACTGTGTTCTTTTGTTTCAATTCTTCTTCTTTCAGTTAAGGCTTGTGTTTTTATTGTAAATTCTCAA…
>transcript/11122 gene=gene_transcript/11122 CDS=1-588
ATGCAGTATGCTGTGACCTTGGATGTTTTACACATGGTCTTTTCTGCTTTTGGGCCTGTCCAAAAGATTGCAATGTTTGATAAGAACAGTGGACTTCAGGCCTTGATTCAATACCCTGATGTTCAGACGGCTGTTGTTGCCAAGGAAGCCTTGGAAGGACACTGCATCTATGATGGAGGGTTTTGCAAGCTTCACCTGGCACACTCTCGCCACACTGATCTTAGTATAAAGGTCAATAATGATCGGAGCAGAGATTATACGCTCCCTAGCTCTCCGATGGTGAATTCACAACCATCTATTCTTGGACAGCAGCCGGTCCCAATGGGAGGTGCCACCGCTCATCAATACAATGGGGCTCAGTTTGCTCCTCCACCGCCTGAGCAGCCTGTGATGCATCAG…
>transcript/11123 gene=gene_transcript/11123 CDS=1-1776
ATGGAGCCACCCAGAGGGTTCTTGGCTTCTTTATGGAGCTTTATTTGCTTTCTGCCGTACTTCATTGGGCTTCTGCTTCTGGGCATCATTAAAGGAATCATTTTCTGCCCAGTGATATGCCTTATCATGACACTTGGAAACTCAGCTATCATATTGGGGCTTTTGCCGGCTCATGTTTTGTGGACTTACTATTGCATTCTGAGAGCTAAACAATTAGGACCAGTTCTGAAGCTTCTTATCTGCGTATGCATACCAGTTTCTTTAATTTTATGGCCAGTTGTTGGCATTGCTGCAAGCATCGCAGGGGGAGCTCTGTATGGTTTTCTGTCACCAATATTTGCCACTTTTGATGCTGTTGGAGAAGGGAAAACTAATGACCTTTTTCACTGTCTTTACGAT…
>transcript/11125 gene=gene_transcript/11125 CDS=1-411
ATGAAGCAGATGGGTTTTACAGATTTGATGGGGAAAGTAGTGATTGTTGCTGTGAAAGCATCAAAGGAAATTCCAAGAAGTGCTTTGGTGTGGGCCCTGACTCATGTTGTTCATCCTGGAGATTATATTAAGCTTCTTGTGGTTATGCCTCCTCTTTCTTCAAGTAAAAAGATATGGGGGTTTTCAAGATTCACGAATGATTGTGCTACTGGTCAAAAGAGTTCCCTCTCAGGAACTAGTTCAGATCAGAAGGATGATATTGTAGATTCTTGCTCCCAAATGATGCGTCAACTACAAGATGTCTATGACCCAGGGAAGATAAAAGTCAGGGTAAAAATTGTATATGGCTCACCGTGTGGAGTAGTGGCCGCAGAGGCCAAGAAAGCTCAATCAAACTGG…
>transcript/11126 gene=gene_transcript/11126 CDS=1-1983
ATGGCGGCGAAGAACAAAGGAGATGCCAACAAACCCATGAAAAGAAAATTCAATACGAGTGATAAAACGGAGCCAAATAAGTCCGCTTCAAAGAAGCCGAAGCTCGTGGGTTCAAAACCCTCAAAAATACCCCAAAACAAGGACTTGAAGAAGCCTTTCAATCCAGATAAACAGAAACAAAAACCATTTAAACCCAACTTCCATAAATCAGATAGTAACGCAGAGAAGAAACAACCATTAACGAAGCGTGAGGGTCGTCTTCATGCAAAGGAACTGGCAGAGGCTAGGAAAAAGAAGAGGAAGAAGCATTATGATTTAGAGCAAGAGCTTGCTTCTCTGTGGGAGAAGATGAGGCAACGGAATATTGCGAAAGAAGCTAGATCGAAGTTGATAAGTGAA…
>transcript/11129 gene=gene_transcript/11129 CDS=1-2202
GGGAAACAAATAATTTTACATGCATCCTTTCGCCTTTTAATTATCCGTTCCAACATCAAAAAATTTACTTTGATCTATTTTTTCCATTGTTATTTAAATCTTGTAATTTCAGTTTTAAAAAAAGAAAGAAAATTAGAGAAGGGTGAAACGATGTCGTCGTGGCTGAGGAATGCGGTGAACAAAGCCGTGGAGGTCGGGAACAAGAAAAATCTGACGCGCACCGTCAAGAACTACGCCGACACCGTCGTTCACCAAGCCGGCCAAGCCGTAGCTGGAGGAGCCAAAATATTGCAAGATCGCATTGGGGTGCGGAATTTGAAAAGTGTGAACCAAACTATAAGAAGATTAGAGGATGCTGCGATCTCCTGTAGGGGACCGGAAAGGGTGATGTTGCTGAGA…
>transcript/11136 gene=gene_transcript/11136 CDS=1-237
ATGCGGAATTGCTTGAGTCCATCCTTGTCCTGGACAGAAACAACTACTTTGGCTCTTTCACAGGCAGGCTTAGATTCTTTCTCAGCCTCAGCCTCTACTGAACCTTGTGCTGAATTACCAAGTTTCCTTTTCACAGACTCCTCCATTGCTCGTATAACATCATCTGCTGATTTCGCAAATGACACTAACTCTTGCTTCTTTAGCCTGCATGTATGGAATGTTAATTGTGAAATGTAA
>transcript/11138 gene=gene_transcript/11138 CDS=1-951
ATGGCTTCTTCAATTAGTAACCCATTGCTCACTTCAAATTTCTTTGGTTCCCAAATCTTAATCTCAACTCCAACTCCCAAAACAAGAAAATTATCACCAGTTAGCTTCCCATTTTTTTCAAGAAACAAAAGAATTACACAAGCAATTCTCAAAAATGAGCCGACCAATGCATCATCATCAGAAGCCTCGAAGAGAAAAACAATTACAACTGAAGCCACGCTTGCTGCTTTGCTCTTGTCTTCAATAACCCCACAAGCTCTAGCCGTAGATAACACAACCCCGCCGTCAAATCCGCCGTTAATCCAAGCTCAGCCCACTAAACCAAACGCTTCAAACTCTTCATCTTTTGGTCAAAATATGTTATTGACGGCGCCTAAACCCCAGTCTCAATCCTCTGAC…
>transcript/11139 gene=gene_transcript/11139 CDS=1-1995
ATGGTGAATCCAAGGGTGGATAGAGCCACAAGCGACATGCTGATCGGCCCCGATTGGGCTATGAACATCGAGATCTGTGACATGCTCAATAACGACCCGGGGCAAGCAAAGGATGTTGTTAAAGGCATTAAAAAGCGCATTGGAAGTAGGAATTCAAAAGTTCAACTTCTTGCTTTAACACTATTGGAAACGATAATAAAGAATTGTGGGGACATTGTCCATATGCATGTCGCAGAGAGAAATGTTCTTCAGGAGATGGTGAAAATAGCCAGGAAAAAGCAGCCCGACATTCATGTCAAAGAGAAGATATTGATTCTAATAGATACTTGGCAAGAAGCTTTTGGAGGACCGAGGGCTAGATATCCCCAGTACTATGCTGCATACCAAGAGTTATTGCGT…
>transcript/11144 gene=gene_transcript/11144 CDS=1-723
ATGTTCCCTACATTATTGGTGACTGATGGTTCTTGCATGATAGATCGCCGAATGGGAATTCATGGCCACCCTCTTGAAATCCAGTCACTATTTTATTCAACATTGCTTTGTGCACGTGAGATGCTTGCACCAGAGGATGGATCTGCTGAACTCATTCGAGCACTAAACAACCGTCTGGTCGCTCTCTCATTCCACATTAGAGAGTATTATTGGAACGATTTAAGGAAACTAAATGAGATTTATCGCTATAAAACTGAAGAATACTCATATGATGCAGTTAATAAGTTCAACATTTACCCAGATCAGATTCCTCATTGGTTAGTAGAATGGATGCCCAATAAAGGTGGCTATCTAATTGGAAACTTGCAGCCAGCTCACATGGATTTCCGATTCTTTTCA…
>transcript/11146 gene=gene_transcript/11146 CDS=1-1350
ATGGAAGGGAATTTATCTCAAGGAGGTATGATTCCGGGTGGGGCATCATTTGGGGGCATTGATTTGCAAGGATCAATGAGAGTTCACCATCAAGCTCAACACCATCCACATGCCATGCATCCACATCATCACACTGTTAATCCTCGACAAGGGTCTTCGGTTCATCCCTCAATTCATGAGGGGTTTCCTCTCACAATTGGCACTATGCAAAGTTGTGATCAGACCATTTCAATGACTGATTATAATAAGGGGGACAGAGGAAAAAACTCGTTGAGTGACGATGATGATCCAAGCTTTACTGAGGAGGGTGGTGACGGTCATAATGATTCTGGTAAAGGGAAGAAGGGATCACCCTGGCAGCGCGTTAAGTGGGCTGATAAGATGGTGAAGCTTTTGATT…
>transcript/1115 gene=gene_transcript/1115 CDS=1-3996
ATGGCGGTGTTGTCCGTACAACAGGGTATATGGGATTCGGTGCTGGAGCTGACGAAGACGGCGCAGGACAAGAACAGCGATCCTCTTACATGGGCGATTCAGCTCAGCTCCATACTCAACTCGCCCGCCGCCGGTGTTACTCTGCCGTCCATCGATCTCGCTCACCTCCTCGTCTCACACATCTGCTGGGACAATCACCTGCCTATCACGTGGAAGTTCCTCGAGAAATCTTTGACCTTCAGAATCGCCCCTCCCTTTCTCGTTCTCGCTCTCCTCTCCACCAGGGTCATTCCAAATCGTCAGCTACACCCTGCAGCATATAGGCTTTATTTGGAACTTCTCACGCGGCATGCCTTTTCTTTTACATCACTGGTCAATGGACCTAATTATGATAAGATC…
>transcript/11151 gene=gene_transcript/11151 CDS=1-2289
ATGGCTTCTCTGCCTTGGGCTCCTGTCACTTGCACTGTTCTTAAACTTGAAACAAAATCCAAAAAGCAACCCAGCAGCTCTTTTGCCACTGAAAAGGAAAAGAATCCTACAGTTTCATATCAGAGTAGCCAGAGTACGGTCACCCAACTGAATGACAATTCAAAACCACTTAGGTCTCTAGACTTTAAAGAAGCTCTTTCTATGATAAATGAAGGCACAGAAGTTAAAACATCTTGTTATCTTCCTCTTTTACAAGAATGCATAAACAGGAAATCGTTTTCAAATGCGCAAATTATTCATGCTCACATCATAAAGACTGGATCCCACCAAGACTTCTTTGTAATGACATTCCTCGTCAATGTTTATGGCAAATGTGGGACTATGGGAGCAGCTCAGAAA…
>transcript/11157 gene=gene_transcript/11157 CDS=1-2028
ATGGGTTTCAAATTTTTTCTCTTTTCTTGTTTTGTAATGTTCAGATGGGTGAATGCAAATACAGAGCTAAGAGCACTGATGGACATGAAAGCAGCATTAGACCCAGATGAGAAGTGCCTCTCTTCATGGACTGTCAATGGTGATCCATGTGATGGTTCATTTGAAGGGGTGGCATGTAATGAGAAAGGACAGGTGGCTAACATTTCTTTGCAAGGGAAGGGTTTGTATGGCAAGCTATCTCCAGCAATTGCTGGGCTCAAGCATTTGACTGCCTTGTACTTGCATTACAACTCTTTGTATGGTGATATACCAAGGGAGATAGCTAACTTGACTGTGCTTAGTGATTTGTACTTGAATGTTAACAATCTATCAGGGGTGATTCCTTCTGAGATTGGTAAC…
>transcript/11158 gene=gene_transcript/11158 CDS=1-240
ATGGGTGGACATAGTGATTCAGGCGTGTCTGGAAAGAAATCAAGTGACATTGCGAATGACTTGCAAATGTTCAATGCTGAGAATTTACAGAGTAACATGAAAATTATATATTACGGGTTTGTTTTGTGTCCCTTATGGGAAATTGGTCCGTTCTATTATTCTCTTGTAGCAAAGAGGAATCTGAGGTCTGTGTGTGCTTGGCAAAGGGTGGGCAAGAATAAGGAGATTAGAAGTCTTTAA
>transcript/11162 gene=gene_transcript/11162 CDS=1-684
ATGTCCCCAGACGTTGATGGGAGAAGAATCATCAGCTATCTAAAATCAGGTGGTCTTCTGATTGGCCGGACCATTGCAGTGCTTCTAACTATGACACTAGCAACATCCATGGCAGCAAGGGAGGGCCCTATTCCTATGGCTGGTCATCAGATTTGTGTACAAGTTTGGTTGACGTTGTCTTTGCTTAGTGATGCTCTAGCACTAGCCGGTCAGGCTCTTCTTGCTGCTGGTTACTCCCAAAGAAATTATGAACAAGCACGCCAAGTGGTTTTCAGACTCTTACAGATTGGTTTAGTAACAGGAATAAGTTTAGCTGCTTTATTATTCATTGGATTCGGGCCATTTTCTCATCTATTCAGCACAGATTCTGAAGTTCTGGCAGTTGCCTGGTCTGGCTTA…
>transcript/11166 gene=gene_transcript/11166 CDS=1-249
GGGGTTTGTAAGATCTTTCTAAAACAAACAGCAGCCATGGCTTTACCATTTTGTCAGGGTTTCTATGTCCAAGAAATATTTTTCTTAACTAATTCAAATCCTTATTTTTCCCAAGCTAATGATGAGAAATTAATTTATATAAGTAAAGAAGCCAGAAAAGGAGAGACAAATAAGTATATATTACCTTCAATTTTATATAATGGTTTAAAGGTTACAAAGTGGTACTCAATTTCTAGGGAAATACCCTAG
>transcript/1117 gene=gene_transcript/1117 CDS=1-3759
ATGGCTGAGCCAACTGCTGAAGCAGCAAAGACATTGCCACCTGAGGCAGAGAAGAAGAAAGAGCAAAGCTTGCCATTTTTTCAACTCTTTTCATTTGCTGACAAGTATGATTGGTTTCTCATGATCTTTGGTAGCTTAGGAGCTATTGTTCATGGCTCTTCAATGCCTGTTTTTTTCCTTCTCTTTGGTGAAATGGTTAATGGCTTTGGCAAAAACCAAACTGATATTCACAAAATGACTAATGAAGTTTGCAAGTATGCACTATACTTTGTGTACCTTGGTCTCATTGTGTGCTTTTCTTCCTATGCTGAGATTGCTTGTTGGATGTACACTGGAGAAAGGCAAGTAAGCACTTTGAGGAAGAAGTATTTGGAAGCTGTGTTGAAACAAGATGTTGGC…
>transcript/11171 gene=gene_transcript/11171 CDS=1-1650
ATGTCTGCGAACAACAGTAACAATCCTCCCCCAAAGAGTCTTGGGCAATCTTCGTCGCCGTTTGGTAATGCTGGAATGGGTAGTCCATCTATGCCGACGAATCCTGGTTTTCCACAGTCACAAGCTCAGGCGCAAATGGGTGCTGGGTTTCAAAGCCAGTTTCAGTTGTCTCAAGCTCAGGCTCAGGCTCTAGCACAGGCACATCAGTCAAAAATGCATGCTCAGGTAGCACAAGCCCAAGCGGCTCATGCCCAGTTCCAAGCTCATTTACAGGCTCAAGGGCTTTCCATTAACCAACTTCAGAATGCTGGTATTGGAAACTTAGGTTCATCTTCACCTTCTAATTTGACTCCTGGTAGTGCAAGTCTTAAAAGGATGCCTCAAAAGCCCCCCGTTCGT…
>transcript/11176 gene=gene_transcript/11176 CDS=1-2106
ATGGCGATCCGCACTACTGACAACAACATCCCTCTTCTTTTCAGTTTCTTTACTATCACCATATCATTTTCTTTAATTAAAATCCCTTTGGCAAATGCATTATCCTTCAACTATTCCAGTTTCAGTCCTCAATTTGATGACAACATAACATACGAGAGAGCTTACCCGGACAGCAATCGTGTCATTCAACTGCCGGTAAACCCTGAGACTGCTGGCCGCGCCACATACAGCAAACCCTTGCGCCTTTGGGACAAGGCCACTGGCAATCTCACAGACTTCACCACTCATTTCTCCTTTGTGATTGATTCTCAAAACAGGTCCTTTTTTGCAGATGGGATGGCCTTCTTTCTTGCGCCGCAAGGTTCAAAGATTCCTACAAACAAAGGCGGTGGATCTTTT…
>transcript/11179 gene=gene_transcript/11179 CDS=1-2034
ATGGTGTTGCAGAAAAGGTTAGATTATGGATTCAATGGCTATCAGGTGCCATATGTGCCTCGAGCTACCAGATCAGCTAGGAAGAGGCGTTCATTCAAGAAGAGAGCTGAAGACAATCAAATGTGTGCATTTAACTTATTGGCCACCGTAGCTGGAAAGCTATTGGTTGAGAAACAAAATACTCCTGGTTCCAGTAACACATCAATGGACAAAGATGAGTCTGTAGTCACAAAAGATACTGAGAAAAAGGATGAAAACAAACATTTGAAAGTAGAAACATGTGATCAAGGAAGCTGTGGTAGGGGATTCTTTGTCTCTCCGCTTGTCTCACAAGCTCATGGTCAGATATGTAGTCGTAAGGAACCATCAAGTCAACAGGATGATGCCCATTTTGGATTT…
>transcript/11182 gene=gene_transcript/11182 CDS=1-1848
ATGAATCGGTACGACCACAGGTACGCCGATCCGGACTCTTACCGTCAACGTCGCAGCGATTTAATAGGCCAACGGCCTCAAATTGGGCCGCCGCCAATGATGGGTCGGGGTGGGCCCGCTCCGTACGGAGGTCCTCCCCCTGCTAGTTTCCCTGGAAGAAGCATCGGAGCAACTCCCGGCCCGTATCCACCAGTAGGTAGATTCGAAGGCGGCCGCGGCGGTGGTGGTGGAAGGGGATTCGGTGGTGGTAGAGGGATGTCGAACGGCTATAGCGGAACAGATAGGAGAGGCGATGGAGGAAGAGGTTTTGAATCAGGGCGTGGCGGTGGAGGAAGAGGTTTTGAATCAGGCCGTGGAGGTGGTAGAGGTGGAGGAAGAGGGGGTCGGCATAGCGGCGGT…
>transcript/11186 gene=gene_transcript/11186 CDS=1-1668
ATGGCAAACAAGTCATCTGCAGATGTAGACTTTTTCACTGAATATGGTGAAGGGAGCCGTTACAAAATAGAGGAAGTAATAGGTAAAGGAAGCTATGGTGTTGTTTGCTCGGCATTTGATACACATACTGGTGAAAAGGTTGCAATTAAGAAAATCAATGATATATTTGAACATGTCTCTGATGCCACTCGCATCCTTCGTGAGATTAAACTTCTTAGAATCTTGCGTCATCCAGACATTGTTGAGATCAAGCATATCTTGTTACCTCCTTCCAGAAGGGAATTCAAAGACATATATGTTGTTTTTGAACTCATGGAATCTGATTTACACCAGGTTATTAAAGCAAATGATGACTTGACTCCAGAACACTACCAGTTTTTTCTTTATCAGCTTCTACGA…
>transcript/11189 gene=gene_transcript/11189 CDS=1-1920
ATGGCGGATCCGAGACGACATGTCGCATGGATCATCTCTGTGGTTGTTCTTCTCTTGGTTCATTATTCTCACTGCTTCTACCTCCCTGGTGTCGCTCCTCAAGATTTCCACCAGGGGGATGAGTTGAAAGTGAAAGTGAACAAACTGACCTCCACAAAAACACAACTTCCATACTCCTACTATTCCCTCCCTTATTGTCAACCAGAACATATAGTTGACAGTGCAGAGAATCTTGGGGAAGTTCTTCGTGGCGATCGAATTGAAAACTCTCCTTATGTGTTTAAAATGAGAGAACCACTAATGTGCAATGTTGTATGTCGTTTAACGCTTAATAAGAAAACTGCTGATGAATTCAAGGAAAAGATAAAGGACGAGTATAGGGTGAACATGATCTTGGAT…
>transcript/11190 gene=gene_transcript/11190 CDS=1-759
ATGGCTTTGTCGGTGGAGAAATCAGCCAGTGGTCGTGAATACAAGGTGAAGGACATGTCCCAGGCTGACTTCGGCCGCCTGGAAATCGAACTTGCCGAAGTCGAAATGCCCGGACTCATGGCTTGCCGCTCCGAGTTCGGCCCTTCACAGCCATTCAAGGGCGCCAGGATCACCGGCTCCCTCCACATGACCATCCAAACCGCCGTCCTCATCGAGACCCTCACAGCCCTCGGCGCCCAAGTCCGCTGGTGCTCCTGCAACATCTTCTCCACCCAAGACCACGCCGCCGCCGCCATCGCTCGTGACTCCGCCGCTGTCTTCGCCTGGAAGGGCGAAACCCTCCAGGAGTACTGGTGGTGTACCGAGAGGGCCCTCGACTGGGGCCCCTCCGGCGGCCCC…
>transcript/11193 gene=gene_transcript/11193 CDS=1-1989
ATGTCAGGGTTACTTAATCAATCTTCTCTCAACGGAGCTTCAAATATGCCAGATGGCACTGGGAGATCTTTTGCCACTTCTTTCTCTGGACAGTCTGGTGCTGCTTCTCCTGGTTTCCATCATAACGGAACTATTCAAGGGCTTCATAATATTCATGGGAGCTTCAATGTTGCCCCTATGCAGGGTACACTTGCATCAAGAAATTCGACAATAAATAACGTGCCAACTGTGGGTGTTCAGCAACCTACTGGAAGCCTTTCTAGTGGTAGATTTGCATCAAATAACCTTCCTGTTGCTCTCTCTCAGTTAACTCATGGAAGCTCCCATGGACATTCAGGAGTCACAAACAGAGGTATAAATGTAGTTGGAAACCCTGGATTTAGTAGTAACACAAATGGA…
>transcript/11196 gene=gene_transcript/11196 CDS=1-2076
ATGAATTCCAAGAGTAAGGGCAAGAGGCCCATCGTTGATGATGATTGTGACGGCACACAGATTAAGAGGCAATGTACCAACGGTAGCATCCCAAATCCAATGGGTCGTGCTTGGATAAACTATTTTAGTCGGATTGAGGCTCAACGGATTAAAGAGGTGGGCAGCACAACAAAGGTAGATATGCAGGTGAGAAGAGAGATTGCTGGTCGTTGGTATGACCTTAGCCCGGAAGAAAAATCTGAATACAGATTTCCTAATGACTGTGTTGTGGAAGATACAACTGAAGTGGGTGAGGATTTAGTTGTTGTGGATCCAAAGGCATCATTTATGACCAGATGTTCTCCAGAACGATTTTCAGCTGTCATATCCACATTTTCGGAAGAGCAGAATCAGGCAGTG…
>transcript/11198 gene=gene_transcript/11198 CDS=1-1749
ATGGAGAAACGGAAAAAGGAATCTCCAAACACGGCAGAGTTAACTGTGACGACGTCGTTTCCGGACGAGGTACTGGAGCGAGTGCTGTCACTTTTAACTTCACATAGAGATCGGAGCTCAGTGTCTTCAGTTTGCATAGACTGGTACCACGCGGAACGGTGGTCAAGGACTCAAGTATTTATTGGCAACTGCTACTCGGTCTCGCCGGAGATTCTCACGCGCCGGTTTCCTAACATTCGGAGCGTGACGTTGAAGGGGAAACCGAGATTCTCGGATTTCAATTTGGTTCCGCCAAATTGGGGCGCCGATATTCAGGCCTGGCTTGTTGCGTTTGCTGAAAAGTATCCGTTTCTTGAAGAGTTGAGACTGAAGAGAATGGCTGTTAGTGATGAGAGTTTG…
>transcript/11199 gene=gene_transcript/11199 CDS=1-1092
ATGTTGGGCATCTTGCTGCTCGAGGATCTAGTAGATGTAAATCAAAACGTGCTCAAACTATTAGGAGTGGTTTTGATCATTATCATATTGCTTCCAGTAATAATTCCTGTTTTATTGGTTTTCTTCTCGGAACCACGACCTCCGGTAGAGGAGACTCTTCTTGCTGAGACAAATAAAGAAGAAGCAAGTAAATCTGAGGAGGATGGAGAAGAGGTCATTCTAAGTGAGGTTGAAGATGAGAAGCCTCCAGAAGTAGACTCGCTTCCAGCATCAATAAGACACAAACGAATTGCTCATTTGCAAGCTAAACTGTTCCAAGCAGCTGCAGAAGGAGCAGTGAGGGTCAAGCGGAGAAAAGGCCCACGTAGAGGAGAGGATTTCACTTTACTTCAGGCACTG…
>transcript/112 gene=gene_transcript/112 CDS=1-444
ATGCATGAAGGGCACCCAGTGGCATTTTGGAGTCACACGTCAGCCATGGTGACCTTGCCAGTGTTGGCCACCCCTGACTTTTCCAAGATTTTTATAGTTGAAACAGAGGCTTCAGGAGTTGGACTGGGGGTTGTTCTTACGCAGGAAGGGCACCAAGTGGCGTTTTGGAGTCACATGTTATCTCCGCGTGCACAATCTAAATCAGTTTATGAGCGAGAACTGATGACCATAGTTCTAGCAATACAGAAATGGAGACACTATTTGTTCGAAAGGAGATTTATTGTCTGCACTAACCTCAAATACCTATTGGAACAACGAATAATTGGCGAGCATCACCAGAAATGGGTAAGCAAGTTATTGGATATGATTTTGAAATCCAATACCGAAAGAAATTGGAAA…
>transcript/11203 gene=gene_transcript/11203 CDS=1-1902
ATGGCGGCTGCTGCGTCTTCTTCAATCAAACCCATCTCCATAACTCCATCAAAATCATCAAACCCCTCGAAATCAACCCTCCTCTCTTTCCTCCATAACAGAAACCATAAACACATTTCCCTAAAACCACTTTATTCCAATAATACCCCTGCTAGTTCATTCACCATCAACAACTCCTTAAAAACAACATTGGAAACATTAGAGCATCCTGTTTCCAAATTCCAGGACGATTTAAGTCTCCAGGCGATTACACCGAAGCCGACAATTCTAGTTTCCGAAAAGCTTGGAGAAGCTGGGATTCAGGTTCTGCGTAGCTTCGGGAACGTAGAGTGTTGCTACGATCTTTCCCCGGAAGCGCTTTGCGAGAAGATCTCGCAGTGTGATGCTTTGATTGTTAGA…
>transcript/11205 gene=gene_transcript/11205 CDS=1-309
ATGAGTCCATCAAAGAGAATGCCACTTGTTATTTTGCATAAAAGAGTCGTGTCAGTGGGTGGTCCTGCTGGGATCCCTAAAAACAAGAAGTTGATAGACTTATGGAGAAAGTCTGGTGCTCTTTATGCTACACCTCCTGGTTCTAATGATGATTGGTACTGGTTATATGCCGCTGTTAATAGTAAATGTTTATTGGTGACAAATGATGAGATGAGGGATCACTTGTTCCAGTTGCTAGGAACTTCATTTTTTCCCAAGATGGAAGGAAAAGCATCAGGTTCGATTATCAGTCTCAAGAGACGGACTTAA
>transcript/11206 gene=gene_transcript/11206 CDS=1-2163
ATGGCTGGAATTGATGATAACATGGCGGTAAGTAGAGATTGGGTGCCTCCAAGTCCTAGTTCAAGAACCTTTTATGCATTAATATCTGGTGATTATATGAGCTCAAGAGAACCACCTAGCGAGACTGGAGCTGATGGGCGCTTGTTAGGATCGCAAGAGCAGATGAAATCAGGAAATTCTGAGAAAATGAACATGATGCAAGCAGGTGCAGTGACTGACTTTGGTCCATTTTCTGAACATAAATCAAGATTGGCGGCAAGAGCTGGGTTTAATGCTCCGAGGTTGAATACAGAAAGCATTAGGACGTCTGACCTTTCTCTGAACCCTGATATTCGATCTCCTTACCTGACAATACCACCTGGTCTCAGCCCTACAACACTGCTGGAGTCTCCAGTTTTC…
>transcript/11207 gene=gene_transcript/11207 CDS=1-1899
ATGGAACCACCAGAAAATAATGTCCTTGAAAGGAGTTTTGAATCGCCTGAGAAAATAATACTGAGGTGGGACTCAACAGCATCAGAGGAAGCCAGGGAAAAAATGATATTTGAAGGTGATCGATGTGAAGTGGATCGATATTTGGAAGCAGTTGATGAAATCCAACATTCCATGTCATCCACACACATCACTGATGACAACAGCCAGTCAAAATTCAACTCTGCTATCCAGATCGCCATGGCTAGACTTGAAGATGAGTTCAGGAACATTCTGATTGTTCACATTCATGCTGTTGATGTTGACTCACTTGCAGCTGATCCCAGTTCATCTTCTTGCTCAAGAACTGAAAGTGGTCACTTTGATGATGATGATGATGATTATGATGATCAGCTGGAACAA…
>transcript/11209 gene=gene_transcript/11209 CDS=1-1182
ATGTTACTTTACTTGATAATTACTTGTTTCACTTTCATTCTCTTTTTAAATTGCCTTGCACTAAGGCCACTTCCATCATGGGCAAGACCAATTGAGTTGAGATTATTGTCTCCTTGTTTTTGGAAAGAGATTTCGTATTTTCCCATTTCAAGCACCATAAAAAATAGCTTAAACATCACTACAATTCCCTCAAAACTGTCTTTTAAAACCATGACTACTAATATTGAAGAAGAGAGTGAAGGAGAGATGTCAGTTTTAGACTTGCCTGAGTTGGTCTTAGAATGCATTCTCGAGAAACTACCACCTTCAGGGCTTTGTAACATGGCTGGTGTTTGTAGTTCATTGAGAGATAGATGTGTGAGTGATCACCTTTGGGAGAAACATATGAAGCAAAAATGG…
>transcript/11210 gene=gene_transcript/11210 CDS=1-462
ATGTTGCTGGATGCACAAAGAACTCTCAAGATTGCTGATTTTGGTGTTGCCCGTGTTGAAGCTCAGAACCCAAGAGACATGACTGGTGAAACTGGTACCCTTGGATACATGGCCCCAGAGGTTCTCCAGGGAAAACCTTATAATAGGAGATGCGATGTCTACAGTTTTGGCATATGCTTATGGGAAATATATTGTTGTGATATGCCTTACCCAGATCTTAGCTTTGCTGATGTGTCATCTGCTGTTGTTAGGCAGAATTTACGCCCGGAGATTCCCAGATGTTGTCCAAGTTCTCTAGCAAGTATCATGCGGAAATGTTGGGATGCAAATGCAGAAAAACGTCCAGAAATGGGTGAGGTGGTGAAAATGTTAGAAGCAATTGATACAAGCAAGGGAGGA…
>transcript/11213 gene=gene_transcript/11213 CDS=1-696
ATGGCTGATGCTGCTTATGGAGCCATAAACCTTGAGTCGCACTCTGGGGCACACCCTCGTCTTGGTGTCGTTGATGACATTGTTTTTCATCCATTGGCTCGGGCTTCTTTGGATGAAGCAGCTTGGCTTGCTAAAGCAGTGGCAGCAGATATTGGCAGTAGATTTCAAGTACCAGTGTTTTTGTATGCAGCAGCACATCCAACAGGCAAGCCCCTGGATACCATTAGGCGGGAGCTGGGTTACTACAGGCCTAACTCTGTGGGAAACCAATGGGCAGGTTGGACGATGCCTGAAATTCTCCAGGAAAGACCCAATGAAGGTCCAATGCAGGTTTCTCGGGCCAGAGGCATAGCAATGATCGGAGCACGTCCATGGGTTGCACTATACAACATACCCATC…
>transcript/11216 gene=gene_transcript/11216 CDS=1-1380
ATGACCGAGTCCGAGAACAAGACCGAGGTGGCCGCCGTCGACGAGGCGGAAAAAGTTGACAAAACCGCCACCGAGACCCCCGAGAAGATTGAGGAGCCTCCGGTGAAAGAGATGCGGGCGATCGTTCTGACCGGCTTCGGAAGTTTGAAGTCTGTCAAGATCCTCCAGAAGCCACAGCCTGCCGCCGCCGAGGATGAGGTCCTGATTCGGGTGAAGTCAACAGGCCTGAACTTCCTCGACTTGATGGCCCGTAATAACGTCATCGACAATCTGCCGAAAGCCCCATTCATCATGGGCATGGAGTTGGCCGGAGAGGTTGAGGCTGTCGGAGAAAAGGTCGAAGGATTCAAAGTTGGCCAGCGAGTTTGTGCATTCTCCGACATGAAAGCCTGGGCAGAA…
>transcript/11219 gene=gene_transcript/11219 CDS=1-1200
AGGGGAGGTGTGATTCAACCAAACCCTAGCATTTGTACACTGAAAAACGAAATGGAAACTGAAGAAATTTTACAGGAGTTAGAAAACGTGGAGGTTGAGATACGGCTTGCACAAGAGCAGATAAAGCGATTGTATGAGAGGCAATCGGAGTTGAAGTCTCTGTTCGAAGCGTGTGAGGGTTCACGAGGAAGCTTCATTCAATGTGGTGGCTCTGGATCCACTGCTGCTGAAAATTGGTCTGGGGCATTTGAGTGGGATTCTCGAGCTGATGATGTTAGGCTCAACGTATTTGGGATCTCCTCTTATCGCGCGAATCAGCGAGAGATAATAAATGCTGTCTTGAGCGGAAGAGATGTTCTGGTGATTATGGCAGCAGGTGGTGGCAAGAGCCTCTGTTAT…
>transcript/1122 gene=gene_transcript/1122 CDS=1-357
ATGCTTACAGACTGGATCCTCCTAGTGAGTATAATGTTTCTGTTATTTTCAATGTTGTTGACTTATATTTTTTATGATGCAGTTTCTAATTCGAAGACAAATCCTTTCAAGGATGGAGAAAATGATGTGAATCAAGGACCGTATGCAGGACAAACCCAGAAGATTGATCTATTATATGTTTTAGTAGGGCCAATCATGAGGCAACGAACTAAGAAGATCAAGGAAGCAATGCAATGTCTAGTCCTGAAGACCTTGGTTGGACCATGCAACACAAATAGGGCAAAATCTTTTCAAATGAGCTTATTAGAAGTGGGTCTAAGCTACAATCATATGATCCAGTTATTTGAAGACATTTAA
>transcript/11223 gene=gene_transcript/11223 CDS=1-2370
GGGGGAGCCGGGATACACTTTCACAAGCCGTCAACAATGGCATCCATAATTGCCAGCTTTGTTTTCCATATTGTAATTGTTTCTCTGTCTTTAAAGTTTTACCCAGCAAAAGCAAACTTAATCAGGGCCGGTTACTGGGATTTAACAGACGATATCACCAGTTCCGACTTAGATGCCACTCTCTTTACTCATCTTATTTGCCATTCAGCTGGCATAAATTCCACCTCCTACCAGGTATCTTTATCTCCATTTGGTGCAAAAAGATACTCCAACTTCCAAGAATTTGTGAAACAAAAGAACCCATCTGTCACAACACTTCTTTCTATTGGAGGAGTGGATACAAACTATCTCACATTTTCTTCAATGCTAAACGATTCCTCTTATAGAAAATCTTTTATC…
>transcript/11224 gene=gene_transcript/11224 CDS=1-1647
ATGGAAACTGCAAGGTGTTGGTTTAACAAGTTGAAGTCGAAAGATAAGGTGAAGTCCAAGAGAAAGGAAACTACAGGCCATGGAAAGGAGGCGTCCAAAGCTCAAACAAGTGAAGAAGTTCCATCAAATGCTACCAAGCAGAAGGTTGCAGCTGCAAAACAGTATATTGAAAACCATTACCAGAATCAGATGAAAAGCCTCCAGGAGAGGAAGGAGCGACGCAATATTTTGGAAAAGAAGTTGGCTGATGCAGACGTCTCTGAGGAAGAGCAAAATAACTTACTAAAGTATTTGGAGAAGAAGGAAACAGAGTATATGCGTCTTCAGAGGCATAAGATGGGTGCTGACGATTTTGAGCCATTGACCATGATAGGGAAGGGTGCATTCGGAGAGGTTAGA…
>transcript/11225 gene=gene_transcript/11225 CDS=1-1863
ATGAGTATGTATGGAAGGGATCCGTGGGGTGGCTCACTCGAGATTAACGCTGCTGACTCTGCCACTGACGATGATCGGAGCAGAAACCTTCATGATTTCGACAGGGCAGCTCTCTCGAGAACTTTGGATGAGACCCAACAGAGCTGGCTTTTGGGTCCTACAGAACAGAAGAAGAAGAAGTACGTAGATCTCGGTTGCATCATCGTCAGCCGTAAGATCTTCGTTTGGGCTGTCGGTACTCTTCTCGTCTCCGCACTCATTGCTGGCTTCGTCACTCTTATTGTCAAAACGGTGCCGCGTCATCGCCACTCTCATGCTCCTCCTGATAATTACACTCTCGCTTTGCACAAGGCCCTCATGTTCTTCAATGCCCAGCGATCTGGTAAGTTACCCAAGCAT…
>transcript/1123 gene=gene_transcript/1123 CDS=1-171
ATGGTCTGGCCTGACCGAACTGGTCAAACCAGTTCGGTTACAGTTACGGTTACCACCTGTTCGGTTACGCACCGTAACCGTGGCTGGGTCTATATGTTACAACTGCAACCACAAAAGCAAAGCAAATATAACAGCCTTAAAATTTCTACATGTCGGTGTACGGTGTTATAA
>transcript/11230 gene=gene_transcript/11230 CDS=1-1242
ATGGGTTCCGATTTGTTAAGTCCTACAGTTAACGAAACAGATTATGAAAAGCATGGTGGAGCGAAAGAGAAGACTATTGATGATAAAAGCAATGAAACAGGAAATGGGAAGAATGGCAGAGCCAAAGAGAAGACTATTGGTGATAAAAATAATGAAACAGGAAATGGGAAGAATGGCGGAGCAAAAGAGAAGACTATTGATGATAAAAGCAATGAAACGAGTAATCAGAAGAATGGTGAAGCAAAAGAGAAGACTATTGATGATAAAAGCAACGAAACGGGTAATGAGAAGAATGGCGGAGCGAAAGTGAAGACTATTGAAGATAAAACCAACGAAACAGATAATGAGAAGAATGGTGGAGCGAAAGAGAAGACTATTGATGATAAAACCAACGAAACA…
>transcript/11231 gene=gene_transcript/11231 CDS=1-597
ATGAGACATCTTGAAGGAGCCTATGCTCTCATTTTCAAAAGTAGGCACTATCCAAATGAGCTGATCGCATGCAAGCGTGGTAGCCCGTTGCTTCTTGGTGTCAAAGAGTTAAACAAAGATCCCAGCAATGGATCAGCACTTCATGATGATAAATTCATCTCAAAGAATGGGCATCCTAAAGAACTCTTTCTATCAAGTGATGCAAATGCTATTGTTGAACATACAAAAAAGGTTTTGGTGATTGAAGACGGTGAAGTTGTTCATCTTAAGGATGGAGCTGTGTCAATTCTCAAGTTTGATAATGCCAAGGGAAGACGTGGTGGTGCGGGTGCCTATGCTAGACCTGCATCAGTCCAACGTGCTTTATCCATTCTTGAGGTGGAGGTTGAACAAATAAAT…
>transcript/11232 gene=gene_transcript/11232 CDS=1-999
ATGATCTTAGCGTCCTTGATTACCTGTCAGATTTTCATTTGCTGCTTATATGGGAAGCCTGGTGCATATGGTGTTGTTACTTTACCTTTTTCTGTTAGAGAAGGAATCAATATTTTCTTGGCTGGATTTGTACCTACTGAAAACCTACGTTTTCGTGATGAATCGTTAACCTTCAAGGTCGCTGAGACTCCACAAGAAAGTGCTGAGGAGATTGAGACATATGCACGGTACAAGTACCCAACCATGTCTAAAACGCAGGGAAATTTTAAGCTGAAGGTGGTTGAGGGCGAATTTACTGATTCTCAGATAATTGTTATGTTGGGAGAGAATGGGACAGGGAAGACAACCTTTATAAGAATGCTGGCTGGTCTATTGAAACCTGATACTGTAGAAGGTTCT…
>transcript/11235 gene=gene_transcript/11235 CDS=1-975
ATGACTGAGGAACTTTCTGGGTGGAAGCTTGTTGTGGGTGATGTGTTTAGAGAACCAGATCATCCAAAGCTTCTTTGTGTGATGGTTGGAGATGGGGTTCAGATTACAGGGATGGCAATTGTGACTATCATATTTGCAGCCCTTGGTTTCATGTCACCTGCTTCGCGTGGAATGTTACTGACAGGAATGATATTTCTTTTCCTTTTCTTGGGTATTGCTGCTGGTTATGTTTCTGTACGAATGTGGAGAACAATCAAGGGAACTTCTGAAGGGTGGAGATCAGTGTCCTGGTCTGCTGCATGCTTCTTCCCTGGAATTGTTTTTGTTATCCTAACAGCATTGAATTTTATTCTTTGGGGCAGCAAGAGCACTGGTGCTATTCCCATTTCCCTGTATTTT…
>transcript/11237 gene=gene_transcript/11237 CDS=1-1038
ATGTTGTTAAAGCATTACTTAGCAAAGATCCACTGCTGGCTCGAAGGACTGACAAGAAATGGCAGGACTGCACTGCACATGGCTGTAAAAGGGCAGAGCTGTGAGGTGGTAAAATTGCTTCTTCAGGCAGATGCTGCTATAGTTATGCTTCCTGACAAGTATGGTAACACGGCATTACATGTAGCCACCAGGAAAAAACGAGCAGAGATAGTGAACGAGTTGTTATCCCTCCCTGACACCAATGTTAATGCGCTAACCAGAGACCACAAGACAGCTCTCGACATAGCTGAAGGGCTTCCCCTCTCAGAAGAAGCCGCAGACATAAAGGACTGCCTTGCTCGCTATGGAGCTGTCAGAGCTAATGAATTGAACCAGCCACGGGATGAATTGAGAAAAACA…
>transcript/1124 gene=gene_transcript/1124 CDS=1-198
ATGGAGAACAAACTATATTTTTTATTAATTAACGCAAAAGATAACACTAAGATAGATTTGAAGATGAGCCAAGCTTCATCATCCCTTGTTTTCCAGCATAAGGAGATGGAGACCTCCCACAATAAAACCCCAATTTCCTTTTCCTTTTTCAAAATGATTGCCTGCCTTCCAAAACACACATACCCCTATTATATATAA
>transcript/11240 gene=gene_transcript/11240 CDS=1-1839
ATGGATCCAAAGATCGCAAAGGTATTGGATAGTAGACATAAAGTTGTGCTCGGCCTAAAGCGAAAGCGAGATGCACGGCATTTTTCTGGAGCTTCCCGCACAGTGTTACCCCAGTGGCGCAACTTCAATTTATCAGCCCAGAAACTTGGAAAGCGGAGGAAATTAAATGGATACAAAAGCAAAGTTGTGAGTGGGTGCCATTTTAGAAGATCCTTGCTCCAGTGTTATTCTAATTATATGAAAACTGGGATTCCACAACGTCTTATGCACTATGAAAATGGTGAATGGACTGATTTTCCTCAGCATCTTATTGCCTCGGTGAAGAAAGATCTTGAAGTAAAGAAGGCAGCTATTGAGGTTGAGTTAGACGGTCATAGTTTTGTGCTTGATTTTTTGCAT…
>transcript/11243 gene=gene_transcript/11243 CDS=1-2061
ATGTGGAGGTTCAAACCATTTATGCAAAAAGAGCCGACTGGGCTTGAAGGCCGCACTATTGATGTTGGCAATCTTAAAATTCATGTCCAGAATGTCATTGCTGAGGGAGGATTCTCTTCCGTGTACTCAGCTCGTGATGCTATACATGTGTCAAAGCAGTATGCTATGAAGCATATGATATGCAATGATGAAGAGTCGTTGGAATTGGCAATGAAGGAGATTTCGGTGATGAAATCGCTCAAAGGGCATCCCAATGTAGTCAAGCTCCATGCCCATGCAATCTTAGATATGGGTAGGACAAAGGAAGCGCTACTTGTCATGGAATGCTGTGATAAGTCCCTAGTTAATGTGTTGGAGAGCCGAGGTGCTGGATATTTTGAGGAGAAACAGGTTTTAACA…
>transcript/11244 gene=gene_transcript/11244 CDS=1-1980
ATGGGTTTTACCGTTGATTCTCAAAAGGATGGTGTCGGTGGTGGTAATGGAAGGTTGGGTGGTTGTGTGAGGACTTTTGTGAGAAGGAAACAGGTGGATTCTGTGCATACAAGGCCTGAGAGGTCCCATCAATTGGCCAAGGATTTGACAATTCCTCACCTTGTTGCAATTGGTGTTGGCTCAACAATTGGAGCTGGAGTATATATTCTTGTTGGAACAGTTGCTAGAGAGCATTCAGGACCAGCACTTGCCCTTTCCTTTCTTGTAGCTGGAATAGCTTCTGCATTTTCAGCATTTTGCTATGCCGAGCTTGCAAGTCGTTGCCCATCTGCTGGGAGTGCTTATCATTATTCATACATATGTGTTGGAGAAGGTGTTGCATGGTTGATTGGTTGGGCT…
>transcript/11245 gene=gene_transcript/11245 CDS=1-330
ATGGAAATTCTCGAAACGCTGTCGTTTCTGGCACCGCCGTATGTAACCGTCAAGTCCTGCGGCTGCTTGGGCCGGTGCGGTGCCGGACCGAACCTCGTGGCGCTTCCCGACGGCGTCGTCATTGCGCATTGTGGGACCGCCGCGAGAGCCGCTGAAATAATGATGGCATTGTGTGGAAAGCGCGGTTCGGATGATGCTATTAAGAGTTTGGAAGCGCTCGCGTTGAGGAAGAGAGCTGAGTCTGCGTTTGAAAAGCCTAATTTCTTGGAAGCCGAACTCTTGCTTTCTCAGGTACGAACAAACAAACCATACGGTCTGTCAGTAAAATAA
>transcript/11248 gene=gene_transcript/11248 CDS=1-1446
ATGAGTTCCAGGTACCCATCTCATCAGCTCAGTAATGGGCTTTTTGTATCAGGTCGGCCTGAGCAGCCTAAAGAAAAGGCTCCAACAATGAGCTCAGTAGCTATGCCTTATACTGGTGGTGATATCAAGAAGTCTGGAGAACTGGGTAAAATGTTTGATATCCCTATGGATGGTGCTAAATCTAGAAAATCTGGGCCCATAACTGGCGCTCCTTCCAGGACTGGATCTTTTGGGGGGGCTGCTATGCATTCAGGGCCAATTCCTAACGCTGCAGGTCGTTCTGGCTATAATGCATCTGGTTCTATATCTTCTGGAGGGCCTGGTTCGGGCTCAATGAAGAAGACAAATTCTGGACCATTAAATAAACACGGGGAACCCATTAAGAAGTCGTCCGGCCCT…
>transcript/1125 gene=gene_transcript/1125 CDS=1-858
ATGGGAAGTAGGAAAGCAGAAGAGAGAAATGAGAAGATAATTAGAGGGCTCATGAAGTTGCCGCCAAATCGACGTTGTATTAACTGCAACAGCTTGGGTCCTCAATATGTTTGTACCAACTTTTGGACTTTTGTTTGCATGACTTGCAGTGGAATACATCGTGAGTTTACTCATCGTGTGAAGTCTGTATCTATGTCTACGTTTACCTCCCAAGAAGTTGAAGCACTTCAAAATGGTGGTAATCAGCTTGCAAGGGAAGCATATTTGAAGGATTGGGACCTCCAAAGGCAAAGATTACCTAATAATGGCAATGTTGACAAGGTCCGAGAGTTTATAAAGAATGTATACATTGATAGGCGATATGCTAGAGGAAAGACCTCTGACAAACCTCCAAAAGAT…
>transcript/11251 gene=gene_transcript/11251 CDS=1-216
ATGTTTTCAGAATCATCTAAAATCCAAAGTAAACCTAAATGCAGTAATGGTTCAATACACTACATGGAACCATTTCCTCTAATTGTTGTCTTTTCGAGACTCGAGCTCACATGTTACACAAGAAATTATCTAACCTACCTACGTCTGGCTTATGAGACAGTCGAGCTAAAAGCTCGTACCATAGCAAAAACTAATGCAATATTCTACCTAAGTTGA
>transcript/11253 gene=gene_transcript/11253 CDS=1-1134
ATGGCTACAATGACGAGCTTGATTGGTCTTATCAATAAAATCCAACGAGCTTGCACTGTCTTAGGTGATCATGGCGGAGAGGGCATGTCCCTTTGGGAAGCTCTGCCTTCTGTAGCTGTTGTTGGTGGCCAGAGTTCTGGGAAATCTTCTGTTTTGGAAAGCGTTGTTGGGAGAGATTTTCTGCCTCGTGGATCTGGTATCGTCACAAGGAGGCCATTAGTGCTGCAACTTCATCAGACAGAAGGGGGAGCTGAATATGCAGAGTTTCTTCATGCACCAAGAAAGAAGTTTACTGATTTTGCTGCTGTGCGCAAAGAGATTGCAGATGAAACAGATCGCATAACTGGAAAGTCAAAGCAGATCTCTAACATTCCAATTCAACTAAGCATATATTCTCCA…
>transcript/11256 gene=gene_transcript/11256 CDS=1-1446
ATGGAGCGGTACGGTCGGCTCAGTGAAGGCTCACAGTCCGATCCGTCTCAGGAATGGACTGCTGCGGGAACCGAAACCGGTCTTGAAGAGCCTATGTGGCATTTAGGATTGGGAGTCGGTGCTGAGTCGTACCCAGAGCGGCCGGACCAGTCCGATTGTACGCACTATTTGAGGACCGGGATCTGCGGGTACGGGTCCAGGTGTCGTTTCAATCATCCACGTGACCGTGTCTCGGTTATGGGAGCTACGAGAGCAGGTGGAGGCGAGTATCCGGGGAGGGTGGGCCAGCCAATTTGTCAGTATTATATGAGGACTGGGACTTGTAGATTTGGTGCATCATGTAAATATCGCCACGCCAGGCAGGGAGCTGGTTCTGTTAGCAATGTGTCATTAAATTAT…
>transcript/11258 gene=gene_transcript/11258 CDS=1-2202
ATGGAACGGCAACTCGGTGCCGCTGACTCTGTTGCCACTCTCTCCGAGGTCGTCGTTCACTCGTCTATTCATAACAATATCAATGGCCATTCTCATCATCTTCACCCTCCCAACTCCATGAATTCCTCTGCAGATAACAGGAAGGGTCGACGGGAGACTTTTGTACTTGCGTACAAGACACTAGGAGTTGTTTTTGGAGGACTTGTAACGTCTCCACTATATGTGTACCCATCAATGCCATTGAAGTCTCCAACAGAAGAGGACTATTTGGGCATTTACAGCATCATGTTTTGGACACTTACTCTAATTGGTGTTGTCAAATATGCTAGCATAGCTCTCAAAGCTGATGATCAAGGCGAAGGTGGAACATTTGCATTGTATTCCAAACTTTGTAGGAAT…
>transcript/11259 gene=gene_transcript/11259 CDS=1-2154
GAGGGGATACAAACACAAAAACAAAAACAACAATACACTACAACGATGAATTCAAATTATTTGTTCATCCACTTTACGCTCTTATTTCTCTTCTTAACATTCACTCTTTCCTCGGCTCATGGCAATAGCCATCCAGATACTGCTCCCCTTACTGATAACAACAAGTGCCAATGTCCATGTCCCTGCCCTCCACCTGAACAAAACAACAACATTCACGTACCTCCTCAGGGTCAAGCTCCAGGTGACAACAATAAGCCTCCTCAACCTCCAAATACCAACAACCAGTCTCCTCAAACTCCAGGTGACAGCAATAAACCTCCTCAGCCTCCAATTGGCAGCGATCAACCTCCTCAACCTCCAAATAGCAACGACCAGCCTCCTCAACCTCCAAATGGTAAC…
>transcript/1126 gene=gene_transcript/1126 CDS=1-3651
ATGTTGACCAAATTCGAGACGAAGAGTAATCGAGTGAAGGGACTTAGTTTCCATAGTAAGAGACCGTGGATCCTTTCGAGTCTTCACAGTGGTGTGATCCAGCTATGGGACTATCGAATGGGGACTCTCATTGACAGGTTTGATGAGCATGATGGACCTGTTCGTGGCGTCCATTTCCATCAATCTCAGCCCTTGTTTGTCTCCGGAGGGGATGATTACAAGATCAAGGTTTGGAACTACAAGATGCATAGGTGTCTATTCACTCTTCTTGGACACCTTGATTACATCCGTACTGTGCAGTTTCATCATGAGTACCCGTGGATTGTGAGTGCCAGTGATGATCAGACCATCCGCATATGGAACTGGCAGTCACGTACTTGTATTTCTGTGTTGACAGGC…
>transcript/11260 gene=gene_transcript/11260 CDS=1-372
ATGCTTCCCGTACTGTCCCATTGTGTCAAAAGTAATTGGACATCCATTAGCCAAATATGCAGCTTTTTTTATGTCGGGAAAGGTCCTTATGACTTAGGTTCCACAAAAGAGGTGATCCCCAAACATGTGTATGTTAAGGAATCTGTTCTGCCATGTGAGAAGTTCCAAGGCTGTGATTTTCTTTTAGGTCTTGAGATGGGAAGCGCTGGCGAGGTGATGGGTGTTGATATGTTCAACGCTATTGCATTTGCCAAGGCTCAAATTGCTGCAAGAGAGCTACTACTTTCTGGCACTGCATTCCTCAGCTTAAATGACTTGTCAAAGCCACATGTTGAGAGAATTGCAAAGGCATTCTTAAATACAGGATTCTAG
>transcript/11262 gene=gene_transcript/11262 CDS=1-2271
GGGGGAGAGCAAAAAAGCCTAAAGCCAATGGAGAAACCCACTCTCCCTCTCCATCTTAGCCATGTTAACAAATCCTCCATTGTAATAAACAGGTCACTTGCACTACTTCATTGCATATCTATAGCTTTCTTGATACACTACAGAGTTTCTTTCTTCTTCCAAGAACCCAACACCAGAGCCTCGCCTTTGCTGCCATGGCTTCTAGTCTTTGCCGCCGAGCTTCTTCTTTCCTTCAGATTGCTCATGGGCATATCCTACCGCTGGCGTCCTATTTCTCGTACCGTTTTTCCCGAAAGATTGCCGGAAGATGATAAGCTTCCGGCTATTGACGTGTTTGTTTGCACGGCCGATCCGATTAAAGAACCGACTGTTAAAGTAATGAATACGGTTTTATCAGCT…
>transcript/11263 gene=gene_transcript/11263 CDS=1-1293
GGGAAGAGCTTCGGGTCGTCGATGGCTCAGGTGGACGCTTTCTTCCGGAGACTGATCAAAGAGTTCGAGGAACGCTCGTTTAATATATCGCACGCTTTCATCGACAAGGCCGTGGCCGATGATGTCCACAAGTTCACGGCCTTGGCGAGTATCTACTTCATACACAGCGATGTGTGTGACAAGATGGAGATCTGGAATTTCGCCACGAAGCGCTTCGACCCGATGTCCGCCAGCCATATACACGACGAGGAAGATCTGGATCTTGTCCCAACTGTTCATAAGCATAAATTCGGCTCGGAGATGACCCCATTGCATCGACCTTCGCGCAAAGGCTTCCTGCGGACTCGCTGGAGAATCTGCGACGAGGGAGTCAGCGACTCGTTCGAGTTGCTGAACGTT…
>transcript/11265 gene=gene_transcript/11265 CDS=1-963
ATGAAGGGGAACTTTAAGCAAGAATTTTTAAATCTGAGCTCATCGCAAAATTTCAATTTTAAATGCTCGATTATTTGCTCTCCCCCTCTTGCTCCCACTAGTATGCTGTCTTCCCATGTGCAGAATGAGTGGTCTCAACCAGAAATACAGGGAGATTTAGTGACTGCTAGAGCAGGTCATGCCGGTATAACAATTGATGAAAACTGGTATATAGTTGGTGGTGGCAATAACAACAATGGTTGCCAAGAAACCGTTGTGCTAAATATGAATAAGTTGGCATGGTCTGTCTTGACAAGTGTAAAGGGAAGGGATCCACTTGCTAGTGAGGGGCTCAGTGTTTGCTCAGCAATAATTGAGGGAGAGCACCATTTGGTTGCCTTTGGTGGCTACAATGGAAAA…
>transcript/1127 gene=gene_transcript/1127 CDS=1-1677
ATGCTTGTAATTTGGGTAGATATTCTGAGAAAAGTAATTCTATCAATGATTCAAACATTGTTAGCCAAGATTTTGAAATTAAAGAGAATATTGATCTTAATGGAGATGCATCATGTCTTCTGTTGGACGAACGGTTACTACTCACTGAACTTATTTCTGGAAATGCTGTTATGGATAATGGAACTTTCGGTTAACGTTAGGAGTGAGAATGAGAGTGTAGCAGATGCAGATGCAGATGCCAATGCTTTGCTATCCTGGATCTTTGCAGGCCCCTCGAGTGGAGAACGTTTGACGTCGTGGATGCATACCAAAGAAGAGAGAACATATCAGGGGATGGAAATTCTCCAGACCCTTGAAAAGGAGTTTGATCACTTGCAGAGCCTTTGTGAGAGAAAATGT…
>transcript/11274 gene=gene_transcript/11274 CDS=1-2025
ATGTTCCTTTCTTGTCGCTCTCTCTCCACCCAAGAATTAAACTTCAGTTCTTTACTTGTCAATCATAATTCTCAGATTTTGAGTCAGCAAAATTGCGCAAAGCTTACTGCTTTATGTAATAAAGTTGTCTCATTTGGGCATTGCAACACTATGCAGTTGGGTAGTTACATACCCAGAAGCCAAATTTACAAAATTGAATCTTGTGAACAGGGAAAGATTCTAACTTCCAATCATAGCAAGCTCAATAGGATGAAACTATTCAAATCTAGAAATGAAAAAAGTAGTTTTGTATCTGGGGATTCATTGAAAAGCTCAAATTGCAATTGCTACAAGCTAGGGAGTGTAGAATTGGGTTGTGGGGAAAGAAAGAGGAATGGGAACTTTGCTTTGATGGCTAAG…
>transcript/11277 gene=gene_transcript/11277 CDS=1-1617
ATGGCATCGGCGGTGATGGCCAATCGCGGGGAAGGCAACTGGCCGATGCAAAATAAAGGAAGTGGTCCTAAATTCATGGGAAAAGTTCCAAACCCTAACCCTAAAAAGAGAGATTTTCACCGAGAAATCTACAACGGCTGTCAAATTGACGACGTGTCGCCGGCCGTCACGCAATCAGCCGCCTCTGACGACGCGTCGTCCATCAACAGAAGGCCCAGTAACGATCACCTTCTCGTGGGTAATTACGTCAGCTTTCACATCGCTTCGTATTCGAAAAAAGAGCTTTTTGAGCTCAAGAATCGGCTAACTTCGGAGCTGGAGCAGATTCGGCAGCTAAAGAACCGAATTGAATCACAGCCGTTCAGATCCGGCTCGAAAAAGTCGTCGATTTCCGGAAAC…
>transcript/11278 gene=gene_transcript/11278 CDS=1-1782
ATGGAACAACTTGTCAACTTCATAATTCGGCCACCCAGAGCTGAATACAGTCCAGAACATGATTTGTTGGATCAAGAATTCATGCTAAAAGGAAAGTGGTACCAAAGAAAAGATATAGAGGTTAAAAACAAACGTGGAGATGTTCTTCAATGTAGTCATTACGTGCCCATTCTTAATCCTGATGGAAAGCCTCTTCCTTGTGTTATATACTGCCATGGAAACAGTGGCTGCAGGGCTGATGGTAGTGAAGCTGCTATAATATTGCTGCCTTCAAATATCACTGTTTTCACACTTGATTTCTCAGGATCTGGGCTCTCTGGGGGAGAGCATGTCACTCTAGGATGGAATGAAAAAGAGGATCTGAAGGCTGTTGTCGATTATTTGCGGGCTGATGGAAAT…
>transcript/11279 gene=gene_transcript/11279 CDS=1-2145
ATGGCTCTTTCTTCTGCGTTTGCCATTGGAGCTAAACAAACTATTGCTCCACGCTTTAATGTTTCAAAACCAAACCTTAGTTGCAGAAAACAGTTCTGTTTGAGAGCCTCAGCTGAGAAATCAGATGGCGAGGAATCGAAGAAGATGGTCATAAGGAAGGAAAAAGAAGGCTGGAAGATTGAATATTCTGAAGAGAAACCATCAACACCATTGTTGGACTCAGTAAATTACCCAGTTCATATGAAGAATCTATCTACAGAGGATCTTGAACAACTGGCAGCAGAGCTTAGAGCAGACATTGTGAACAGTGTATCAAAGACAGGCGGGCATCTTAGTTCAAACTTAGGGGTGGTGGAGCTAACAGTTGCATTGCATCATGTTTTCAACACTCCTGATGAT…
>transcript/1128 gene=gene_transcript/1128 CDS=1-1944
ATGCGTTATTATTATGAAGGAGTATGCTCATGGCAATGGTTTTATCCTTATCATTATGCGCCATCTGCCTCAGATTTTATTGGTATTGATCAATTTGAAATTCAGTTCACATTAGGGGAACCCTTCAAGCCATTTGACCAACTAATGGGTGTATTGCCTGCCGCAAGTGCACATGCTCTTCCTTTGTTTTACAGGAGATTGATGACCGATGCATCATCACCTATATTCGAATTTTATCCTACAGATTTTGAGCTTGATATGAATGGGAAACACTTCTCTTGGCAGGCTGTTTGTAAACTACCGTTTATTGAGGAGTCTCGTCTTCTTTCAGAGATTTCCAAAGTAGAGCACACATTAACGGATGAAGAGAGAAGGAGAAACAGTCTGGGTCTGGATGTT…
>transcript/11281 gene=gene_transcript/11281 CDS=1-1974
GGGGGAAGGAAATATGGAGCATTAAAATGCGAAGTCCCAAATCAGGAAGAAACAGGAGAGCGACTTGGGTGTTGTTTTTTACACCGAGTTTCTGTCTCTCTCTCTGTCACTCTCTTTAATAAATTTCAAGTTGAGGAGTCAAACGTTTCCCTTGATATTAAATTCCGGACAGATCAGATTTCCGCCGGCGATCTTGTCGTCATGTCCTCCGCCATTCGATCTCTCTTCTTCCTCTCCTCTGCTTTCTTCCTCCTCCTAATTTCTACTACTCTCGCCTCCGAGTCAGATCACAAGTATCAACAAGATGACCCCGTTACCCTTTGGGTAAATAAGGTTGGCCCCTATAACAATCCACAAGAAACTTACAACTATTACAGTCTTCCATTTTGCCATGCATCT…
>transcript/11283 gene=gene_transcript/11283 CDS=1-417
ATGTGCAGGCATGATTTTAAAAAAAAAAAAAAAAAAAAAAAAAAAAAAAAAAAAAAAAAAAAAAAAAAAAAAAAAAAAAAAAAAAAAAAAAAAAAAAAAAAAAAAAAAAAAAAAAAAAAAAAAAAAAAAAAAAAAAAAAAAAAAAAAAAAAAAAAAAAAAAAAAAAAAAAAAAAAAAAAAAAAAAAAAAAAAAAAAAAAAAAAAAAAAAAAAAAAAAAAAAAAAAAAAAAAAAAAAAAAAAAAAAAAAAAAAAAAAAAAAAAAAAAAAAAAAAAAAAAAAAAAAAAAAAAAAAAAAAAAAAAAAAAAAAAAAAAAAAAAAAAAAAAAAAAAAAAAAAAAAAAAAAAAAAAAAAAAAAAAAAAGAAAAAAAAAAAAAAAAAAATAAAAAAAAAAAAAAAA…
>transcript/11285 gene=gene_transcript/11285 CDS=1-1710
ATGGATCAATCGTCGGCGTCGACCGAGCCGGCGCTGAACGCCGCTGCCGACATTGTTCGTGCGACACAGTACGGCATTCTCGAGCGAGTCAAAGAAATCGTCGAAGAACAGAACTATGGCGTCAACGAGCGTGATACCGAGAATGTTACATTACTTCATTGGGCCGCAATCAACAACCGAATCGAGATCGTCAACTATCTGGTCTCGAAAGGAGGGATCGTTGACGCAGTCGGCGGAGAGCTCCTGTCCACCCCGTTGCATTGGGCCACCAGACAAGGTCATCTACCGATGGTTGTCCTCCTCATGAAGTACGGAGCCGACCCCTCGATCCGCGACGGCGAAGGATGCGGATGCATCCACCTGGCTGCTCAGTTCGGCCACACACCCATTGTAGCCTAT…
>transcript/11288 gene=gene_transcript/11288 CDS=1-1083
ATGAACAACATGTACAGAAAACAAGTTGCAGAGGTTGCTGATGAAGCCAAATCCGATTTCGGATACATTGAAACCGATCCTACGGGTCGCTATGGTCGTTGTGAAGATGTGCTTGGAAAAGGAGCAATGAAAACAGTGTACAAGGCAATTGACGAAGTTCTTGGAGTGGAGGTGGCATGGAATCAAGTAAAGCTCAACGAGTTGATGCGATCACCGGATGATTTGCAGAGGCTGTACTCTGAAGTTCACCTCCTCAGCACCCTAAAACACGATTCCATCATTCAATTCTACACCTCTTGGATTGATGTTGATCGAAAGACCTTCAACTTTATCACTGAAATGTTTACATCAGGGACTCTCAGAGAATACAGAAAAAAGTATAGGAGAGTAGACATTCGA…
>transcript/11289 gene=gene_transcript/11289 CDS=1-678
ATGCAGCCTTCTACAAGAGTCCTTACCAATGACTGGGAGGAGCATTTGGCTGTGAAGCACTTCTCAGTTGAGGGCCAGCTTGAGTTTAAGGCTGTACTCTTTGTTCCCAAGAGGGCTCCTTTTGATCTATTTGACACAAAGAAGAAGCCCAACAACATCAAGCTCTATGTCCGCCGTGTCTTCATAATGGACAACTGTGAGGAGTTGATCCCTGAGTACCTTGGTTTTGTTAAGGGTATTGTTGATTCTGAGGATCTTCCTCTTAACATCTCTAGAGAAATGCTCCAACAGAACAAGATATTAAAGGTCATCCGCAAAAACTTGGTTAAAAAGTGCATTGAGCTCTTCCAAGAGATTGCCGAGAATAAGGAAGATTACAACAAGTTCTATGAGTCCTTC…
>transcript/1129 gene=gene_transcript/1129 CDS=1-4050
GGGGGATGTACCATATGCTCTTCTTCTTGCTTATGTGACACTGATATGTCTATCAATTCAATGGCTTCCATTTCTTCTTCATCGAGTTTAAAACATGATCTTGAGAAACCAGACCTCCAGTTCATTCGGGTACTTGTTGTTTCAATCAATCAGTACATTCTTGGATTCATTACAAATGTTGAAAGGTGGAGTGCTTTGAAATTGAGATGTGTCTCCAAGCTGAATATGCAAAAGCAAGAGTTCTTAGAATTCTCCGAGCACTCGGTTTTATCAAATCTTTACTGGGGTATAGATAGCATTGAAGCTGCAATTCAAGCAGAATGGCCTGAAGAGAAAGCTCGTAGGTTAAGTAACTCTGAGAGAATGCTTCAGGCACCGGCATTGCTTGATGAACATGAA…
>transcript/113 gene=gene_transcript/113 CDS=1-192
ATGGCAAGACTAAGGGGTGATGCACCACTACTTTTAGTTGATGGCTCCAACTCGTTGGCAGAATGTAAAGCTTCAATTAATATTGAAACAGCCTCTGGAAAAAAACCAAGAGTCAGTAAAGCCTGGCGACCACAATTGGACCTAGAGGCACCACACAGTTCCCACAACACCCATAAAAATTCTTCTGACTGA
>transcript/11301 gene=gene_transcript/11301 CDS=1-1848
ATGTCATCTGGGTTCCCCGGTGGTGGCGGGCCGGACTTATATTCGGGTCTAGCGGGCAGATCCAGTGCTATGAACAACGGTAATCAAATTTCACAGCCGGTGTACAGATCAGCGCAGCTTCCGGGGATTTTCGTCGACCAAACGGCGTCGTCTCAGATCGCGAACCGAAACCTGATCGGCAAACGAAGCTATTCAGATTACCAAATTTCCCAGCCGCAGCAGTTCAACCCAGCCATGACTAGCCTGTTTCTCCGCTCCGTTAAGCCCAGGACGTATCAAAATTTGTCACCTAATTCTCCTCTTGATTTCTCCGTCAACAACAGTTTCGTTTCTCCAGATTTACAGCAGTCTTTCTCGTTACCTCACCGTTATAACCTGCCGCTTCTTCAACAACAGCAG…
>transcript/11304 gene=gene_transcript/11304 CDS=1-1938
ATGGGAGGAGAAGAGAAGAGGCACCAGATGATGCAGAACCTCTTCGGCGATCAATCCGAAGAGGAGGAGGAAGAAGAAGAAGAAATTGAATCCGAGCACGAGTCCAATCCTCATCCAAATTACGCTTCTGATGAAGCTGAGGGGGAACTGGAGGGTGAGGGTGAGGGTGAGGGTGAGGGTGAGGGTGAAGGTGAAGGTGAAGGTGAAGGTGAAGGTGAAGTAGAGGGTCATGGAGAAGCAGAAGTGGAAAGTGAAGGTGAAATGCGTGATGCAGAACCTGATCCTGGAGAGAGTGAGGGTGAAAGAGATCAAAGTTCTCAAGAGGTAGATGTTGTTGGTCAAAGGGAAGAAAGTGAAGCAAAGTATACGGACAGTGATGAAAAAGAAGAATATGACCAG…
>transcript/11307 gene=gene_transcript/11307 CDS=1-2097
ATGAGGGGGCCATTGGGAGCAGTGATAGGGAGATACCCATCAAGTGATGGGAGTGTGCCAATTGATGGTGGGATCATAAAGCACAACAGGAAATGTAGAGATGTTGCATTTCTTGTTATTTTTATTGCATTTTGGGTTGCTATGATTGTTAACTCTAGCTTTGGATTTAACCAAGGAAACCCACTGAGGCTTACTTACGGGCTGGACTACAAAGGTAATGTATGCGGTGACAGGCATGCAGATCCTAACCTTCGTGAACTGGAGCTCAGATATTGGTTGAATCCTAATCAGGTTTATCAAAGTGGTTTGAAAGACAGCCAATTCAATTTGGCAAATGCACGGAGTATATGCTTGTTGGATTGTCCTATCCCAACAGAGGACTCGCTAAGTTGGGTTTGT…
>transcript/1131 gene=gene_transcript/1131 CDS=1-3891
ATGGAGCTAACACGCCGGAAAATGAAGTTTCTCGAATCGATTTCGTTATTTCAAGTGTTATTTTTTTTATGTGTAGTTCGTGCTGAAAGGTCTGATACGCGCTTGCTTGCAACATCCAATGCCGCTACAGGGGAGAATCATGTGGAGGGATATTGTGCAATGTATGACATTTGTGGAGTGCGTAGTGATGGAAAAGTGCTGAATTGTCCTTATGCCACCCTGTCTGTTAAGCCAGATGATTTGCTTTCGTCGAAGATTCAAAGTTTATGCCCAACAATTACTGGAAATGTTTGCTGTACAGAAGATCAATTTGATACTTTACGGTCACAAGTTCAGCAAGCGATTCCGTTTCTTGTAGGTTGTCCAGCATGCCTGAGAAACTTTTTAAATTTATTCTGT…
>transcript/11314 gene=gene_transcript/11314 CDS=1-1461
ATGTCAAGCGAAGAGAGGCATCCATTGAGATTGTCGAATCACGAGGACTTGGAATCAGCTTCGGATTCGCCTCCGAACCGAAGCAGTACTCCCGCCGGCGGAGGCGGAATCAAGGATCTGCTGAAGCAATTGGATCGTCGATTTTCTGATCGGCGTTTAGGTTTCAAAGATCCTCCGCATTCACGCTCTCATTCGCGTTCTTCGTCTTTGGATCGTCATCATTTCGTGGACGCTCGTGACTCTCTGACGGAAAGCGCTCCTCCTGAATGGGCGTTGCTTCTCATCGGCTGCCTTCTCGGACTCGCTTCCGGTTTATGCGTCGCCTTTTTTAATATAGGGGTTCATATAATACATGAATGGGCCTGGGCGGGTACTCCGAATGAGGGAGCCGCTTGGCTT…
>transcript/11315 gene=gene_transcript/11315 CDS=1-1818
ATGTCTGACCGATTGACGCGTATAGCTATTGTGAGCTCCGATCGATGCAAGCCGAAGAAGTGTCGTCAGGAATGTAAGAAGAGCTGTCCCGTTGTCAAAACCGGGAAGTTGTGTATTGAGGTTACTCCTGCTGCTAAGATTGCCTTTATCTCTGAGGAGTTGTGCATTGGATGTGGTATATGTGTTAAGAAATGTCCATTTGAAGCAATTCAGATCATCAACTTGCCGAAGGATTTGGATAAGGATACAACTCATAGATATTGCCCCAATACTTTTAAATTACACAGGTTGCCTGTCCCAAGGCCTGGGCAAGTGCTTGGCTTGGTTGGAACAAATGGTATTGGGAAATCTACTGCACTCAAGATTTTGGCTGGGAAACTGAAACCAAATTTGGGTCGT…
>transcript/11316 gene=gene_transcript/11316 CDS=1-1995
ATGGAGATGGAGAATGAACAAGAGTTAGAGTGGCTTGAAGCGCAAAAGATCGAGATAAGTCTAGACCTTGTGGCTGCAGCCAAACAGCAGCTTCAGTTTCTTGCAGCTGTTGATAGAAACCGATGGCTATATGAAGGCCCTGCACTTCAAAAGGCCATCTATAGGTATAATGCTTGTTGGCTTCCTTTGCTTGCCAAACACTCCGAGTCCCGGATTTCTGAAGGGTATCTTGTTGTTCCTCTTGATTGTGAATGGATTTGGCACTGCCACAGGCTCAACCCAGTGCGTTACAAATCTGACTGTGAGGAACTTTATGGGAAGAATCTTGATAACTCTAATGTTGTCTCTTCCATTCAAAGCTCTTGTAAAAAGCAAACTGAGGAAATTTGGAGTAGACTG…
>transcript/11317 gene=gene_transcript/11317 CDS=1-1893
ATGGGGTCGTCTAATATTAGAGATATTTTAACGTCCTTTAGTCCTGCTTTGGACTATTTTGCTATCTGTTCTGGAGATGCTAGAATCAAGATATGGGACACATTGAAGGGCCAGGTTCAGACTGAATTTGCAGACATTGCATCAACTGAGCCCATGAGTTTGTATGATAACAGATTGGGAAAAGGGCATCTTTCGGTTGATTACACGTGCATGAAGTGGTTGTCTCTGGACAGAAAGAAAAAACGGAAGCTTGGAACTTCATTGTTAGTGTTAGGGACTGGTAGTGGTGATGTTCTGGCACTTGATGTATCGGCTGGTCAGTTGAAGTGGAGACTAAGTGACTGCCATTCCGGGTGTGTAACTGCTATTTCATTTGCTACACATAGTTCCAGCATTTAC…
>transcript/11318 gene=gene_transcript/11318 CDS=1-1713
ATGGGCTGTGTTTGGGGCAAGGGAGATCGACGGAGCAGTTCGGATCGCAGCCGCAGTTCTGAACGAGCCTCTGTTACTGTCACCGTTAACGACGCCGTTAATAACGTCGTTAGAGTTGGAAAGGAGCATGCGATAACAGAGACGGAAAAAACTAAACAGAAAACCGGTGATTTCCCGCCGCCGGAGAGACGCCGACCTCGGGGTGAGAATCAGCAAGGATGGCCGTCGTGGCTCATCGCTGTCGCCGGCGACGCCATACGTGAATGGACCCCACGTCGGTCTAACACCTTCGAAAAACTCGATAAAATTGGGCAAGGGACGTATAGTAATGTGTTCAAAGCACGTGATCTTTTGACGGGAAGAATAGTGGCATTAAAGAAAGTTAGGTTAGATAATTTG…
>transcript/11323 gene=gene_transcript/11323 CDS=1-153
ATGACACATGTCAAAGAACCCAGTGTCAGAAAGTTTAAAAGAAGAATCAGATTAACAACTTGTATGCTTTGCACTCCCGAAAATAATATTCTAAAGCTTTTGTATGTTCTCCGTTTTTTTTTTTCGTTCGAGAAAAAAAAAAAAAGAACTTGA
>transcript/11324 gene=gene_transcript/11324 CDS=1-2220
CGTCGGTTGAATCGCGCGTGGAGAAAGCTCTTGTCGGCGAATTTTCCTCAAATCCAGCGTTCCGCTACCAAAGTCAATATGCCTGAGCAAGCAGAGGTGGAAACGTTCGCGTTCCAGGCGGAAATCGCCCAGTTGATGTCCCTGATCATCAACACTTTCTACTCGAACAAAGAGATCTTCCTTCGTGAGTTGGTGTCCAACTCGTCCGATGCGTTGGACAAGATCCGTTACGAGTCTTTGACCGATGCGTCGAAGCTCGACGCACAGAAGGATCTCTCGATCCGGATCATCCCCGATCCCGAGAACAAGACCCTCACCCTCATCGATACCGGAATCGGTATGACGAAGGCTGATCTCATCAACAACCTCGGTACCATCGCCAAGTCCGGTACCAAGGCC…
>transcript/11325 gene=gene_transcript/11325 CDS=1-1815
ATGAAGAAGATGAAGTATGTATTGGTGACTGGTGGAGTAGTAAGTGGACTTGGAAAGGGAGTCACAGCCAGCAGTATTGGTGTTCTACTTCAGGCCTGTGGACTTCGTGTTACCTCCATCAAGATTGATCCTTACTTAAACACTGATGCCGGAACAATGTCCCCTTTTGAGCATGGGGAAGTATTTGTCTTGGATGATGGCGGCGAGGTGGATCTTGATCTCGGAAACTATGAGCGGTTCATGGATATCAAGTTGACCCGCGATAATAATATCACTACTGGGAAGATTTACCAGTCTGTTATTGATAAGGAAAGAAGGGGAGATTACTTGGGAAAGACTGTTCAGGTTGTTCCTCACATTACTGATGAAATTCAAGATTGGATTGAGCGCGTTGCAATG…
>transcript/11326 gene=gene_transcript/11326 CDS=1-312
ATGAGACATGGTGACACGAGTCACTGGAACCACAGATATAGTATGCCTCTCACATATGACCCTTGCTGTAGGAGGCACATGATCCCTTTCTGCAATCACTTCAGAAGAGAACTTGTTGAGAAAGAAAGAGTCGGCAAAAAAGGCAGGAGAGCACTGGTATGCTTGAGTATTGCACAACTGCACCCCTTTGGCTCTGTGGAAAACCTCATCTGGGACAGAAGCTGCTCCGCTTGTTGCACTTACTTTTCTGGTCGACAGTGTCTTCCTGTTAACAGAAATTTGATTTTCCCCTCTAAGAATGTAGTTCAATAA
>transcript/11329 gene=gene_transcript/11329 CDS=1-1626
GGGGATGGCCGTGATGGTATTTACAGGTCATTAAGACCACCTTTGGTTCTTCCCAAAGACCCAAATCTTTCTATGGTTCATTTTCTTTTTAAAAACTCTGCTTCTTATGCTTCCAAATTAGCCCTTATTGATTCTGATTCTGGTGAATCCTTAACATTTTCCCAGTTCAAATCCACTGTCATCAAGCTCTCTCATAGCTTTCGCCATCTGGGTATCAGCAAAAACGATGTTGTTTTGATTTTTGCTCCAAATTCAATCCAGTATCCTGTTTGCTTTCTTGGTGTTATTGCGATAGGCGCTATAGCATCAACTGCCAATCCTATTCACACTATCTCTGAACTTTCAAAGCAAGTCAAAGATTGTAATCCAAAACTTGTTATTACAGTTCCTGAGTTATGG…
>transcript/11331 gene=gene_transcript/11331 CDS=1-2310
GGGGAGATTGTACTGTTTGTTTCCATGGCAAATTTACCAGTTGATAAGCTTCATCTTCTTCTTGTATTACTACTAATCCTGAGCATCGTCTCAGTTCAGGTTTCAAGCCAGCTTCAAGTCTCTCAGTATCAAACCCTTGTGAGAATCCAGCAGCTGCTTAACTTTCCTTCTGTTTTAAGCCCCTTAAGCACCACCACTGTTACTGATTTCTGCAACATTCAACCAACCTCTTCACTAACTCTAGTTTGTTATCAAGATAACTTGACTCAGCTTCACATTACAGGCAATGGAGTGCTTGCTCATTATAACTTATCAGCTGACACTTTCTTTACAACTCTTGGAGGTCTCTCAGGCTTGAAAGTTTTATCTTTGGTTTCTTTAGGCTTATGGGGTCCACTT…
>transcript/11334 gene=gene_transcript/11334 CDS=1-1296
ATGTTTGCAACATCATGGAAGTTAACTCTGTTGGCCTTGGCTGTTGTGCCTATTATTTCCGTTGCTGTACGTAAATTTGGTCGTTTCCTTCGTGAACTTTCTCACAAGACTCAAGCTGCAGCTGCAACGGCTGCTTCAATTGCTGAGGAATCTTTTGGCGCTATACGCACTGTGAGATCTTTTGCACAGGAAGAGTATGAGATATCACGCTACTCTGAGAAAGTAGATGAAACATTGCTGCTTGGACTTCAACAAGCTAAAGTGGTTGGACTTTTCTTTGGAGGTTTGAATGCAGCATCGACACTATCAGTGATCGTCGTAGTGATATATGGGGCTAATTTGACAATTACAGGTTTCATGACTCCGGGTGCTCTTACATCCTTCATTCTTTATAGTCTC…
>transcript/11335 gene=gene_transcript/11335 CDS=1-2055
GGGGGAGCTGAAAATAAACGAACGAAAAAAGAAAAAGTTAGAGACGGAGTTTTTGCGCTATCTAAGATGAGTGACAAGAAATATATTATTGAAGTTGAGAAGGCGAAGGAGGCGAGTGACGGAAAGCCGTCGATCGGGCCGGTGTATCGGAGTGTTTTTGCTAAGGATGGATTTCCGGATCCGATTCCCGGAATGGAGAGTTGTTGGGACGTTTTTCGCATGTCGGTGGAGAGAAATCCAAACAATACGATGTTTGGTCGCCGTGAGATTGTAGATGGAAAGGCTGGTAAATATGTGTGGAAAACTTATAAAGAAGTATATGACTTGGTGATCAAGGTTGGAAATGCCATTCGCAGTTGTGGCGTTGAGGAAAGAGGAAAATGTGGTATTTATGGCGCT…
>transcript/11336 gene=gene_transcript/11336 CDS=1-1566
ATGGCATCGGCGGTGTTAGCCAATCGCGGCGAAGGCAATTGGCCGATGCAAACTAAAGGCAGTGGTCGTAAATTCACGGGAAGAGTTCCCAACCCTAAACCTAAAAAAAGAAATTATCATAAAGAAATCAACAACGGCGGTCAAATTGACGACGCGTCGCCGGTATTCGCACAATCAGCCGCCTCCGACGACGCGTCGTCTATCAACAGAAGGGCCATCAACGATCACCTTCTCGTGGGTAATTGCGTCAACTTCAAAGTTGATTCGTATTCGAAAAAACAGCTTTTTGAGCTCAAGAATCGGCTAATTTCGGAGCTGGAACGGATTCGGCAGTTGAAAAACCGAATCGAATCGGAACAGTTCAAACCAGGCTCGAAAAAGTCGTCAATTTCTGGCAAC…
>transcript/11338 gene=gene_transcript/11338 CDS=1-2148
ATGGCTTCCGGCGACAACCTTTCAGTTTTTAACCAAAACTATCCAGTTGAGCTCCAAAAGTACCCAAAAACACTTTCTCCCTCGCTTGCTGAGATTTTAAAGCGAAAAGACAACACTGCAATTGATCATCATCATCTAGTTGAGCTTACCCATGCCTGTAGCTCTATGCCAACTTCCTACCCGTTTGTTCTTACCTTTAATAACTTAACATACAGTGTCAAAATTCGTCAAAAACTGGAGCTTCTCTTTTGCGGAAAGGGATCTTCTGATTCACCGGAGAAGGTTTTGCTAAATGATATATCAGGTGAAGCCAGAGAAGGTGAAATCATGGCCGTTCTTGGGGCTAGTGGGTCGGGAAAATCAACGTTGATTGATGCTTTAGCGGACAGGATTTCAAAG…
>transcript/11343 gene=gene_transcript/11343 CDS=1-2058
GGGGGGGGCCTTTTCAGCAGTGGTTTCTTTCAAATTTCCTCTCAAATATTCCTTTTTTCCCCCGGGAAAATCAGTGAGAGGAAAATGAACGGAAACCTAGAAATCTCTGTCGATAAACTCCCCGTCAAACGCTTAGAGGCAATCGAAGAAAACGGCGCCGAACGATTCCCTCTAGATGTAGGTTATGATGAGAAGCGAGAATCATTGATACGGAGGATAGACTTTGCGTGGGCAGTGGAAAAAGATGAAAGCAAGAAGCAGAAGAAGAGTTCAAAAGAGGGCGGCTTGTCTGCCACTACGACGCCGTGGCAGTGGCAGAACATGGTGGAGAACTTGCAGTTGGCTCACCAGGAGCTCTCAGTCGTTATAGACCTCATCAACACTGTGGAAGCTAATGAT…
>transcript/11344 gene=gene_transcript/11344 CDS=1-669
ATGACCTCTTTAGCCTCTAAATCCACTAGTGCTTCTCAAAGGTCCCTTCCGCAGAAAAATTATCAAACCCCTGCTTCAGCTCTATATGAAACTGCTGAAGAGCCTAGAGCTTCAGCTTCAGCTGGCAGAACTGGAAATGGTGAATCTAGTGGACCAAGTGGTGCAGATCCTTTAGCCATGATGGAGTTTTATATGAAGAAGGCTGCTCACGAAGAGAGGAAGAGACAGCCTAAACAGTCGAAGGATGAGATGCCGCCACCTCCTTCTCTTCAAGGTAGTTCTGCTCTTGGAAAAAGAGGCCATCACATGGGTGATTACATACCACAAGAAGAGCTTGAGAATTTCTTGGCTACCTGCAATGATGCAGCTGCTCGGAAAGCTGCAAAGGAGGCTGCGGAA…
>transcript/11345 gene=gene_transcript/11345 CDS=1-1602
ATGGAAGCTGCTTCGGGGCAGCAAAGCCGGAAAAAGATGACCAAACAGTTGACAGCAAAGCGGGATGACACGCCGTTGCAGTCACTGTTGAGAGCAGGAAGTGTAGAATTGGTTTTGGATATGATTTCTAATAGTGAGGATTTGGAGTTGAGGGAGATGTTGTCGAAAATGAATCAATCTGGTGAAACAGCTCTGTATGTTGCTGCTGAGTATGGTTATGCTGATATTGTCAAGAGAATGATCAAATATCACGATACTGGATCGGCTGGTATCAAGGCCAAAAATGGATATGATGCATTTCACATTGCTGCTAAGCAAGGATACTTGGAGGTATTGAAGATTCTCATGGAGGCAATTCCTGAACTTTTAATGACTTCTGATTCCTCGAACACCACAGCG…
>transcript/11346 gene=gene_transcript/11346 CDS=1-267
ATGATATACTTCAAGACCGCAGAACTTCCAAACATGGCAGCAATCATAATTGGAGTCCTCTCTTCAAATCCCATCTTTTTTGACCCAATTCTCCTCACATACCAGAAGCTTGGCTCATCAACATCAAAATCATTCTCTTCTATTTCTTTTTTAAAGGCAGCAAGATCATCAGAAGCCGACAATTCAAGCAAAATTGAACTTTGGTTATACAAGGCACCATCTTTTAATTTGTGGAATTCACCTTCCATGAGGAAACTTGAGCTGTAA
>transcript/11351 gene=gene_transcript/11351 CDS=1-1140
ATGGTACTTTGTGATCATGTAAAGAAAGCCATTCCAGCATCATGGGAACCTGCTGCACTAGCAAGGTTTATAGAGACATTTGGCACCCATATTGTGGTTGGTGTGAAGATGGGAGGAAAGGATGTAATATATGTAAAACAACAACATTCCTCAACTCTTCGACCTGCTGATGTAAAGAAAAGATTGAAAGAGATGGCCGATAAGAGATTTCTAGATGCAAATGGACATTATAGCATGTCCTTAGAACAAAATGACAAGTTTGAACGCAAGGAGCAGCGATTGTGGTTTGCTGATACAAGTTCTTCAAGTTATTCATACAAAGAGGATATGGTAAGCATTTGTAAGAGGAGAGGTGGAAGTGATAATAGAAATATATCCCATAATGAATGGTTACACACT…
>transcript/11359 gene=gene_transcript/11359 CDS=1-1668
ATGGGCAACACATGCCGTGGATCTTTCACAGGAAAACTCTTACAGGGCTACAGTCAGCCCGAAGACCATTCCAATTCTAACCGAAATACTAACTCTGATCCTAGCTTTAAATCCCAGCAACCAGTTCCTCAAGAGTTTGCCAAAGAAAATCCCAAGAAAGATAATTCTGTACCTCAAATTAGCCCATCTAAGAAAGATAACATCATGAGGCGGGGGATTGATAACCCGACTTATTATGTATTAGGTCATAAGACTGCCAACATACGTGATCTTTACTTGTTGGGTCGTAAGTTAGGCCAAGGTCAATTTGGGACTACCTTTTTATGTACTGAGATTGCCACTGGTATCGATTATGCCTGCAAGTCAATATCGAAGAGGAAGTTGATTTCCAAGGAGGAT…
>transcript/11361 gene=gene_transcript/11361 CDS=1-1977
ATGGGTTGCGTTAGCTCCAAAAACGCGGCTGAGGCAGCTAGCTCCCCTGTTTTTGATGCCCCTGTTTCAAAAACAAGGGTTTCAGAAGCTGCGCCGTTGAATTTAAATTATGTTTTCTCATCAAAGAATCCATCTGCTTTTCTTGATTTTGGTTCAAAGGAAGGGGAGAAATCAGAGGATAACCTAAAGGGAAGCCGCGAGTTGAAGAAGTTGCAGAAAGGGAGTTCTAATAAGAAGAGTAATGCTTTTAGCATTAAATTGGGGATGTCTCTTAGACATGTTGATGCTGAACAGATTGCCGCCGGTTGGCCTGCTTGGCTCACTGCAGCTGCCGGTGAAGCTGTTTATGGTTTGGTGCCCATGCGTGCTGAATCTTTTGAGAAATTGGAGAAGATTGGA…
>transcript/11362 gene=gene_transcript/11362 CDS=1-2127
ATGGCTTCAGTTTCCCAGTGCCCACCTTTTGGTTTCTCCGAAAAATATTACCATGTTTCTGAAGATGGAAGTTGTGTTAGGCAGAACAGTTTCTTCCAAGGCAAAGCTGTTTTGAATCAAGGCGTTGGTTATTCTGTTATTCTTGGTTTTGGTGCCTTCTTTGCTATCTTCACCTCTTTCCTGGTTTGGCTGGAGAGGCGATATGTGGGGTCTCGTCACACATCCGAATGGTTTAATACTGCTGGCAGGAATGTTAAAACAGGACTTATTGCTAGTGTTATTGTGTCACAGTGGACATGGGCAGCTACAATATTGCAAAGTTCTAATGTTGCATGGGAGTATGGAGTCAGTGGACCTTTTTGGTATGCTAGTGGAGCTACCATCCAGGTACTTCTGTTT…
>transcript/11365 gene=gene_transcript/11365 CDS=1-765
ATGCTAAGTTGGAAAAGGGCTGTTGAATATTTTGTGAAACTTCATCATGATCTAGATGTCATATGTTCCTACTCTTTGGATCCTTCATTAGAAGGTGTTCTGCGTTTTGTGGTTCAGTTTCAGAAGTCTAAACCTGATTTGGTTGCAAGAGCTCATCTACAGGTTCTACTGGTTGAAGATGGGAAACTCTATGGACGGGATCCTCTATTTGCTTTGATCACTAAAGCTTCAGCATTGCCTGAAGTTACGAAGAACCATGATATTCAGAAGAATGAATGTTTCATACAATTAGGACGGTTAGTGATCAATATGCTCAAAGTTCTTTGCACAAATGCTGCATGGCAGAGGCGTAAGCTTGGGAAAATCTTACAAGATTGGCGTGTTATCTATGTACAGCTA…
>transcript/11366 gene=gene_transcript/11366 CDS=1-1959
ATGGGTTTCAACGCAGTTTATCGGTGCTTAATGGAGTTGTTTCCCCAGATTGATGCACGTCTATTGAAGGCTGTTGCTCTTGAACACAAGAAAGATGCTGATGTAGCTGCCCATATTGTTCTCACAGAGATTCTTCCTTTTTGGTCAAAGAAGGGCTTGAGTTCTAGTTTGATTATTTCGAGCCAGAACGCTTCTAGTTCTTCCTCTAAGGACCTAAGTCCTATAGGTCTTTCAGATGAAATAGCTGCAGGTCAGGAACATGAGGAGCTAAATGCTTTGCGTCACAGAAGAAGCAAAACTCAGTGCTCTTCCTTGGAACAGGGATCAGGAACCAGTGCGTATGCCACTAGCATTGATCTTACATGTGCTCATACTTCTGATACAATTTCTCTGGATAAG…
>transcript/11367 gene=gene_transcript/11367 CDS=1-1305
ATGTTCTCGCAACTCGAAGAGTTCCGCGCTTTGGAACTCATGCGCAGCGGTCTCGATAGGACACGATACTTGCTTGTCAAAGAGGCCAAAATCATCGCCATGACATGTACCCACGCTGCACTGAAACGTCACGAGCTCGTGCGTCTCGGCTTCAAATATGACAACATCTTGATGGAGGAAAGCGCCCAGATTCTGGAGATCGAGACGTTCATTCCACTCCTCCTCCAAAACCCGCAGGACGGCTACAACCGTCTGAAGCGTTGGATAATGATCGGAGATCATCATCAGTTGCCGCCTGTCATTAAGAACATGGCGTTCCAGAAATATTCCAATATGGAACAATCGCTCTTCACGCGTTTCGTGCGACTGGGTGTACCCGTCGTCCAATTGGACGGACAA…
>transcript/11368 gene=gene_transcript/11368 CDS=1-1071
ATGAAAATAGAAGTTAATATGGAAGGTAATTTGTGGAATGATGAGGATAAGGCTATGGTAGTAGCTGTTTTGGGAACAAGAGCTTTTGATTATTTAATGACGAGTTCAATTTCAAATGAGAACCTTTTAATGGCTGCTGGCAGTGATGAAACTTTACAAAATAAGCTTTATGGTCTCATGGACAGGCCCAATGCATCGAATTTTAGCTGGAATTATGCTATCTTTTGGAAAATTTCGCGGTCTAAATCAGGCGATTGGGTTTTAGGATGGGGAGATGGATCTTGTAGAGAGCCGAAAGATGGTGAAGAATCTGAAGCTATGAGAATTCTTAGTATTAGGCTTGAAGATGAAACTCGGCAGAGGATGAGAAAAAGGGTTCTGCAAAAACTGCATAATTTG…
>transcript/1137 gene=gene_transcript/1137 CDS=1-1152
ATGAAGAAGAATACAAAGAATTCAACGAAAAAATTCAGCGAGGCCAAGAACTCAGTTAGTGCAGATCGCGAAACGTTGATTGACGAAGTAACAGAGACAATTGAGAAGGATCTTGTTCTTCTTGGTGCGACAGCTGTCGAGGACAAACTCCAAAATGGGGTTCCAGACTGTATTGACAAACTTGCTCAAGCAGGAATTAAGATCTGGGTTTTGACTGGAGACAAGATGGAGACTGCCATCAATATTGGCTTTGCTTGTAGTTTGCTTAGACAAGGAATGACGCAGATTATAATTAATTTGGAAACCTCCAGAAATCCTAAGCTTTGGAAAAAACCGGGAGCAAAGTCTGAAATCACTAAGGCATCAAAGGAGAGTGTCCTCCGTCAGATAACTGAAGGA…
>transcript/11376 gene=gene_transcript/11376 CDS=1-1881
ATGGCGGAAATTCTCGCTGCTTTGAGGTATCTTATGTCCTCTCATGATCCTCCTCTCCACGCTCTCGTCGTTCCTTCCGAAGATTATCACCAGAGTGAATACGTTTCAGCACGTGATAAACGGCGTGAATTTGTCTCCGGTTTCACAGGAAGTGCCGGTTTGGCGCTTATTACAATGAATGAAGCGCTTCTGTGGACCGATGGAAGGTATTTTCTTCAGGCATCACAGGAGCTTACTGGTGAGTGGAAACTTATGCGCATGTTAGAGGACCCAACTGTCGATGTCTGGATGGCTAATAATCTGCCAGATGATGCGGCCATTGGTGTTGATCCTTGGTGTGTGCCGATAGAAACTGCACAGAGCTGGGAGCGTGCTTTTGCGAAGAAACAACAGAAGCTG…
>transcript/11379 gene=gene_transcript/11379 CDS=1-1071
ATGGAAAAGGAAGGAGGGAAGGTGAGGTCGTTGATAGACAAGGCGACGAACTCAATGGAACGAGAAGCGGACCCGCGTCTCCTCAAAGCCATTAAATCCGTGGTTCGTTATTCGGATTCGGAGCTCCGACTCGCCGCCCAAACCCTAATGGACCTTATGAAACGCGACCATTCTCAGGTTCGATATCTCACGCTTCTCATAATTGATGAACTTTTCATGCGATCAAAGCTTTTTAGGACCATTCTTGTTGAGAATATGGATCAATTATTGAGTTTAAGTATTGGATTCAGAAGAAATTTTCCACTTCCTGCTCCTCAAGCTATTGCGTCTATTTTGCGATCAAAGGCTATTGAATTTTTGGAGAAATGGAATGCTTCATTTGGGGTTCATTACAGACAG…
>transcript/11380 gene=gene_transcript/11380 CDS=1-1149
ATGAACTATGATTTTGATCTGGTGGCATCAGACCCTAGTGATGCTAATACAAACAGTACTACTTTGTTCTCTGATGACACAGATGACAAACCTCAAAGGAGCAAAAATCCAGAGATAGGAATGTCAACTCATCAGGAGAATGAATCTGTTGCTGTTGCTGCGTCTCCTTCTGGTACTGCTGCTCTAGAACCTATAGACCCTATTGAAATTGATGTACCAGAATATAGACCTTATGTGCCAGGAACAAGTGACCGCAGAGCCGGTCAATTTTCGTCTGGTCCAAAGAAGATTGAATTAAAGGTTTGTGAGTCGTCTGCCTTCTTCACCTATGCCAAATCAAGCATGCCAAAAAATAGTTCCTCTGGGATCATCAATGTTGATGATACTGCTGCTCAAAAT…
>transcript/11382 gene=gene_transcript/11382 CDS=1-1350
ATGGCTGGGAAAGGAGAGGGACCGGCTATCGGTATCGATCTAGGAACGACATACTCGTGTGTCGGAGTCTGGCAGCACGACAGAGTTGAGATTATCGCCAATGACCAAGGAAACAGAACGACGCCGTCTTATGTAGGGTTCACTGATACTGAGCGTTTGATTGGTGACGCTGCTAAGAACCAGGTCGCCATGAACCCCATCAACACAGTCTTTGACGCAAAGAGATTGATTGGTAGGAGATTCAGTGATGCATCAGTCCAAAGCGATATTAAGCTATGGCCATTTAAGGTAATTCCTGGTCCTGGTGACAAGCCAATGATTGTTGTTAACTACAAGGGCGAAGATAAGCAGTTTGCTGCTGAGGAGATATCATCCATGGTGCTGATCAAGATGCGCGAG…
>transcript/11386 gene=gene_transcript/11386 CDS=1-2265
GGGGGGGCTCAGATTATTAGCATGGCTAGAATGATGAAATATCTTGGCCACTTTGCTTATCATCAGCTTCTTATAATTCTAATCTTGATTCCTCTTATTGGTGCTAACGGAGAAAATAATGTACAGAATGTTTACGTAGCTTACTTGGGAAATCAACCTGTGAACAAATATTTAGGTATGCAAACACACATGGAGATTCTAGCATCTGTAAAGGGAAGTGATCATGATGCAAAGGAGTCAATAATCTATAGCTATACAAAGAGTTTCAATGCATTTGCAGCAAAGCTATCTAATGATGAAGCTCAAAAGTTGAAGCGCATGGACACAGTGCTTTCTGTTTTTCGAAATCGGTATCACAACTTGCACACAACAAAATCATGGGACTTTCTCGGGCTTCCT…
>transcript/11392 gene=gene_transcript/11392 CDS=1-1989
ATGGAAGGCGAGAAGGGAATGCTCGTACAGAGCTTGATCGATACAGTGAACGAGATATCGGCTATATCGGATTACAGGTGTACGGTCAAGAAGCACTACTGCAATTTGGCGAGGAGATTGAAGCTGTTGACGCCAATGTTTGAGGAAATTAAGGAAAGTAAAGAAGCGATTTCTGAAGAGACTGCTAAAGCTTTGGTTTCCTTGAAGGAGGCGTTAGCTTCAGCGAAGGAGTTGCTCAGATTTGGCAGCGAAGGCAGCAAGATTTACCTGGTTTTAGAGAGGGATGAAATTATGAAAAAGTTCTATGAGGTTACAGCTCAGTTGGAACATGCTTTGAGTGCAATTTCCTATGAAAAACTCGACATATCAGATGAAGTCAAGGAACAGGTTGAGCTTGTC…
>transcript/11394 gene=gene_transcript/11394 CDS=1-1449
ATGAAAGATCATGGGACACGCATAATTATATACAATCTTTGGGAGGACGATCAGGGACTTTTGGAACTTGAATTTGAAACTGACAAACATGATATCCAGCTCAGGGGTGTTAACCGAGATGAGAAGAACATAAAAATGGCACTGCAGTATCCCAATTCTAGGCATTTCCTGACTTATAGACATTCATTAAGGAGTTATGCTTCAATTCTTTATCTAAGACTTCCTCCTTGCTTTCGGATCATTCTCCGGGGAAAAGATGTTGAGCACCACAATATAGTGAATGATATGATGCTGTCCAAGAAGATTACATATCGGCCTGCTGGGATCCTGAAGGATTCATATATGGCTGCCGATGTGACTATTGGGTTTGTGAAGGATGCAAAGCATCACATTGATGTT…
>transcript/11397 gene=gene_transcript/11397 CDS=1-1710
ATGGACGTCAGCCGGCGGGCAACGGAACCAGCACGTGTCGGCGACGGAATAACACGTCACCACGAGAACAAAGAGAAGCGATCAACGTCACCGACGCCAAAAGCATCAGACGCGTTGCCACTGCCGTTATACCTAACTAACGCCGTCTTCTTCACGCTGTTCTTTTCTGTTGCGTATTACCTGCTTCACCGTTGGCGTGACAAGATCCGTAACTCAACTCCCCTCCACGTGGTCACTCTTTCCGAAATCGCCGCCATTGTCTCTCTCATCGCTTCCTTCATCTACCTCCTTGGCTTCTTCGGCATTGATTTCGTCCAGTCGTTCATATCACGCGCCTCCCCTGACGCGTGGGATCTCGAAGACGATAACGAACAAATCAACGAAATCATCTCCCGTCCT…
>transcript/114 gene=gene_transcript/114 CDS=1-5721
ATGTCTGGAGTGGAGGATCTATGGGAACGGTTAGTACGAGCTGCATTAAGGAGAGAAAGAACTGGAAAGGATGCGCTTGGTCGGCCAGTTAGTGGAATTGCGGGATATGTACCGTCTTCACTTGCAAACAACAGGGATATAGATGCAATTCTACGAGCTGCAGACGAAATTCAAGATGAAGATCCCAATGTTTCTAGGATTTTGTGTGAGCATGCTTATTCACTTGCTCAAAATCTGGATCCTAACAGTGAAGGAAGAGGTGTTTTGCAATTTAAGACTGGTCTAATGTCTGTTATCAAGCAAAAGCTAGCAAAGAGAGATGGAGGAACCATAGATAGAAGCCAAGATATTGCTCGCTTGCTGGAGTTCTACAAGCGATATAGAGAGAACAACAATGTA…
>transcript/1140 gene=gene_transcript/1140 CDS=1-2079
ATGGGTCTAGGCACGGTTATGTTCATCATTTTCAGCAGCTATGCTTTAGCTGTATGGTATGGTGGAAAGTTGATTATAGAGAAAGGATATACAGGGGGAGAAGTCGTCAACGTGATGGTTGCTGTGTTGACTGGTTCCCTGTCACTTGGGGAGGCATCTCCATGCTTGAGTGCATTTGGTGCTGGTCAAGCTGCAGCATTTAAGATGTTTGAGACCATCAACAGGAAGCCGGAGATAGATGCTTACAACCCAAAGGGAAAGATATTGGATGACATTCGAGGAGACATAGAGTTGCGGAATGTTTATTTCAGCTATCCTGCAAGACCAAATGAGCAAATATTCAGTGGGTTCTCTCTTTCAATCCCAAGTGGTACTACTGCAGCTTTGGTTGGACACAGT…
>transcript/11400 gene=gene_transcript/11400 CDS=1-1764
ATGGATTTAACGTCACATACGCAATCTGGACTCTGTATAAGCTTCCATTCAACCGATTTATCACCTCCACAGCCAAAAAAGATGATAGACGATGATTCAATTTCTCTGCAAATTGATTCAAGTTATCGCCATTCATCGAATCCGATGCCGTCACAACCGTTGCAATTACTTGAAGAAAGAACGGAGAAGTTTCAGTCCGGAAATAACGAAGGAAACGTCGATAAAGACGATGATCAAGAAGAATTTGAATTCAGCATCTTAGGTCATCCGATGTGCCTAAAACGACAGAGAGCTTCTCAATCTCTGCCTTTTCCAAAACGTCTCACGGTGGAAACGGCTCTCGATTCTTGTAGAACCGCGGTTCGATCCTGGGGAAACCAGCCACTGCCTGTGGCCGAC…
>transcript/11401 gene=gene_transcript/11401 CDS=1-171
ATGAATCTAGGTTTTGTGTGTTTGCCTAATAACAGATCGATTACGATTATCCTTTTTTGGTACCAAAACAAACTCTCTCTTTCATTGGCCACCTCGACTCCTATGCATTGTCCTTCATTATTATTAATTGAATTTTTTTATTTGACAAATTCTAGACTAATTAATATTTAA
>transcript/11403 gene=gene_transcript/11403 CDS=1-1863
ATGAGAAGCGAGGAAGCTGTTTTGTGTTTTGTGGCTCTTTTCGGGTTATGGACTTGTGTTTGTGGATTGCTTTCACCCAAAGGTGTCAACTATGAAGTGCAAGCTCTGATGGGCATTAAAGGTTCCCTGCATGATCCTCATGATGTTCTAATCAACTGGGATGAAAACTCAGTTGATCCATGCAGCTGGGCTTTTGTTACTTGCTCTGATGGTTTAGTTACTGGCCTAGGAGCTCCAAGCCAGAATTTATCAGGCACTTTGTCACCAAGTATAGGGAACTTGACAAATCTTCAGCTTGTGCTTCTACAGAATAACAATATATCAGGACATATTCCAACTGAGATTGGGAAGCTATCAAAGCTTCTGACACTTGATCTTTCTGATAACTTCTTCAATGGT…
>transcript/11406 gene=gene_transcript/11406 CDS=1-1941
ATGGCAATTAGTATAGCTGCTGGAACTGGCAATCTGCATTTTGGAGAGATTGGCTGTAAGGGGCAAAGTTGCCAACAATATTCTTTGATTTCCAGTGTGACGTTTCATGGATGCATACAGCGAGAGCTCTCGTGGTCACGTGGGATATCCAAGCTGTTGCAGTTTCAAAGGTGTAATCTTTCTCCTGTGTGTGAAAATTGGAAGTCCTCGAAAACAGTCTTCGTATCATCTTGCTTGAGAGATGGTTCCATAAAGTATTTTGATTTTTCTGTCATTGGGAGTGGAGTTGCTGGCCTCCGCTATGCTCTTGAAGTTGCAAAACTTGGAACTGTTGCTGTGATCACAAAGGCAGAGCCTCATGAGAGCAACACTAACTATGCTCAAGGTGGTGTTAGTGCT…
>transcript/11407 gene=gene_transcript/11407 CDS=1-1986
ATGATGCCCCCTGACCAGCAAGTTACTAGCAGCATGACCACCAACGGTCCCCGAGCCGACGCCGTTTTGGCCCATGCTCAACCATCCTTATATACCAACAATGTCATTCCATGTTCTGATGATGGAATCTCAGTCCAAATTCAACAACCTGCCCCTGTTAGATTCTCAATTCTCTGTCAATCCTTGCACCCCGTCACCCTCAAGTTTGAAGATGTAGCATATACTATTAATTTGGAAACAACGAAGGGTAGTTGCACTGCATCACATGACCCTAAGCAAACAAGAATTGTCTCAGTACTCAATGGTGTTAGCGGTATTGTTAAACCAGGCGAGCTACTAGCAATGCTGGGCCCATCCGGCAGCGGCAAGACCACTCTTCTGACAGCACTAGCCGGCCGG…
>transcript/11410 gene=gene_transcript/11410 CDS=1-2007
GGGGGAATTTTCCATTTTGGAAAACACACAAAAATGTCAGCAGCAACTCACAGCCTCGTCTTCTCCACAAAGACGCTCTCACTCCTCCCTCCAATTCCCAAACTGACCTTCTCTCCCTCTTCAATTCTCCGCTCATTATCTCCTCAATTTATCTCCTTTTCTCTCCACAAACAGTCCTCCTCCTCCTCCTTCCCTCTCCGCTCTCTCTCCCCCTCCAACGACGCCGTTTCCTCGTCAAACGACGATGATTTCGATGACTCATTCGAGGACGACGACGCTCATTTTGTAGATGTCGATGATCAACAATCTGACGGTCACGGTTTCGGCATTGATGTCGACGCGCTTGAACGTGAGGCCAAAGCCGCTGTACTCGAGTACTCTTCTACCTTATCTCGCGAA…
>transcript/11411 gene=gene_transcript/11411 CDS=1-1434
ATGGAGTATTACGGTCGCAACAACACGGCTAGAAACGGGTCGCAATCGGGCCACCAGCCTCATTGGAGCCCCGCTGGCCAAGCCACAGGGCTCGAAGAATCGATGTGGCAATTGGAACTGAGGGCGAACGAATCTTACCCGCAGCGACCCGGTGTGCCCGACTGTGTATACTACATGCGAACCGGAGTCTGTGGATATGGTGATAGATGTCGTTACAATCACCCTCGTAATCGTGCTGCGGTTGAGGCTGCAGTAAGGGCTACTGGGGATTACCCAGATCGACCAGGGGAACCGCTATGCCAGTTTTACCTGAAAACTGGAACCTGTAAATTTGGTGCATCCTGCAAATTCCACCACCCAAAACATTCAGGTGGATCCATGAGTCACGTTCCACTGAAT…
>transcript/11413 gene=gene_transcript/11413 CDS=1-1854
ATGACTACGATGGAGAGCTTAATCGGGTTGGTGAATCGGATCCAGAGAGCGTGTACTGTGCTCGGAGATTATGGAGGTGGCGACAACGCTTTCTCTTCTCTCTGGGAAGCTCTTCCTTCCGTTGCCGTCGTCGGTGGCCAGAGTTCTGGAAAATCTTCTGTCCTTGAAAGCATCGTTGGCCGTGACTTTCTTCCTAGAGGATCCGGGATTGTGACGAGACGGCCGTTGGTACTGCAGCTTCACAAGACAGAAGATGGTTCACAGGAGTACGCTGAGTTTCTTCACTTGCCCAAAAGACGATTCACTGATTTTGCCATGGTTCGTAAGGAAATTCAGGACGAAACTGATAGGGTAACTGGGAAGACGAAACAGATATCTCCAATTCCTATCCATCTTAGT…
>transcript/11415 gene=gene_transcript/11415 CDS=1-153
ATGCTTATCTTAGCTGTATCTTCTCATTCTATGAGCATTTTTTGTTTTACCTTTGTGTTGGCGCATCAAATTTGGTATCAGACAAGACCACTAAATAATGCCCAAACCCTAATCCTTAGGAATGGCTCCCAACAAACTAAACTTCCTAATTAA
>transcript/11419 gene=gene_transcript/11419 CDS=1-1884
ATGGGAGTTACAAATCCGCGACCCGAGGTACTGAGTCGACTCATTGACTCGGTGAAGGAGGTGTCGGGGTTACCCGAGTGCAAAAACGTTTTCAAGACAATGAATGGGAATCTGATACGTAGAATCAAGCTATTGAGTCCTTTGTTTGAGGAGTTGAGAGATAGCAATGAAGGGCTTAGTCAAGAAGAGATAAATGGCTTTGAATTGTTGGGAGATGTTTTGGGTTCGTCTGTTGAGCTTCTCAAATCAACCAATGATGGAAGCAAGCTGTATCAGTTTTTGCAAAGGGAAAAAATTGCAGCAGAGTTTCACCAGCTGACTGAACAAATTGAAGCAGCACTGACTGAGATTCCTTATGATAAACTTGATTTATCAGAGGAAGTTCGAGAACAGATTGAA…
>transcript/1142 gene=gene_transcript/1142 CDS=1-3780
ATGGAAAGAAGCAGAGAAGCAAGAAGATCAAGCATGGCGTCCGCAAATGGATTGTCAAGACGCCGCCAAAGAAGCACCAGTTTTCGTGAATCACATGATGTACAGATGGAGTTACGAGATACAGTGAGGTTCCGGGATCGAGCAAACAAACGAGATAGAGATAGAGAGTTTTCGAATCATCATAAGATTCAGAACAAGCGTAGAAGAGGAGGTAGTGTAACGGTAGGTGAAGAAGATAGTACAGAAGAAAGTGCAGCCGATGAAGAAGACTTTGAATTCGAAGAAAGAAGAGTAGCACATACGATTTCTCACAACACCACTTCGTTTTCTTCTTCTACATTAAACCAAAGTAGCAGAAAAAACTTGCCTCCAACCGGACTTGTCAAACAAGCGCCGGCT…
>transcript/11420 gene=gene_transcript/11420 CDS=1-2232
ATGAGGGGAGCTTGCCATCCTTTGTTGAGTGGGAGGAGGAGCAAAGCTGTTAAATACAATCATGGGTTCAGTTCGGCTGAGTTAATTTCATTGGCTAGCGTGTGCGAGGCCGTGTTACCCCCTTTGCCTGCCGATTCTCCGGAGGGCAAAAAGGATCATTCTAGCAAGGCCGTGGAATCTTTTTACAAAGCTTCCGGGGCCCAAGCACCAATCCCCGATGAGGTCGCGGAGATTTTGGTGAAGAGAGGATTGATAGAAGCTGTGATATTGGTGAGATTGGTGTTACTATTGCTGGCTACTAAGGTGGGGACGTTGTTGCTTTGCGGGTCACTTTGTTCAAGTGAAAAATGGCCTTATATTAACAACTTTTCAAGTATGTCATTGGAGAAAAGGGAAAAG…
>transcript/11421 gene=gene_transcript/11421 CDS=1-1158
ATGGTTGATCAAGTTCAACATCCTTCCGTCATGCAGAAGGTAGCTGGACAGCTCCTTCATTCCAGTCTTTCCCAAAATATGCAGGGTTACGAAAGGCCTGCCATGTACCAAAGGCGTGCTTCATATGGGAACTACTCCAATGCTGCCTTCCAATACTCCATGGTTGGTGCTGCCAAAACTGATCTATCTTTAGTACCATCAACTGCATCTGCTATTTGCGTCCAAGCACCAGCAGAGAAAGGCTTTGCCAGCTTTGCTATCGATTTCCTCATGGGTGGAGTTTCTGCTGCTGTATCGAAAACAGCTGCAGCTCCCATTGAGCGTGTTAAGCTTTTGATTCAAAACCAGGATGAGATGATCAAGAGTGGCAGGCTATCTGAACCCTACAAGGGTATTGGT…
>transcript/11422 gene=gene_transcript/11422 CDS=1-1518
ATGGGTGAGAAGTTTTGGGTAAATGAAGAAGACAAGGCTATGGTGGAATCGGTGTTGGGTACGGAAGCCTGTGATTTCTTGATCAAATCAGCTTCTAAAAATGTGATGGCAGACTTGGTTTCACCACCTGGTGATCTGGGGGTGAAGCTGGGGCTATGCCAGGTTGTTGAAGGGTCCAGTTGGAACTATGCGATTTACTGGCATGGCTCAAGTTTGAAATCTGGTGGATCTACCTTAATTTGGGGAGATGGCCATTGCCGTGACCCAAAGGATGGTGCAGTTGGAGTTGGGAATTCTAGCGGGGATAAAAAAGTGGACAGTGTTGAAAGGAAAGAGGAGGTGAGAAAACGGGTGCTTCAGAAGCTGCATGCATGTTTTGGTGGGTTGGAGGATGAGAAT…
>transcript/11424 gene=gene_transcript/11424 CDS=1-1800
ATGGCCTCAAAACCTGGTATTAGAAGTTCCCCAGAAAAGCAGAGGAAACTCGTTGGTAGTCAACCATCAGAAGGGGATTTGGGCAGGCCTCCACCTTTACAAAATACAAAGACAAGTAAATCTGAGCCAGTTACCCCCAGAAAGTTACCTAAAAGTGCCCAGCAAATTGAATCAAAACAAGGTTTTGTAGCAACTGCCACAGATGAGAAATCATTGAATTCTAGTAAAGAAGATTCATTCAATTCTTTAGCTGATAAGGTTGGCTCGAGTTTAACCTTGGGTGATCTGAAACAAGTGCCAACTTTTGCGGGCCCTGAAGTAAGTGAGACTAAGGGCTCTCTTGACGATGGTGATGAGCAAGAAAAGAAAACATCAGAGTATCCGGTTGGCCCTGCTTCT…
>transcript/11430 gene=gene_transcript/11430 CDS=1-1224
ATGTCTTTTAAGAGCATATTAAAGGACGTTAAGTGTGAACTTGGAAGCATATCTAGGAAAGGGTTTGATGTGAGGTTTGGGTATGGGCGGCCGAGATCGCATCGGGTGGTTCAGGATAGCTCTGTGGTGGTTGATGCTTTGAAGCAAAGCTGCTGGGCTAATATGCCGCCCGAGCTTTTAAGAGATGTCTTGATGAGAATTGAGGCTTCTGAGACAACTTGGCCTCCTCGGAAAAATGTGGTTGCTTGTGCTGGTGTTTGCAGGAGTTGGAGGGAAATTATGAAGGAAATTGTGAAAACCCTAGAAGTTTCGGGCAAGTTGACATTTCCCATCTCTTTGAAGCAGCCTGGTCCAAGGGGCTCTCTCCTTCAGTGCTACATAAAGCGAAATCGTAGTAGC…
>transcript/11436 gene=gene_transcript/11436 CDS=1-1782
ATGAGCGATTCCTCGTTTCGATTTCTTATTATCGGGTTTTTGATCGCCTGTTGCTTGACCCATGTGAGATCCGACGCCTCCGACCACCGCTACAAGGTCGGTGACGTCGTCCCTCTCTACGCCAATAAGGTTGGCCCTTTTCACAACCCCAGTGAAACTTATCGCTACTTCGATCTGCCATTCTGTTCCCCAGATTCTGTAATAAAAGAGAAAAAGGAAGCACTTGGTGAGGTGTTGAATGGTGACCGTCTTGTGAGTGCTCCATATAAACTCAACTTCAGAGATGAGAAAGAAACTGCTGTTGTTTGTAGAAAGAAGCTTAACAAGGAAGAAGTTGGTCGGTTCCGAAGTGCAGTAGAAAAGGACTATTATTTTCAAATGTACTATGATGACCTACCC…
>transcript/11438 gene=gene_transcript/11438 CDS=1-2004
ATGGCTGGCTTTTGGAGAGCACGCGGGTCTCTCGTTGTGTTTGCGATTGTCTTCTTCGGAGGTCTATTTGCTATTTCAATTGCGAAAGAGGAAGCTACAAAGTTGGGAACGGTGATCGGGATAGATCTTGGTACTACTTATTCTTGTGTTGGTGTTTACAAGAACGGTCATGTCGAAATCATAGCTAATGATCAAGGAAACCGTATCACCCCATCATGGGTTGGGTTCACCGACAGTGAGAGGCTGATTGGTGAGGCAGCAAAGAACCAGGCGGCTGTTAATCCCGAAAGGACTATCTTTGATGTCAAGAGACTTATTGGAAGAAAGTTCGAGGACAAGGAGGTCCAGAGGGACATGAAGCTTGTTCCTTACAAGATTGTGAATAAGGATGGAAAGCCT…
>transcript/1144 gene=gene_transcript/1144 CDS=1-249
ATGTTACTAAAAGAGAAATCCTCTGTGAATGAAGTAACCACCTTCTACGGTTTTTATCCCCTTCAGAAGATATTCAGAGTTAACTTCCTTGAGGATAACATAAATATTGCTCAAAATAAGTGCAGTAGCTATGCCGGAACCCATCAGACCGCCACCAATAACAGCAACATTTTTTACCTCCTTGGTTTGAGACCAATATCAGTAATATTAGGCACCTGTAAAGTTCAAAAGTTAGAGGATATATTATAG
>transcript/11441 gene=gene_transcript/11441 CDS=1-399
ATGGAGAAAGAACTTGACTTACCTTGGCGAATAAAATGCTTTGAGCTAATTGAAATGTTGAATCAAATTCAATTTGAACCAGAACTCGCAGCACATGAAGCTGGTACATCAGTATCATTCATAGGATTACTACCAGCAGTCTCTGATATTTGCAGGTTGTTCGATTCTGGAACTGAGTTATTTGGACCGCTTGATACAGAAGCAGTGCTATTACTGTTGTCTATGGTTTCTAGGCGCTCCCTATGTGAAACTGTTGGAATTCCAGCATTAACCTCACTTCTATCTTCAGACCCAAGTTCTGCCACAGTATTGTTGCGAGAAAAAAATCTCTCTTTCCACCCCCTTGTACTCTTTGAAATTGAGTCTTTGTACCTGAAAAGAGGAGGTGGTGGAGATTAA
>transcript/11442 gene=gene_transcript/11442 CDS=1-231
ATGGCTTTCCTGTGCTCTTCACCTGACTTATCTCTACTGCGGTACTCCCCACTACCAAAGCTGTTTGAGGAGCGTAAATATCCCCACTCCCCTGTTCCCCCCTCATCGTCGTCATCATCAAATAGAATAGCTTCTCTCTCATCCTCTTCATCCTCTGGCTCCGGAGGGATCCACAGCAGGCCCTCATTCTCAAAATCCACAGGTTCATTATCAGTAAACTCCTCGTTGTAG
>transcript/11445 gene=gene_transcript/11445 CDS=1-2064
ACGCCATCTCTCTCTCTCAACGACTCGTCCTCTTTTTTGGATCCATCGATTTTAACTGTAAAAAACGACATGTCGTACTCCGATTCCGACTCCTCTTCCTACGGCGGCGACTACAAAAACTTCAAACAAATCAGCCGCGAAAGATTGCTGTATGAAATGCTTCGCTCAGCAAAAACAGGGAACTCAAAATCGACATGGAAGGTACTCATCATGGATAAGCTTACTGTTAAGATAATGTCGTATTCGTGCAAGATGGCTGACATCACACAGGAAGGAGTTTCATTGGTAGAGGACATACACAGACGAAGGCAGCCTTTGCCCTCCATGGATGCTATATACTTCATCCAACCAACCAAAGAGAACGTTGTCTTGTTCTTGTCAGATATGTCTGGAAGATCG…
>transcript/11447 gene=gene_transcript/11447 CDS=1-1863
ATGGCAATGCCTGAGAAAATGCAGCACTTGTCGGCGGATGACCCGTTTGTGATGTGGTTACGCGGCGAGTTTGCGGCGGCGAATGCGATTATCGACACGCTGTGTCATCACTTGCGCGTGATTGCTGAGCCGGGGGAGTATGATTTTGTTATCAATTGCATTCAACAAAGGAGGTGTAATTGGAACTCGGTGCTACATTTCCAGCAGTATTTTTCTGTTAGTGAGGTAATCTCGGCTTTACAACAAGTCGCTTGGAGGAAACAGCAGAGGGTTTTTGATCATCATCATAATCAGCATCAGCATCAGCATCAGCAATATAATAGAACTGAGAGATCTAGATTTGTTAAGAAGGATTTTCATAATAATCATGCCGCATTTGATTCCAATTCTTCAGCTTTC…
>transcript/11449 gene=gene_transcript/11449 CDS=1-2004
ATGGACCTTGACGACTTTGATGACCTTGACAAAGTTAAACCGAGCCAGGTTCCCTCACGAGTCTCTAGATTCTTGCCGAAATCTAGTAAACCGGTGCCGAAACCCGAACCCCCTCCTGAAAAAACCGAACCTGAACAACTGAAAAAACCGAAAACTGAAGAGAGTACACAGCCAAAGACTGAACCTTCTGTACCGAATGGCGATGGGAGAATGGAGAGTAAACCGGTACCTGAACCGGGAATGGAACCGAGAAAAGAGGAGCCACTGGATTTAAAAATGGACGAATTACACTTACAAGGTGACGAAGATATGATTGTTCGAGAAATTGACGTTTTCTATACTCCTACAATTGATGCCGATTCCAAGTTATATGTATTGCAATATCCGCTGAGACCGCGT…
>transcript/11450 gene=gene_transcript/11450 CDS=1-1809
ATGGGACAGTGTTACGGTAAGACCATTCCAACAACCGAAAATGACGGGACAACCAACGCAATCAACACGACAACTATGGTCGTATCCGCCAATCAAAATCAAACGCCGTTATCGCCGTCAACTCCTGGTAATGGTTCCGTGCCTGTGAAGAATACACCTGGCCGGTCTTCTCAACCGAGCCCGTGGCCGAGTCCTTATCCTCACGGGGTGTCGGCGAGTCCACTGCCTGCCAATGTGTCTCCGTCTCCGGCTAGAGCTTCGACACCGAGTAGATTTTTTAGAAGGCCGTTCCCTCCGCCGTCTCCGGCGAAACATATAAAGGCGTCTTTAGTCAAGCGGCTTGGCGTTGGGAAGCCGAAAGAAAGTACGATTCCCGAAGAGCAAGGAGCCGAACCGGAG…
>transcript/11451 gene=gene_transcript/11451 CDS=1-1953
ATGATTATAACAAATAATGCATGGGGCTTAACGCAACAAATTTCATGGCCTCAATTGAGGCTGCCCTTTCACTCTACCGATTTCTCCGCCAAGAAATCGACCAGTACTAGTTTGAGCTTTGTATTGGGTTGTATCAGTTTCCCTTATTATTCCAAAAACAAGAAATTCAAGCACCCAAAACCCTTGTGCTGTCTTTGCAGAAGCAGCAGTCACGATAGCAACAGCAATAACAATAACATTTCTTCTTCTTGTTTGGATTGGGATTGGAATCGATGGACTCGCCATTTCTCTGAAATTGAACAAGCTGAGAGCTTTGCCTCTGTTCTCAAGTTTCAACTTGAAGATGCGATTGAGAGGGAAGATTTTGAGGACGCTGCAAACTTGAAAAAGGCTATTGCA…
>transcript/11452 gene=gene_transcript/11452 CDS=1-1692
ATGGGCAACACATGCCGTGGATCTTTCACAGGAAAAAGCTTTCAGGGCCCCAATCAGCCTGAAGATCATTCCAATTCCAAGGGCAACACTAACTCTGATCGTTCCAATTGTGATTCCTCACCACCTAGCTTGAATTCCCAGCAACTAGTTTCTCAAGAATTTGCCAAAGAAAATCCCAAGAAAGATAATTCTTTACCTCAAATTTGCCCATCTAAGAAAGATAACATCATGAGGCGTGGGATTGATAACCAGACTTATTATGTATTAGGTCACAAGACTGCTAACATACGTGATCTTTACACATTGGGTCGTAAGTTAGGCCAAGGTCAATTTGGGACTACTTATTTGTGTACTGAGATTACCACTGGTATTGAGTATGCCTGCAAATCAATATCGAAG…
>transcript/11453 gene=gene_transcript/11453 CDS=1-612
ATGAGAGGAGAGAAAGGAAATCTGATTTTGAGGAACTCTGAAGATGAAAGGCGGTCGAGGATTGGGTCTCTGAAGAAGAAAGCCTTAAATGCATCCTCGAAGTTCAAGCATTCTCTAAAGAAAAAGAGCAGAAGGAAAAGTGAGGGCCGGGTCAGCTCTGTTTCAATTGAGGATGTCCGTGATGTTGAGGAGCTTCAGGCTGTTGATGCATTTCGACAATCATTGATTATGGATGAATTGCTGCCTGATAGACATGATGATTATCATATGATGTTAAGGTTCTTAAAAGCTAGGAAGTTTGACATTGAGAAAGCAAAGCATATGTGGGCCGATATGCTTCAATGGAGGAAGGAATTCGAAGTTGACACTATTATGGAGGATTTTGAGTTCAAAGAATTA…
>transcript/11455 gene=gene_transcript/11455 CDS=1-1890
GGGAGGGGGGAAGTATTCTCGAAGAGGCATCCTCTTCAAGTTCCTCTAGGTTTCGATAGCCTTGGCATTTACCAGAGCTGCTTAAACACAACTCAACCCAACCTCATTAATTTAGATTTAGATATGGCTTCTCACGGTGCTAATTTATGGGTATTATTGGGTCTGGGTTTAGCTGGAATTCTGTTAATGACTAAAAAGCTCAAAAAAAATATCAAGCAAGATTTCGGAGCCTTCATCGAGAAACTTCAACTTCTTCCGCCGCCTCAGCCCGCTCCTCCGAAGGCCCCTCATCCCTTAACTGCCCTCACTTTTTCCGTCTCTGACTTATTCGATATCGAAGGATACGTGACTGGCTTTGGGCATCCAGATTGGGCAAGGACACACGATGCTGCTTCTAGA…
>transcript/11457 gene=gene_transcript/11457 CDS=1-1938
ATGTCGTGCCTCGCACTCTCGCTCCAACCCGTAAACGGATCCGACATCCTCCTCCAAACCCGAGAATGGTTCCCTCCGACCCGAGCCCTCGCTGCCCTCTCCGCCTTCCGCCATACCCGCGAAGTCTACGCCGCTAACAGACGCATCAGCCCCCACCCCCAGCACCAAGCCCCGGCCAACATCTCCGCCGATTCCGAAAGCGCCCTCGATTCCATCGCCTCCCTCGGCGACGATCCCCTCTCCGCCTCCAGCGGCCAGCTCATCGTCGGCGTTGAGTCTCGCTACCGCGTCGTCTACCGCCTCGTCAATTCCATCTACGTCCTCGGCATCACCAACGCCGATTATGATAACTCTATCAACGTCTTCGAGTGCATCAACGTCGTTAACCAAGCCGTTAGC…
>transcript/11458 gene=gene_transcript/11458 CDS=1-1962
GGGGGGGAGGAGACTCGACTTTCTTATCTCCAAAACGACTGTTTTTGCTTTGCTTGTTTGTTTGTTTTTAAAATTTTTTTTTTAATATTTTTAAATTCACTAAAAATGCCTGCTTGGTGGAGTAAAAAATCATGCAAGAACAAAGAAGAGAGTCAGAGCCCACAAAGCAATCACTTAAATTTCATCAAATTCTCCGGCGACAAGAAGAAAGAAAAAAACCACAAGCCCAGGAGCTTTGAGAGCAGAGATTGCAGCATAACCGGAGCTGGGTCGTCGGGGTTTTCGGGTTTTGATTCGGATTCTGGCGATAAAAAGGGACACCCTTTGCCTCGGCCGTTGGATTCTTGTTGTGTGCAGAGTGATCATGGAAACGCCTTAGGATCCTGGTCGGGTTCGGTT…
>transcript/11459 gene=gene_transcript/11459 CDS=1-2046
ATGAGTGAATTTCATTTTATGGAGTCGGTGAATCAATTTTTGAAAATATGTCGTGTTCAAACTCGGAGATGGCTTCTTGTGGTGGGGTTGGTGGCTGTTACTCATTTATTATTTCAATCCCTTTTGTTACCATATGGGAAAGCTCTTCGGTCTTTGTTGCCTGATGGTGAGGTTCCAATACATTATGCAAGTGGCCTGCTGACTTCGAAATCTTTTTCAAAGTCTGTGATGGTCCGCAACCCTCTCACAGTTGATGCTTCAGACTTGATCAGTGATTCTGTGTTTAAAGGATCTGTGAAAGTTGGTGACGATTCCAAGTTTGGTAGTGACATTGGGGATGATAGTGGGCTAAGGGATGGAGATACAAAGAATGATTTTGCATCTGAGGGGAAAGGCCAG…
>transcript/11461 gene=gene_transcript/11461 CDS=1-513
ATGCTCTTCTATGGCCCTCCAGGAACAGGGAAAACAATGGCTGCTAGAGAGCTGGCCCGTAAATCTGGATTAGACTATGCATTGATGACAGGTGGAGATGTTGCTCCCCTGGGATCTCAGGCTGTTACCAAGATACACCAGTTGTTTGATTGGTCTAAGAAGTCAAAGAGGGGTTTATTACTGTTCATTGATGAAGCTGATGCTTTTCTATGCGAGAGGAACAAAACCTACATGAGTGAAGCTCAAAGAAGTGCACTCAATGCACTTCTTTTCCGCACTGGTGACCAGTCCAAGGATATAGTTCTTGCACTAGCCACCAACCGTCCTGGTGATCTTGATTCAGCAGTGGCAGACCGAATTGATGAAGTCCTGGAATTCCCTTTGCCTGGGCAAGAGGAA…
>transcript/11462 gene=gene_transcript/11462 CDS=1-1287
ATGTCGACGAGGGGCGAACATCAAACGGTCCCACTTGCTGTGCTGCTAAAGCGAGAATTGGCTAATGAGAAGATAGAGAAACCAGATATCGTACATGGCCAGGCTAGTCAAAGCAAGAAAGGAGAAGATTTTACTCTTCTTAAAAACGAATGTCAAAGAGCCATGGGCGATGGGGTCACCACATTTTCTGTTTATGGGCTATTTGATGGACACAATGGGTCTGCCGCTGCTATTTACACCAAGGAGAATCTTTTGAAAAATGTATTAAATGCTATCCCTTCAGAGCTTAACAGAGATGAATGGATATCTGTACTTCCACGGGCCATGGTGGCTGGCTTTGTAAAAACGGACAAAGACTTCCAAGAAAAAGCTCGCACATCAGGAACAACGGTCACGTTG…
>transcript/11463 gene=gene_transcript/11463 CDS=1-570
ATGGAAGAAGACGCTGCTGATTGTCTCTCCACGACCAGAGTTTTTTGGACAATGTGTGCACCGATATCGTGCATCTTGACAGCCAGAAACTGTTCTATTATAAGGGCAACTACACCTCAGTTTAAGAAGATGCACGAACAGAAGAAGAGAGAGCTGCAGAAAGAGTACGAGAAGCAGGAGCGGAGACTGAAGACGCTTAAGCAGGGAGGGTCGAGTAGTAAGCAGGCGACGAAGAAGACGGTGGAAGCCCTGACCCGTAAGCAACAGAAGGGTCGCGCCTCGAACGCCAAAACCGACGAGGATGCCGGTCCGGCGACCCTGATCGAGAGACCGAAGGAGTACATCGTCAAGTTCAGCTTCCCCAATCCTCCACCCCTGCAACCACCTATCCTCGGTCTG…
>transcript/11464 gene=gene_transcript/11464 CDS=1-2304
GGCCCCTTTCCTCTCCTCCTCTCTTTCTCTCTTTGGTGTTGTTGCATTGTCGAGTCAAAGAATCTAGCTTACACAAGGATAATGAATGGTGTTTCAAGCACTGAAGAACCGGATTCCTCTGAGTTTGTTGAAGTTGATCCCAGTGGAAGATATGGAAGATACAATGAAATTCTTGGCAAAGGCGCTTCAAAGACAGTTTATAGAGCCTTTGATGAGTATGAAGGGATAGAGGTAGCATGGAATCAGGTAAAGCTTTATGATTTCTTGCAGAGTCCTGAAGAACTTGAGAGGCTTTACTGTGAAATTCACCTGCTCAAGACCTTGAAACACAGAAACATCATGAAGTTTTACACTTCCTGGGTTGATACTGCTAACAGAAACATTAACTTTGTTACTGAA…
>transcript/11467 gene=gene_transcript/11467 CDS=1-1539
ATGAACAACGGCGGCGGCTCCTCTGAAGCCGTGGCTCAGCCGCTTGAGTGGAAATTCTCGCAAGTGTTTGGAGAACGGGCTGCTGGAGAGGAAGTACAGGATGTTGATATCATATCTGCTATTGAATTTGATAAATCTGGTGACCACCTTGCTACCGGAGATCGTGGGGGCCGAGTGGTTTTATTTGAGAGAACTGACACACGAGACGGTGGTCATCGGAGGGATCTTGAGATGATGGATTATTCAATGAGCAGACATCCTGAGTTCCGGTATAAAACAGAGTTTCAGAGCCATGAAACTGAGTTTGATTATCTAAAGAGCTTGGAGATTGAAGAGAAAATTAACAAGATTAGATGGTGCCAGTCAGCTAATAGTGCCCTGTATCTTCTGTCCACTAAT…
>transcript/11468 gene=gene_transcript/11468 CDS=1-1374
ATGAGTGCAAGAGGTGGAAAGGTTCCAAATGCTGCTGCTAATGACAACCCGTCTGTGAAGGGGAAATATGTTACTGAAGTCTCCAATACCCAGGTTGAGCATTTGAGTGGATCTGTAGCAGATATCAGCCTGGATTCGGCTCAGGATGACGGTGGGTGGGAGGTTTATGCAAGGAAGTCCAAAAACAAAGCTGGAAGCAGTGCTGCCAAATACTTCGGTTCTCAGAATTCTAATTATAAGGTATGCGATCATCCAGATGTCCTTCAGAAACCAGGAGTGCGGGGTAATGGTGGCTCAGTGAGGGCTCCTGCCAAAACATGGACAACTCAAAATGCGGATTCTAAGATACCAGCTGGCAGAGTGAATGCAAGTCCCCAAATAACCAAAAGTGCTCCTGAG…
>transcript/11469 gene=gene_transcript/11469 CDS=1-2139
GGGGGGATTAAAAAAACAAAAACAAAAAAACAGAAACAGAAACCAAGATTAATGGATCATTACGCAAGAGAAGAAGATCATGATCATGAAGTTGAGAATGACTTCAACACAGAAAATGAAGACAAAAAAGAAGGAAAAAAAGAAGAGGAATATTCTGTAGAAAGAGCATTTGAAAACAAAGAGGTACCATCATGGAGGAATCAACTGACAATGAGGGCTTTTGTTGTGAGCTTTGTGTTGAGTGTGCTTTTCAGTTTCATTGTTATGAAACTGAATCTCACAACTGGTATCATTCCTTCACTCAATGTTTCAGCTGGCCTTCTGGGTTTCTTTTTTGTCAAAACTTGGACTAAATTTCTTGAAAAATCAAGATTTTTAAGGCAACCCTTTACAAGACAA…
>transcript/11471 gene=gene_transcript/11471 CDS=1-1155
ATGGCATCGGCGGTGTTAGCCAATCGCGGCGAAGGCAATTGGCCGATGCAAACTAAAGGCAGTGGTCGTAAATTCACGGGAAGAGTTCCCAACCCTAAACCTAAAAAAAGAAATTATCATAAAGAAATCAACAACGGCGGTCAAATTGACGACGCGTCGCCGGTATTCGCACAATCAGCCGCCTCCGACGACGCGTCGTCTATCAACAGAAGGGCCATCAACGATCACCTTCTCGTGGGTAATTGCGTCAACTTCAAAGTTGATTCGTATTCGAAAAAACAGCTTTTTGAGCTCAAGAATCGGCTAATTTCGGAGCTGGAACGGATTCGGCAGTTGAAAAACCGAATCGAATCGGAACAGTTCAAACCAGGCTCGAAAAAGTCGTCAATTTCTGGCAAC…
>transcript/11474 gene=gene_transcript/11474 CDS=1-171
ATGTCTTCCTTCTGTAAAAATACCCAATTAACAGAACAAAAAGAAAATCATATAAATAAACAAAACAAAGTAATGGAAGTTAATGACACACTAAGTTTTGACTCGAACAGAATAAAAGAAAATATTGGCATCAAAATATGGAGATTGGTACTTTTTATATATCTTTTGTAG
>transcript/11475 gene=gene_transcript/11475 CDS=1-1677
ATGCGCATCAATCGGCTACCGAGCAGCGGCCACACAACCCCATCACCTCCGGCATCACCCCGCCGTTCTCCTCGCTACCGCCACGGCCGAGGCAAGCCGGGTGGCCGGTTCACTCCGGTTGGACCCCCGGGTCGTGCCAACTTGGCCCATCGCCTCGCCTGGCTTTTTCTATCCGTTCTTCTTCGAAGGCAAGGCATTTTCTTGTTCGCTCCTCTTATTTATATCTCTGGTATGCTTCTTTACATGGGAACGGTGTCGTTTGACGTTGTTCCCATCATTAAGCACCGGCCAGCTCCCGGTTCCGTTTATAGAAGTCCTCAGGTTTATGCCAAGTTGAAGCCCGAGATGGATGCAGATAACTCCTCTGCTGATGCGATATCAATTATATGGAAAACCTCC…
>transcript/11476 gene=gene_transcript/11476 CDS=1-225
ATGATTAACTTACACTATCACTTTTATTTGTTCAGGAGGAGTATGGGGGAGGTGCCAAGGTTCACTGAAAGTATTGGGACCCATAAAATACATCCTATGAACATGACTATGGGACTCCTCAGCTCTATTTGTCTCCAAAACCTGAATAGTGAAGAGCACCTCCCTCTCCCCTCAACTTCCAATCACAAAAGCAAAATAAACAATAAAAAGACGGAGGAAAGTTAA
>transcript/11478 gene=gene_transcript/11478 CDS=1-1848
ATGTCATCTGGGTTCCCCGGTGGTGGCGGGCCGGACTTATATTCGGGTCTAGCGGGCAGATCCAGTGCTATGAACAACGGTAATCAAATTTCACAGCCGGTGTACAGATCAGCGCAGCTTCCGGGGATTTTCGTCGACCAAACGGCGTCGTCTCAGATCGCGAACCGAAACCTGATCGGCAAACGAAGCTATTCAGATTACCAAATTTCCCAGCCGCAGCAGTTCAACCCAGCCATGACTAGCCTGTTTCTCCGCTCCGTTAAGCCCAGGACGTATCAAAATTTGTCACCTAATTCTCCTCTTGATTTCTCCGTCAACAACAGTTTCGTTTCTCCAGATTTACAGCAGTCTTTCTCGTTACCTCACCGTTATAACCTGCCGCTTCTTCAACAACAGCAG…
>transcript/11479 gene=gene_transcript/11479 CDS=1-1953
ATGATCATAACAAATAATGCATGGGGCTTAACGCAACCAATTTCATGGCCTCAATTGAGGCCGCCCTTTCACTCTACCAATTTCTCCGCCAAGAAATCGACCAGTACTAGTTTGAGCTTTGTATTGGGTTGTTACAGTTTCCCTTATTATTCCAAAAACAAGAAATTCAAGCACCCAAAACCCTTGTGCTGTCTTTGCAGAAGCAGCAGTCACGATAGCAACAGCAATAACAATAACATTTCTTCTTCTTGTTTGGATTGGGATTGGAATCGATGGACTCGCCATTTCTCTGAAATTGAACAAGCTGAGAGCTTTGCCTCTGTTCTCAAGTTTCAACTTGAAGATGCGATTGAGAGGGAAGATTTTGAGGACGCTGCAAACTTGAAAAAGGCTATTGCA…
>transcript/1148 gene=gene_transcript/1148 CDS=1-816
ATGGCGGAGCTGAATGGTCATAGCTGGAGAGATGGCATGTCATCTGATAACATCAAGGGTTTGGTTTTGGCACTTTCGTCCAGTGTTTTTATTGGTTCTAGTTTTATTGTTAAGAAGAAAGGGTTAAAGAAAGCTGGCGCTTCTGGTGTTCGTGCAGGAGTTGGAGGCTATTCTTACTTGTCTGAGCCACTTTGGTGGGTGGGCATGATAACAATGATTGTCGGGGAAATTGCGAACTTTGCAGCTTATGCATTTGCACCGGCAATACTGGTCACTCCGCTTGGTGCTCTCAGCATTATTATCAGTGCTGTACTTGCTCATATCATTTTAAGAGAGAGACTACATATTTTCGGAATACTTGGTTGTGTTCTTTGTGTTGTGGGCTCTACTACAATTGTG…
>transcript/11482 gene=gene_transcript/11482 CDS=1-1296
ATGGAGGGCATTGGTGAAGCTTCTGATTCTAGGTCTGGGGAGTCTACTGTGTCTAGTTCACAAGAGAGGTGTCCTAAACAAGTATCACCTATTAGGGGCGGTGGGTCAAGAAACACGAGCCCTATGGGTCGTGTAGGATCGAGAAATACTAGCCCTTCTAGGCAAAAGGTGATTAAGACGAAACCTCGTGGGTTGGATGAGGAAACGGCTGCTACATTTGGTAAACCAGTTCACCCTGATATCCAAATGGAAGATAACATTTGGGCATTGTTGCCTGAAGACTTGCTGAATGAGATTTTGGCTAGGGTTCCTCCGTTTATGATCTTTCGTCTTCGTCCAGTTTGCAGACGGTGGAATGCAATTCTTCAGGATGGTAGTTTTCTTAAATTTCATTCACAA…
>transcript/11485 gene=gene_transcript/11485 CDS=1-2064
ATGACACGAAATATTAACGGGTCGGGTCGCCGAGTTCTGACATTTCCGGCGGCTCATCCATGCGGGTCCATTTCTCCATCAACGCTACTGAACTCTCTGATCGATCTCGCACACGATATTTGTGCTTACAAATCCGAATTATTTTCAAGCAATAAGCGAAACGTTTACGAAACGATTCGGCAAGTACAAAATCTGTTGATATTTCTTGAAGAAATACGGGTCGGGTTGGTGGATGTTCCGGATTCGCTTGTTATCAGCTTGTCGGAGCTCCATTTAGCTTTCCAGAGGATTCAGTACTTGTTGGAAGATTGTACTCGTGAAGGAGCCCGTCTATGGGTGCTAATGAAATCGGACCGGGTTGCGAATCAGTTCCGGGTCTTAATTCGGGCCATTGGCACG…
>transcript/11486 gene=gene_transcript/11486 CDS=1-1371
ATGGCCAGCACAGAAGTTGAAGAAGAATCTGAGTCATGCGTTAGAAAGGCTGTAGAGTTAAAGAAAGAGTTGCAGATACTTGTTAAGGCAATTCTTGATGAAGATAATGATTATGGAATCCAAGTTGCTAATGAAGCTTTAAGAGTCTTGTCTTGTTTGAAAGATTTGAAGTTGAAAAACTCTCATTCCTTTAAAGGTGATGATCATAATAATCTGGATTTGCCTTATGTGTTCAGGTGTCCTATTTCTGGAGAGATTATGAGTGACCCTGTTGTTTTGTCTAATGGCCAGACTTTTGACCGCTGTTGCATCCAGAGATGGCTAAATGAAGGCAACCGAACATGCCCTCAAACCGGAGAAGTCCTCTCTCATACTGTTCTTACTCCTAATCACTTGGTA…
>transcript/11487 gene=gene_transcript/11487 CDS=1-1893
ATGGCGGATCAAGAAGAGGAGGAGCTGAAAATGGCTCTGCGAATGAGCATGCAAAACACTCCGCCGGAGCCGAAGCGGAGCAAGCCGAGGGACGCTGTTTCCGGAGCTCCGTTGGCATCGCCGGAGGATTGCCGTAGACTGCAGCGCGAGCTCATGGCCTCCGCGGCAGAGAAACGGATGAAGGAGGTGAAGAGCTCGTCTCCAACTCCGAATACGTCTGTTTCGTCGCCGAAGATCGTTAAAAGCAATGAAATTGCGTTGAAAGAGAGGTCATTGGATGTGACAAAAGCGCCTTCGTCTTCAAATTCGCCGACTCCGTTGCTGAAAATCAAAAAAAGCAGCGAATTAGCGTCGAAAGAAGCGAATTTGGGGATGGAAGAAGCCAATCAGTTGTTTTCG…
>transcript/11489 gene=gene_transcript/11489 CDS=1-1920
ATGGCAATGCCTGAGAAAATGCTGCAGCAGCAGCAGTTGGCGGCGGCGGCGGCGGCCGACGACCCGTTTGTATTGTGGCTACGCGGCGAGTTTGCGGCGGCGAATGCGATTATCGACACGCTGTGTCATCACTTGCGCGTGATTGGGGAGCCTGGGGAGTATGATTTCGCAATTAATTGCATTCAGCAAAGGAGGTGTAATTGGAACTCGGTGCTTCATTTGCAGCAGTATTTTCCTGTCAGTGAGGTTATGGGGGCTTTGCAACAAGTCGCTTGGAGGAAACAACAGAGGTTTTCTAATCATCAGCATCAGCTCTTTAATAGAACTAAGAGATCTAATTTTGTTAAGAAGGATTTTCATAATAATCATGCCTCCTTCGATTCCAATTCTTCAGCTTTC…
>transcript/11493 gene=gene_transcript/11493 CDS=1-1239
ATGCACCATTTGGCGGGTCACAAGAATATTGTGACTATTAAGGGTGCTTATGAGGATTCATTATATGTTCATATCGTGATGGAGCTCTGTGCTGGTGGTGAGTTATTCGACAGGATCATCCAGAGAGGACATTACAGTGAGAGGAAGGCAGCTGAGTTGACACGGATTATTGTTGGGGTTGTTGAGGCTTGTCATTCACTTGGGGTTATGCACAGAGATCTAAAACCCGAGAACTTCTTGTTGGTTAACAAGGATGACGATTTCTCCCTCAAAGCTATCGATTTTGGACTTTCTGTTTTCTTCAAACCAGGTCAAATATTCACTGATGTGGTTGGAAGCCCGTACTATGTCGCTCCTGAGGTGCTCGTTAAGCATTATGGGCCTGAAGCAGATGTGTGG…
>transcript/11494 gene=gene_transcript/11494 CDS=1-1347
ATGGAAGAAACATTTGTTCCCTTCCGTGGAATTAAGAATGATCTCAAAGGAAGACTTAAGTGCTACAAGCAAGATTGGAATGGTGGTTTCCGAGCTGGATTCAGGATCCTTGCTCCGACAACGTATATATTCTTTGCTTCTGCTATTCCAGTTATATCTTTTGGGGAGCAGCTTGAAAGAAATACGGATGGAGCTTTGACTGCAGTGCAAACTCTTGCATCAACTGCACTTTGTGGCATCATCCATTCGATTGTTGGAGGACAGCCCCTGCTCATACTCGGTGTGGCTGAACCAACAGTGTTGATGTATACATTTATGTTCAACTTTGCAAAGGATCGGAAAGATTTAGGGGAGAAACTATTCTTAGCTTGGACAGGATGGGTCTGTGTCTGGACGGCT…
>transcript/11495 gene=gene_transcript/11495 CDS=1-1569
ATGGAAATGGAGCAAATTATGTTATTGAGAATGGTCGGTGTTGTTTTCAGTCTACTGTTATCTCTGCAACTTCCAGGTATCTTTGCCTACGGGTTGCCTATACAGTCAAAGGTTTGTGGTGGTGATCACTTAGCCTACTCAAATTCTAATGATGTTGAATTGTTTTATATAAATGGAAATCTAGTAGACAAAATTTTGTTCTGTAAGGTTCTCCAATTACATTATGCAAATTATTGTGTCTTTGAAGGCTATTCTCAAAGTGATTTCTGTGGGTTGGACCTTTCGTTAGCGAAGTTGTCTTTTAAGGCTGGAAGAAAAATTTTGCAAAAGGAGGTGAAAGAAGAACCCGAAACGCATGATGTTGGTCAAAATTCTCATCCTAGAGAGGAGAAGAATGAT…
>transcript/11499 gene=gene_transcript/11499 CDS=1-1038
AGGGGAGTTCCATTCTATTCCTTGCTCACCAAATTGAAAAGATCTAAATGGCGTCCCTCTCCAGCTCCGCTTATCCACACCCACCGGCTTTTAACCGCCGTCCCACAACAATCTCAAAGCCCATATCCGAAATTGAACCCAGGAAACGACCGCTTTATATTTCATCTTCTGACAGTGCCAACTGGAGAGAAAATCCAGAGAAGAGGAACACTAGACTTGGAGAAGCTGAAACAGAGAGAGGCAACAGAGAGGAAAGAGGAGGTGAATAGAAAGATAGCCTCAAAGAAGGCCATATCAGTTATATTACGAAGGGAGGCAACTAAAGCTGTGATTGAGAAGAAGAGAGGACCCATTAATTCCAAAAAGCTATTGCCCAGGACTGTGCTTGAAGCTCTTCAT…
>transcript/115 gene=gene_transcript/115 CDS=1-5520
ATGGCGACTGTGGCGCACGCAGATTCTAAACGAAAGTATTCTTGGTGGTGGGACAGCCACATAAGCCCGAAAAATTCCAAATGGCTTCAGGAGAATCTTACAGACATGGATGTCAAAGTCAAACAAATGATCAAGCTTATCGAAGAAGATGCAGATTCCTTCGCAAGGAGGGCTGAGATGTACTACAAGAAACGCCCTGAGCTTATGAAGTTGGTCGAGGAGTTTTACAGAGCATACCGTGCATTGGCTGAAAGATATGATCATGCAACTGGGGCACTCCGCCAGGCTCATCGGACAATGGCAGAAGCATTTCCCAATCAAGTCCCATTTGTTTTGGCTGATGACTCCCCTGCAGGTTCTGCAACTGAAGCTGATCCCCATACGCCTGAGTTGGGTCCT…
>transcript/11502 gene=gene_transcript/11502 CDS=1-1053
ATGCTCATGATGAGTATGATCAAGAGGCAACTTTATTTGTTTTTTCGTTTGAAATCTCTAAAGCAAGGCCAATCACGGAGTCTTCTTACACAGGCAGCTCGGCACCATGCTGCTCAGTTGTGCTTCGTCAATAAGGCTCTTAAGTCTCTTGAGGCAGTGGACCCACATGTGAAAATGGTCGCTGAACAGCAGCACATTGATTATCAGTTCACAGCACTTGAAGACGATGATATGGACGATGTTGATTACAATGACAGTGGCTCTGATTCGCATGGTGATGGGGAGTTAAGTTTTGACTATAGACAAAATGGCCAGGAGCAAGATACAGTTTCTTCATCAAGAAAATCAATGGAGTTGGACCAGCCAGACATCACATTTCCCCTAGTTGCAATAATGGAG…
>transcript/11503 gene=gene_transcript/11503 CDS=1-681
ATGGGGCGAAGTTTAAGCAACCATTCGGAATCCCCGGTTAGGGATCGAGGAGGGTCCCCTCGCAGGAGGAGCACGTCTAGGAAGAGCCCTTATCGAAGAGAGAGATCACCTGTGCAGCACAGAAGCTCACGTAGGGGTGGCTCTCCAGCAAGAGAGAAAGAGAGACATTTGAGTTGTGCTAAATCTCCAATGCATGCACTGTCACAGTCTCCAGTTTCTCAGTCTCCTCCTCCACATACAAGACGGTTAATGAGAGCCCGAGATGAAAGAGAAGCAGGAAAAGTGACAGGGAGGGACCGTGACAGAAATCATAGTGGGAGAAGTGACAGGGGAATGCGTATGGAAAAATCACTATCTCCTTCTCCACATTCAAAACGGTCTGCGAGAGCCCGTGATGGA…
>transcript/11506 gene=gene_transcript/11506 CDS=1-1956
ATGGATGAATTGAGAATCCAAATGCGTTCCTTCAAATTCTTCATGCTGTTTCTGCTTCTCTCTTTCGTAAGCTTTTTTCTCCGTTTCACAACAGCAGCTGATCCAATTTACATCTATCATAATTGCCCAAACGCTACGACTTTCACCAGAAACAGCACCTTTGAATCCAATCTCAATCGCTTCCTCTCTACTCTGCCCACTAACGCCAGCCGCAGCAATGGATTCTACAGAGGCTTCTACAACAACACCGTAGGCCAAGACTCTGATTCTGAAAGAGTCTACGGCCTCTTCCTCTGCCGCGGGGATCTTGGCACCAGCAACTGCCAAGATTGCGTTACTTTTGCTGCCAGAAATGTAACTCAGCGCTGCCCTGTTGAAAAACAAACCACAATATGGTTC…
>transcript/11507 gene=gene_transcript/11507 CDS=1-162
ATGCCTTTCTTAATTTACACAGTCCGCATTTCTGGAATCATCATCATCATCATCAACATCATTATTATTATTAGTTTTTTCTATAGAACAAAAACAGAAACAACCCAGATTAAGACATGTAATAAAGAGTTAATTAGAATAATCCCAAATGAGCTTTCATAG
>transcript/11508 gene=gene_transcript/11508 CDS=1-1740
ATGTCTACTGCTGATATTGCATTGAATCCCATTCTTCAAGCTCATGGTTACTGTAATAGCCTAGCAGATCGGTCTTCAAGCGAGTCCATTTTGATATATTTAAGCGTTTCTGGTTCTTTGGTACCGATGCGTGTACTAGAGACTGATTCGATCCAGTCAGTGAAGCTTAGGATTCAAACATGCAATGGGTTTGTTGTGAAGAAGCAAAAGCTTGTGTTTGGAGGGAGGGAGCTGGCACGTAATTGTTCTCTTGTTAAAGATTATGGTGTCACTGGGGGTAATGTTTTGCATTTGGTTCTTAAATTGTCTGATCTTTTGCTTATTACTGTTAGGACCAGTTGTGGGAAAGAATTAGAGTTTCATGTTGATAGGTATAGAAATGTTGGGTATTTAAGGCAA…
>transcript/11509 gene=gene_transcript/11509 CDS=1-1743
ATGTCGGGCGGAGGTACACAGATGAGCTTGAGGAAAGCACTTGGTGCCCTCAAGGATACCACCACGGTTTCATTGGCTAAAGTCAATAGTGATTACAAGGAATTGGACATTGCTATAGTTAAGGCTACAAATCATGTTGAGCGCCCGGCAAAGGAAAGACACATCAGAGCTATTTTTTCTGCTATTTCAGCCACTAGACCTCGCGCTGATGTTGCATACTGCATCCATGCTCTTTCAAAACGATTATCAAAGACACATAATTGGGCGGTTGCATTGAAAACCTTAATCGTTATTCATCGTGCTTTGAGGGAAGTGGACCCCACATTTCATGAAGAAGTCATTAGTTATGGCCGAAGCAGGGGCCATCTGCTTAACATGTCTCGTTTTAAAGATGTTTCA…
>transcript/1151 gene=gene_transcript/1151 CDS=1-273
ATGCTTATCCTCACAGGTAATTTGAAATGCACTATTGACCGTGATGGAAGTGTCCTTATACAAGGAGTTATGACTGAAGGAGACGTGATGAAAAACACATCAAAAGTATACAAGATGTTAAAACAGCAACTTTGTCCGCCCGGAGAATTCACTCTTTCCTTTACTTTGCCAGGACCTGTTGATGGCCGGCTTTTTTATCCTACTTTCCGCCCTGATGGAATCCTGGAGGGGGTTGTTATGAAGGAAAGAAAGGCCGGCGTCAACTTTCCTTAG
>transcript/11511 gene=gene_transcript/11511 CDS=1-2067
ATGTCAAGTTACGTAGGAATTCTTGTATCAGATCCATCGCTTCAGAACCAGTTCACGCAGGTTGAGCTTCGGAGTTTGAAGACTCACTTTATGAGCATGAGAAGAGATAGTGGAAAGCTAACGGTAGGTGATTTAGCGTCAAAGATGTCGAGATTGAAAGTAGTTGGAGAGAATCTAAGTGAAGAAGAGAGAGCTTCGCTTATTCAAGATTATCACTGTAATCTCCACGACGAAGTTGATTTTGAGCTCTTTTTGAAGGTTTATTTAAAGCTACAAGCTCATGCGAATGCGAGAACAGGAAGCAATGCGAAGAACTCGTCTGCATTCCTCAAGGCAGCAACCACTACATTGCTTCACACCATTAGTGAATCCGAAAAAGCCTCTTATGTTGCACATATC…
>transcript/11516 gene=gene_transcript/11516 CDS=1-1677
ATGAGTGATTCTAAGTTATTTGTGTTTGGGTCATTTACTGAAGATGAAACCAGGTCATGGCTGCAAAGCCAATCATCTGGGAGTGTGAAAAGGCCAGTTCCATCTGGGAGAGCTGAAAAACTTGCTGAAGATAAAGATTTGAAATTTGGTTCTTTGAATTTTGAAACAGGGAGATCTTTGGTTGGTTCAACTGGTAAACTGAATGCAAAGTCAGGTGTTGCTAATGGTCCAGTTGATTTTCAGCCCTCGACCACGCTTAAGAAGGACGATAAAGTGAAGAGTGTAAAAGCATCGAATGATTTCTTGTCGGGAGACACAGGAGCTCCAAAAGAAAATGGACACGTTAAAAATTCTACTGATGGTGCTGCCATTAATAATAGTGTGAAAGATCTGAAAGCA…
>transcript/11518 gene=gene_transcript/11518 CDS=1-1428
ATGAAGCTAGGAAACACTACAAATATGAAACCATCAGCTCTGACGACACTGCTACCCTTGTATATACAAGTGGAACCACTTGGCAATCCAAAAGGCGTTATGCTTACACATAAGAATCTGTTACACCAGATAAGAAGCCTATGGGATATCGTACCTGCTGTGAATGGTGATAGATTTCTGAGCATGCTTCCACCTTGGCATGTATATGAGCGAGCTTGTTCTTATTTCATATTTTCGCATGGAATTGAACAAATGTATACAGTTGTGAGAAACTTGAAGGATGATTTACAACGGTACCAACCACATTACCTGATTTCTGTTCCTTTGGTATATGAAACACTATACAGTGGGATTCAAAAACAGATTTCCACAAGCTCTGCTGCTCGTAGAATTATTGCG…
>transcript/11519 gene=gene_transcript/11519 CDS=1-273
ATGGGTGTGGGTTTCCTGGAAATTGGCCTAATGTGGACATCACCTTCATCTACTTCACCATCCACAACAACTTCCTCATCCTCATCTTCATCCTCAAGCAAATCTGGTATTGTTTCAACAGTACCCACAGTTTCATCCTTGCTGACATATCCCTTCTCTGTAAGAATTGTCAGGACTTGTTCTTCCAATGATGAGAGGGCCTTTCTTCGAGGCATTTTGTTCTTAATTTGTAACACTTTCACCAATTCCTCACCAGCAATTTCCTGTAAGTAA
>transcript/1152 gene=gene_transcript/1152 CDS=1-450
ATGTCCTGCAGGTTCTCCAACATTGAATCAAACTTTTTCCAAGGGTCCTCCTCAACTATATTCAATCCTCTGACATTTGACATGTGCGTTGATTCATTACTAGCTCGGGATCCTTTAGATTTACAGGGTTCGATCATTCTTCGTTTTTTGATTTGTGCCACTCAGTCAAATTCTACTAGTTTCTCTTCCGCTTCTATGGTTAATTTTTTGACCCCTTCAAGATCAATCACCCTCAAGCACTTTAAGCCACATCGAACCTTCGATTGCAACTCACTCTACAATCTATTGATGAAGATTCCAGGTAAATGGTATTCGGATATATATGACACTGAGCTCGCCAAACCATCAAACCTGTCAATATACTCATGGAGAAAACCATCTTACCGTATGGAACCCAAT…
>transcript/11528 gene=gene_transcript/11528 CDS=1-1194
ATGGGCACCGCCACTCCCACAACCCGGACTCCTCCTCTTAACACGACGGAGCCCCTCCGCCGCACCGCCTTTAACCGTGTGTTCGCGGCAGTTTACACGTGTGCCATAATTGCTCTCCTCTATCACCATCTACAAACACTCATCCACTGCAAAACCATTGTGCCTTTTGTCATATCACTCTCTTTTTTAATCTCGGATTCCGTTCTAGCTATCATGTGGGCAACCATGCAAGTCTTTCGCATGCGTCCGGTTCGTCGTAAACAATACCCTGAAAATCTTTTAAAAGTCTTGAAACAGAGTGAGTTTCCCGCTTTGGATGTGTTCATATGCACTGCGGATCCGTACAAGGAACCGCCTATAAATGTTGTGAACACGGCTTTATCGGTGATGGCTTATGAT…
>transcript/11531 gene=gene_transcript/11531 CDS=1-1356
ATGGGGTCAGCTTGTTGTGTTGCTGCAAAGGATGGGATCCTTCCTAATAGAACCAGAGTTGAATCTTCGCGTAGAAACATCACTCGCTCTGCATCGTGGAGCTTCAGGCGGGATAATCAAAGGTGTGCAGCTGATGAAGTAGAAGAATCTCTGTATCAAATGTCTCGTGGGGTCAGTAGGAACTTAAGTGGGGAGATAAAAGGGGCTTTAGGTTCTGAAATAAGTAATCTTTCTGATGGCGGTAGCCTTGAGAATATTAGAACACCATTCTCTCCGAAATCTCCAGTCCATGAAGAAATGGGTGCGAATTTGAAGACTATGGCTTCAGACATATCTATGGCAAGCAATTATTCTGCTGAAGTCAAATCCTTGGCTAGCAATTATTCTGTGGAGGTGAAG…
>transcript/11533 gene=gene_transcript/11533 CDS=1-1782
ATGGAGGAGGACAAAAAGGTAAATAAAATGAACAGTGGGATACCGGACGCGGACACGGTGTTCGAATGCGTGATGCCGTACATAGATGATCCGAAGGATAGAGACGCGGTGTCGTTGGTGTGTAGGAGGTGGTACGAGCTGGACGCCTCGACGCGTAAGCATATAACGATAGCGTTGTGTTACACGACGACGCCTGAGCGGCTGCGGTGTCGTTTTGGAAACTTGGAGTCGTTGAAGTTGAAGGGGAAGCCTAGAGCGGCGATGTTTAATTTGATTCCCGAGGATTGGGGCGGCTATGTGACCCCGTGGGTTGAGGAGATCGCGGCGTCTTTTACTTGTTTGAAATCGATTCATTTTAGGAGGATGATTGTGAGAGATTCCGATCTGGAGGTTTTGGCC…
>transcript/11535 gene=gene_transcript/11535 CDS=1-234
ATGCAATCTAAAGCACAAAAGCAACAAGCCAAGAAACCACATATGGAACATAATAATTTTCAATGCAAAATGCTTTTGAGTATATTTTGTATCCTTGTAATTCATCAATACAGATTTCAAATAAATATTACAATGCTTGGCCTTCACAACAACGACACCATTGATAACTTGGAGAATCTAACAAAGAGAACTACATATTATAAGTTAACCTATCCTTATTCCACGACATATTAA
>transcript/11537 gene=gene_transcript/11537 CDS=1-162
ATGATATTTGTGTCATTATTTATGACATTTTTTTATGTCATAAATATATCAAGATTTTATGTTTATGACACAAAATTATCATCTATTTATAACATATTTCGTGAGACTTCTATAAAGAAAAGTCTAAAAAATGAATCTTTTTTTATTAGTGCTGGCATGTGA
>transcript/11538 gene=gene_transcript/11538 CDS=1-1788
ATGGGAGGTGATAGTGAACAGGGTAATACTGATATGATGCAAAGGATTCAGTCTTCATTTGGAACTTCATCGTCTTCAATTCCAAAACAACAAACTTTATTATCTTCAAACCAACTTGATTTACCTCAGCTGAACACAAATCAACTACGTGCACGCCACTTTTCGCAGTTTGCAAGTAATTTTGGTGTTGATTGTAGCAAAAGAGTTGGTATACCACCTTCACACCCTAATCAAATCCCCCCCATTTCACCATATTCTTTGATCCCAGTGTCTAGGCCGGCTAACCAGCAAAGGGGTTCGCAAAATTTTAGCCCGGGACCCACCCATTCACGATCTTTATCGCAGCCATCCTCATTTTTTTCACTTGATTCTTTGCCTCCATTGAGCCCGGCCCCGTTT…
>transcript/11539 gene=gene_transcript/11539 CDS=1-2127
GGGGGGGAAGAAGCATGGACATCTCTGCATCTTTGTCTCTTCTTCAACACTGATAAAGATTTAAAGCAAGGCAAACAACCTGCAACTTGTAACATTTTTGAGACAAAACTAAACATGGGTTTCAAAATTTCTCTCTTTTCTTTCCTTGTAATGTTCACATTGGTTAATGCAAATACAGAGCTAAGAGCACTCATGGACATGAAAGCAGCTTTAGACCCAGAGCAGAGGTACCTCTCTTCATGGACTATCACTGGTGACCCGTGTGATGGTTCATTTGAAGGGGTAGCATGCAATGAGAAAGGACTGGTGGCTAATATTTCTTTGCAAGGGAAGGGTTTGTATGGCAAGTTATCACCAGCCATAGCTGGGCTCAAGCATTTGACTGGCTTGTACTTGCAT…
>transcript/1154 gene=gene_transcript/1154 CDS=1-645
ATGTTGATCATAAGCTTAGACATGACAATTCCGCGCCATCAAGTTTGCCAGGTGATATGTTCACTTTGCGGCACCGAACAGGAGGTTCAGCAAGTTTGTGTTAATTGTGGGGTGTGCATGGGCGAATACTTCTGCGAGACTTGCAAGCTGTTTGATGATGATAAATCCAAGAAACAATATCATTGTGATGGATGCGGAATATGCAGAATTGGTGGACGTGAAAATTTCTTCCACTGCAATAAGTGCAGATGCTGCTACTCGATGCTTTTGAAGAACAGTCATCCATGTGTAGAAGGTGCAATGCATCACGACTGCCCCGTCTGTTGTGAGTATATATTCGAGTCAAGGCATGATGTAACTGTCTTGCCGTGTGGGCACACCATTCACATAAATTGCTTG…
>transcript/11546 gene=gene_transcript/11546 CDS=1-1650
ATGGACTCTGCAAGGTGTTGGTTTAACAAGTTGAAGTCGAAAGACAAGGTGAAGCCTTCCAAGAAAAAGGAAACTACAGGCCATGGAAAGGAGGAGTCAAAAGCTCAAACAAGTGAAGAAGTTCCATCAAATGTTACCAAGCAGAAGGTGGCAGCTGCAAAAGAGTACATAGAAAACCATTACAAGAAGCAGATGAAAAGCCTCCAGGAGAGGAGGGAACGACGCAATATTTTGGAAAAAAAGTTGGCTGATGCAGAGGTCTCTGAGGAAGAGCAAAGTAACTTACTAAAGTATTTGGAGAAGAAGGAAACTGAATACATGCGCCTTCAGCGGCATAAGATGGGTGCTGATGATTTTGAGCCATTGACCATGATAGGGAAGGGTGCATTTGGAGAGGTT…
>transcript/11548 gene=gene_transcript/11548 CDS=1-1923
ATGGGCAAGTTTTCAGGGATGCATGGCCTTGGTAGTGGTGGAGGCAGTGAAAGAGCTTCTTTGTTAGATCACGGTGGGAGGAGAAAGAGAGATGATGCCTCGGAGAATGGTAACTTGACCGACCTTGAGCATGGGGATGCAGTTCCGGCTGCCAACGTGGGGTTCAGTAGAGTATTTGCACTAGCAAAGCCAGATGCTGGGAGACTGATAATCGCTACTGTTGCTCTCTTAATTGCCTCTGTGTCAAGTATCTTGATTCCAAAATTTGGTGGGAAAATAATAGACATTGTGTCAGGAGATACTGAAACAGCTGAACAGCGGGCTGAAGCTTTAGGTGCAGTCAGGAACACTATCCTCGATATCTTTCTGATTGTTATAGTTGGTTCAGTTTGTACAGCA…
>transcript/11549 gene=gene_transcript/11549 CDS=1-1038
ATGATGTTCAAGCAGATACTAAAAAAGCTTCCTCGAAAGTCATCTAAGACAGGTGATAATCGTGAACATGGCGGAAATTCAGTCACCCATTCAACTGCTTCCACCGGTCCAAGAAGCAGTGATTTGGGAAAAAGTAAAGCTGGGAACTTCAACGGTGTTTCTCCTCAGGCGAATGATTCTGCTTCAGATGCAGTGCAGAATTATGCCAACAAAATTCAGCTAGGTGTGAATTTGAGGCTGAATGGTAATTCGGTGCTTTCTTCCTATGACTCATTGCCTGCATTGAAGGATGTTCCAAGTGCCGAGAAGCATAGCTTGTTTATAAAAAAGCTGAATTTGTGTTGTGTTGTTTTTGACTTCACCGATCCAACAAAGAACCTCAAAGAAAAAGAGCTTAAG…
>transcript/1155 gene=gene_transcript/1155 CDS=1-2190
ATGACAAGAGGTAGGATTAGGGCAAAACTGAGGAGGAGCCAGCTCTATACATTTGCTTGCCTTAGGCCACATGTCAATGAAATCGAGGGGTCAATACAGGGGTGTCCCAGAGTTATATATTGCAACCAACCTCATATGCACCGGAAAAGACCTTTAAAGTATTGCACGAATTATATATCAACCACAAAGTATAATTTTTTCTCATTCATGCCTAAGGCACTCTTTGAGCAATTCAATCGAGTTGCCAATATTTACTTCCTTATTGCTGCGCTTCTTTCAATGACACCGATTTCACCATTCACTCCTGTAAGTATGCTTCTTCCCTTGGGAGTTGTTGTTGGGGCAAGCATGTTAAAGGAGGCTTTAGAAGATTGGCGAAGATTTATGCAAGATAAGGAG…
>transcript/11550 gene=gene_transcript/11550 CDS=1-630
ATGGCGACTGTCAGGATATGGACATATGACTCGGAATCTCCAGCTTCTAGAAACGCAACGATATACTGTGGAGCAGAGATTATGTCACTTGAGTGGGAGTGTAAATCTGATCGTCTGCTTCTAATTGGCACTGCTGATGGAGGCATTAAAGCATGGAATGTTGATGCCAAGAGAGTTGTTTGTGATCTCCATACAACTCAAGCATTTCCTAGTGTCTTGGACCTAAAGTGCAGCCCGGTGGAACCAATTTTTGTATCAGCAGCAGCATCCAGAAGCTATAGCTCAACTAGTATTGATAATTGGGGGTTTGCCTCGTTAACTGTATGGAACATGAAAACGTGGAAAGCCATGACAGTCCTTCCTCTTGGTGAAGATCCACCAGCAATAACCTCTTTATGC…
>transcript/11552 gene=gene_transcript/11552 CDS=1-2082
ATGAGTCTTGTTTCTGCCGGCGGTTACCCCCTCGGTTTCTTGCCACGTAAGTCAAAACCAAGGGCTAATAAAGCAACTGTCAAAGCAGCTCTGGTGGAAGCGAGGCCAAGAGCAGTGCCGGCGCCGAGGAAAGGCTCTGGCTCCGGCTCCGTGCAAAAAGTTTTGGTTGGTGGTAGAACGGACGACCTTCAAGCGGAGGCAAAAGCCTTGGCACGTGCAGCAAACGCCTCCATTTACAGCCCCGAGCTTCTTGCCCGCAAGTATAGTTCACGGCCCGTTCAGGTGTTGCGTAGAACCTTGCAAATTTTGATAGCTCTGGGTTCATTTTCCCTAAAATTATTGATAGACCAACGAAATGGAGTGCTTGATCAGAACAAGAGGAAGCGGGCCGTTGAGCTG…
>transcript/11553 gene=gene_transcript/11553 CDS=1-699
ATGAAATTCTCATATACGGTTCTCAGAGGGGAGTCCCCTTGGTTTACCTATCTCAATAAAGTCTACGATTGGTTCGAAGAACGTCTCGAGATTCAGGCGATTGCAGACGATATAACTAGTAAATACGTTCCTCCTCATGTCAACATATTTTATTGTCTAGGAGGAATTACGCTTACTTGTTTTTTAGTACAAGTAGCTACAGGGTTTGCTATGACTTTTTACTACCGTCCGACCGTTACTGAGGCTTTTGCTTCTGTTCAATACATAATGACGGAAGCTAACTTTGGCTGGTTAATCCGATCGGTTCATCGATGGTCGGCAAGTATGATGGTTCTAATGACAATCCTGCACGTATTTCGTGTGTATCTAACTGGCGGTTTTAAAAAACCTCGCGAATTG…
>transcript/11555 gene=gene_transcript/11555 CDS=1-1839
ATGCTAGCTAAAGTTTCAAGAATGGAGGAAGCAAGTTCAGATCAAAGAGAGACGAGGCAACAAGAAGCTAATGCTCCGAAGAGAAGAAGAAAGGGTGGCCTCATTACCATGCCATTTATTATAGCAAACGAGGCGTTTGAGAAGGTGGCAAGCTATGGGCTGGTGCCGAACATGATACTGTACTTGATGAAAGACTATCATTTGGGAGTTGCCAAGGGTACAAATGTAATTTTCTTCTGGACTGCAGCTACCAATTTCATGCCTATTTTGGGTGCTTTCCTTGCTGATTCTTATTTGAGTCGATTCCTCACCATTGGCTTAGCTTCCTTCTGCAGTCTCCTGGGGATGATTCTCCTATGGTTAACAACAATGATTCCACGAGTAAAGCCTTCTCCGTGC…
>transcript/11557 gene=gene_transcript/11557 CDS=1-1986
ATGAACACGATTGAGAATATCGATGAGAACCCCAATCAAGAGTTGGTCGAACCAAATCCCCAAAATCAAACGCAATCTCAGAGCCGGCGGCCACGTGGCTTCGCGGCAACGGCGGCAGCCGCCAATAGTAATGCATCTTCTGGAAAGGTGAAGAAAGAGAGGGAGAAAGAGAAGGAGCGAACCAAGCTTCGAGAGCGGCACCGCCGTGCTATCACCAGCCGTATGCTTGCTGGCTTGAGGCAGTATGGTAATTTCCCTCTCCCCGCACGTGCCGACATGAACGACGTGCTTGCTGCCCTCGCACGTGAGGCTGGCTGGACTGTTGATCCCGATGGCACCACCTACAGACAATCTCATTCTCAATCTCATCTCCACCAACATATGGCTGCAGCAACAGCG…
>transcript/11562 gene=gene_transcript/11562 CDS=1-1791
ATGCTGTGCTCACGGGCGGAGTTCAAGGCCGGCCAGGATAATCTCCCCATTCTGAAGCGTGACTGCACCGGCGACGCCTCTGAGCAGGCCATCTTCAAGTGCATGGAACTCGCCAACGGAAACGTCGTCTCCTACCGCCAACGCAACCACAAGGTTTGCGAGGTTCCCTTCAACTCTACGAACAAATACCACGTCACCATCCACGAGAACTCCGAAGATGCCGGATACCTTCTCTGCATGAAAGGAGCTCCCGAACGTATCCTCGACCGATGCAGCTCGATCTACCTGAACGGCAAGGAGAAAGTGCTCGACGACGAAATGAAAGAGGCCTTCAACAACGCCTACCTCGAGCTCGGAGGTTTGGGAGAGCGTGTCATCGGATTCTGTGACTACAAACTG…
>transcript/1157 gene=gene_transcript/1157 CDS=1-2334
ATGAATGCACTCCAGGATCAAAAAGAGGGCATTGTATTTGATGACACAAGCAATTGTTTGGCTGAGAGGCCAAATCAGAAATGGCCTAATACATGTGATCCCGTCGTGAGCAAACCTGTGGATTGCGGTAAAGATAAGTGCTCGGGAGGAGGCTCCCCACCTTCAACAACATCATCTCCAATGCCATGGAAACCAATGCCAGCACCCGAACCGAAAAGACCTACACCGACTCCCCCGAGACCATCACTGCCGCCACAATTCAATTCTCCTACACCGGTGCCACCACCGAAGAATTCTTATCTTATAGGAAAAAATCCACCTGCACCAACTAAATGGACTCCAACACCTGAACCGTCAAAACCATCACCTCCGCCGCTAGAGCAATCTCAACCACCATAT…
>transcript/11570 gene=gene_transcript/11570 CDS=1-1086
ATGACATTGCACTCGATCATTATTCAAAAACTCTTAAGCACGAACGCCCACTTGGGGCGGCGCGTGGCAGCCCATCACTTCAAGCAATACACAGAGGGATTCCGTAATGGAATGACCATTATCAATCAAGACAAGACCCTCATTTGTCTCCGTAACGCTTGTCACTTCATCTCTTTGTTAGCCAGACAAAGAGCCGCATTCATGTTTGTGAATACAAACCCTTTGTTTGATGAAATTATCCTCCAAATGACTCAGAAGATCGGTTGCTATAATCCCAACATGAATGCCCTCTCGCGGATGGGTGGATTTTTAACAAACAGTTCTAGTCCCAAGAAGTTTAGGTCTAGAAACAAGAAGATTCGGTTCGGGCCCACCAAGTTGCCGGATTGTGTGGTGGTT…
>transcript/11574 gene=gene_transcript/11574 CDS=1-1257
ATGAGGACCTTAAGACTGTTTTTGGGAAGTACGGTACTAAATCAAACCAGTGCAATTGTCATGAAGGACTCTAATGAAAAGTCTAGATGTTTTGGTTTTGTTAACTTTCAGAGCCCAGATGCTGCTGTTGCAGCGGTGGAGAAGTTGAACGGGACCACCAACAGTAACAAAGTTTGGTATGTGGGAAGAGCTCAGAAGAGAGCTGAAAGGGAGGCAGAGTTGAGAGCTACGTTTGAACAGGAAAGAATGAGTAGATATGAAAAACTCAAAGGTGCTAATTTGTATTTGAAAAATCTGGATGACAGCATAAATGATGAAAAACTGAAGGAGTTATTTTCCGAGTTTGGAACTATAACGTCATGCAAGGTCATGCTTGATCAACAGGGGGTGAGCAAGGGC…
>transcript/11576 gene=gene_transcript/11576 CDS=1-579
ATGCATCACACTACTGGAACTACTGAGATATGTTCAAACCATGAAGAATGCGAGGCACGGCGATCCCAAATCAAGTTGACAAAAGGATTTGCAGCGAAGGAGCAAGTGAAAGGCCATATGGTGAACGTTGTCAAAGGGTTGAAGTTATATGAGGATTTGTTTACTGATTCAGAGCTATCTTTGTTAACTGACTATGTCAATGAACTTCGACTAGCTGGCCAGAATGGAGAACTCTCAGGTGAGACCTTTATTTTATTCAACAAGCAGATGAAGGGAAACAGGAGAGAGCTCATTCAGTTTGGCATTCCAATTTTTAGACACATACAAGAGGAAGCCACAAGTAACAATGAAATTGGTAACCTAGAACCAATTCCTGCTCTTCTTCAATCGGTCATTGAT…
>transcript/11579 gene=gene_transcript/11579 CDS=1-1257
ATGAGGCAAATTGAGACTGCTCAAGAAATGATAAAGGAAGTTTTGAGTCAGACTGTGAGGCCGTCACCTCTCTCTGGTGGTTTTAACCAGCAGGCTTATCGACCACGTGGGCCTACCGGTCCAGCTCAATGGGGTCCACGGGGTTCTCACCCTGCTCAACCGATGGGATATGACTATCCACAACGAGGACCTTATCCGTCTCAAAATCCCCAGTATCCGCATGCGACATATGGTAATTATCCTCCACAGCAAATGGGTCCAAGAAGCAACTTTGGTGGTCCTCCCAGTATGCAGAGTGGTGCTGGTGGTTATGATTACTATGGTGCGCAAGGAGGTCATGCATCTGATCGCCCAGTCTCTGGTTCACATTCAACTTCCATTCCTGGGCATCCTTCAGTC…
>transcript/1158 gene=gene_transcript/1158 CDS=1-3846
ATGGCCGCGTTCGAAATGGACGACGGCACCGTATTGTCCCTCGAAAACGACGACGGAGACTTGTGTTCATCAATCCTCTCCCGGTTCTCGAGCTCCATGCAAGATGACCACCAGCACCTCTGCGCCGCAATCGGCGCCATGTCTCAAGAACTCAAGGACCAGAACCTCCCTCTCACTCCCATCGCTTACTTCGGCGCCACGTGTTCCTCCTTGGACCGCCTCCTCTCCTCTCCGGACCCCGACCGCTCCGGCCACGTCATCGGCTCCCTCACCACAATTCTCTCTCTAGTCCTTTCAAAAATATCGGCGGCGGTGTTGAAGAAGAAGGGAGATTTCGTAACGGACATTGTCGTGCGTGTTTTGAGGTTGAGTTCCGTCACGGCCGCTGCCGCCTCTTCG…
>transcript/11580 gene=gene_transcript/11580 CDS=1-1935
ATGAAATCTCGAACGAGATCTACGTCGACGGCGGTGGCGGCGACGACGATCGCCACTTTCCTGCTTCTTCTGATCCACGGCTCTTACTCCTTCTATCTCCCCGGCGTCGCTCCTCAGGACTTCGTAAAGGGTGATGAATTGTATGTGAAAGTTAACAAATTGACCTCTACAAAGACACAACTTCCTTACTCATATTACTCTATTCCATACTGTCAACCAAAGCAAATAGTGGACAGTGCAGAGAATCTTGGGGAAGTACTTCGTGGTGACCGCATTGAAAATTCTCCTTATGTGTTTAAAATGAGGGAACCACAAATGTGCAATGTTGTTTGTCGGCTTACTCTTGATACCAAAACTGCGAAGGCATTCAAGGAAAAGATTAATGATGAATATCGTGTC…
>transcript/11581 gene=gene_transcript/11581 CDS=1-1647
ATGATCAATACGGCCAACGGTATGATTTCGCAATCGTCTTCATCGGCAAACGCGCAGTCTCCGGGTCTTAAGACCTATTTCAAAACCCCAGAAGGAAGGTATAAGCTTCACTATGAAAAGACCTACCCTTCAGGTCTCCTCCACTACGCACACGGCAAAACAGTCACTCAGGCTACCTTAGCTCACCTCAAGGATAAGCCAGCTCCATCAACACCAACTGCTCCACCTTCAAGTTTTAGTGCCAGCAGTGGGGTGCGGTCAGCTGCAGCGAGGCTTTTGGGTGCAGGGAATGGTAGTCGTGGGCTTAGTTTTGGTGGAGGCAATGGGGGAAGTAAAACCCTTAGTGGGAGTAGTAGGATGGGTGCATTGGGTGCTTCGAGTTCAAGTACTTCTATGATT…
>transcript/11582 gene=gene_transcript/11582 CDS=1-1962
ATGATAATAACGAACCATGCATGGGGCTTAACGCAAGCAATTCCAGCGCCTCAATTGAGGCCGCCCTTTCATTCTATCGATTTCTCCGCCAAGAAATCGACCAATACTAGTTTGAGCTGCGTATTGGGTTGTTACAGTTTCTCATTTTGTTCCAAAAACAAGAAAATCAAGCACCCAAAACCCTTCTGTTGTGTTTGCAGTAGCAACAGTCACGATAGCAATATCACTTCTTCTTCTTCTTCTTCTTCTTCTTCTTGCTTGGATTGGGATTGGAATCGATGGACTCGCCACTTCTCTGAAATTGAACAAGCTGAGAGCTATGCCTCTGTTCTCAAGTTTCAACTTGAAGATGCAATTGAGAGGGAGGACTTTGAAGAAGCTGCAAACTTGAAAAAGGCT…
>transcript/11586 gene=gene_transcript/11586 CDS=1-396
ATGATGTTGTTGCTTACCCTTTCTAGTATCGACGACCGTTTGTTCATGCGAATCACACACCTGAGTCTTGAACTTGCACCCGAACTTCCTATTCAACGATCCTTTCCAACCACTAACTGGGCCCTTCTTATCAATATTCTCTATCACTTTCTTCATGGTAGAACACTCTCTCTCCAGTTGATGCACCCGCGTCCTCATGCTATCCATGTCCAGCCGCAGCACTTGATTCTCCCTCACTGCTGTCCTCCACGTGGCACTACCTCTCATCTCCTCACCCCCACCAACTCCCTCTTCTTCTGCCTCTGTCTCCTCCTCCTGTCTTATCCCCGATGCTCTCCCTGCTTCTTGCGGCGCCACCTCTGCCGACAACAGTGTCCCGGCTATCGCGTGGCGTAA
>transcript/1159 gene=gene_transcript/1159 CDS=1-2892
ATGGTTTGTGCGGTATTTGTGCAGGGTAGTGGTTCTGCAGCTCAAGGTGAAATTTCCTTTGTTTCTTGGAATAGCAAGGTTCAACACATTTTAGCATCCACTTCTTACAATGGAACAACTGTTGTTTGGGACTTAAAGAAGCAAAAACCTGTGATAAGCTTCTCAGATTCAATTAGAAGGCGGTGCTCTGTTCTGCAATGGAATCCTGATGTTGCCACTCAGCTTGTTGTTGCATCAGACGAAGATGGTTCACCTGCTCTGAGGCTTTGGGATATGAGAAATGTAATGTCGCCAGTAAAAGAGTTTGTGGGGCACACCAAAGGTGTAATTGCAATGTCCTGGTGTCCAAATGACAGCTCCTATTTGCTTACTTGTGCAAAAGATAATCGTACTATTTGC…
>transcript/11596 gene=gene_transcript/11596 CDS=1-1992
ATGGGAGAAATGGTGTTGAACAGTGAAGGGTTAGTGGAGATGAAGAAGAAAGATGGAGTAGGGAAGTGGGAAAGGTGCTTACAGAGGATGGCTTTAAGGGTTTTGCTTGTTGAATCTGATGATTCTACCAGGCAAATTATAACTGCCCTTCTCAGGAAATCTAATTACAGAGTTACTGCTGTTCCTGATGGCTTGAAGGCCTGGGAGATAATGAAGGGAAGACCGCATAACATAGATCTTGTATTGACCGAAGTGGATTTGCCTTCAATAAGTGGATTTGCTCTTCCCACACTTATTATGGAGCATGGGATTTGCAAAAATATCCCTGTTATAATGATGTCTTCACAGGACTCAGTTAGTACGGTTTATAAATGCATGATGAGAGGTGCTGCTGATTAT…
>transcript/11598 gene=gene_transcript/11598 CDS=1-1980
ATGGATCCAGAGCACACGTTTATACGAGTTCAAGAGAGATTCTCGCGAGTGCTGACGCCGAAAGTTAGGGCTACTTTCGAATACATTTATCTTTTCATTGCTATCACTTTGTTCTGTGTTGTCGTTGTTATGCACGCCAATTATGTTCAACAGCCTGGCTGTTCTAGTGAATTTGTTGGATTTGTGATGACGGAAGCCCAACTTATACAGATCAAGATAACCAGTGCAGGCCTGTGGTCATGGAATGACTCTTATTCTAATGTTGTAGATAAGTTAGAAGTTTCAAAATTGGATGATGATGGATTGGCATTCTCGGCTGCACAATTTTGGTCGAATTGGATCGGTTCCAGTGCTAGGACAGACAAATTAGCATTGAAGTTTTGGAGGACTGATACAGAA…
>transcript/116 gene=gene_transcript/116 CDS=1-2997
ATGTCGAATATGGATGCGGGGCTGACAAGGCGGCCGTCGAGAAGCGCCGCCATGACAACCTTCTCCACGGAGGTTTTTGATAATGAGGTAGTTCCATCTTCACTCGGCTCCATCGCCCCAATCCTTCGCATTGCAACCGAAGTTGAAAGTGAACGCCCTCGAGTCGCCTATCTCTGTCGGTTCTATGCATTTGAGAAAGCGCATAGGTTGGATCCCAGCTCCAGCGGCCGTGGGGTGAGACAGTTCAAGACATCTCTATTGCAAAGACTGGAGAGGGACAATGCATCTAGTCTTGCTTCCCGGGTCAAGAAGACTGACGCCCGGGAAATAGAAAGCTATTATCAACAGTACTATGAACATTATGTTAGAGCACTGGACCAGGGGGAGCAAGCAGACAGA…
>transcript/1160 gene=gene_transcript/1160 CDS=1-180
ATGGCCTTTAGTTGCTTTCTTTGTATCCTTATTTCTCCCGGTCCAGAAGGGATCAGACCTTTATTCCTTGCCATATATCCTGCCAAAACCCGAGGATCACCGCCCAAAGGAAAGAAACCTACACCAGCTGACCTTACAAAAGTCTTGAAGTTAGCATGGGTGGCCAACCTAACACGATGA
>transcript/11600 gene=gene_transcript/11600 CDS=1-378
ATGTTCACAGAGAAAGGCCGTAGCCTGACGTTAAGGGACACGTTGAAACCGGTTCTGATTCCGTGTTACGATCTTTCAAGCACGGCGCCGTTTTTGTTTTCTAGAGCCGACGCGCTCGAAACGGAGAGTTTTGATTTTAGACTCTGGGAAGTCTGTCGCGCCACGTCAGCCGAACCGGGTTTGTTCGACCCGCTTTTAATGCGTTCGGTTGACGGTCAGACTCGGTGCGTGGCGGTTGATGGTGGGTTGGCTATGAGCAATCCGACGGCTGCGGCGATCACGCACGTGTTACACAACAAGCAAGAGTTTCCATTCGTGCGAGGAGTTGAGGATTTGTTGGTCCTATCGCTAGGGACCCGGCCAGTTACTAGAAGTTAG
>transcript/11602 gene=gene_transcript/11602 CDS=1-1575
ATGTCAGGGTTACTTAATCAATCTTCTCTCAATGGGTCGGCTTCAAATATTCCAGACGGCACTGGGCGATCTTTTGCCTCATCTTTCTCTGGACAGTCCGGTGCGGCTTCTCCTGCTTTCCATCACAACGGAACTATTCAAGGGCTTCATAATATTCATGGAAGCTTTAATGTTCCTCCCATGCAGGGTACACTTGCATCAAGGAATTCGACAATAAATAACGTGCCGTCTGGTGGGGTTCAACAACCTACTGGAAGCCTTTCTAGTGGAAGATTTGCATCAAATAACCTTACTGTTGCTCTCTCTCAGTTATCTCATGGAAGCTCCCATGGTCATTCAGGAATCACAAACAGAGGAGGTCTGAGTGTTGTTGGAAACCCTGGATTTAGTAGTAACACA…
>transcript/11603 gene=gene_transcript/11603 CDS=1-162
ATGACTTCGAAAGAATTGAATGAAGAGCCATATGAGGTGAAAATCTCATTTACGATACGATTTTGTACAGTGGCAATAAAGGTGACTTATCTGTCAACTTTTCCACTATCATCTCCAAAAAAACAAACTCTGCGCTACATAAGGTTGCCAGAATACGATTAA
>transcript/11604 gene=gene_transcript/11604 CDS=1-1224
ATGTTGAAAATTGTTGCTCCGGTGCAAGCATATTGGAGGAAGATACTGGGAAAAAACTGTGCAAAAACTGAACCAGAGTTTAAAATTGCTGATATGATCCCAGAAACTGATGGAAGCTTAAAAACACATCCTCGTGAAAAGAAGCTTATTGATTTTAGAAAAAAGCTGTATCTTGCACCTCTGACCACTGTTGGGAATCTTCCTTTCCGAAGGGTTTGCAAAGTACTGGGAGCAGATGTAACGTGTGGTGAAATGGCAATGTGTACGAATCTTTTGCAGGGGCAAGCTTCAGAATGGGCTCTGCTGAGACGACATTCATCTGAGGATTTGTTTGGCGTACAAATATGTGGGGCATACCCAGACACTTTGGCTCGAACTGTTGAACTTATTGATCAGCAA…
>transcript/11605 gene=gene_transcript/11605 CDS=1-240
ATGAGTTATAAAATATATCTCCTCACATTCAATAATACCCCATGTCATATTCATTCTTGCCCAGTATTTTACACTCATCACCTAAAAAATATAAACATTTACTTATTTGCACTTGTTCCCATTTGTAAGCTATGTTTAAATCTTGCAATGCGCAAACCCCTCCAGGGTCCAATCACTGTTACTAGAACGCGCATGCTGCATCTTAAAACAACAAACTTACACCCCAAAGATTACCAATAA
>transcript/11606 gene=gene_transcript/11606 CDS=1-1947
ATGGCCGGAAAAGGAGAGGGACCGGCGATCGGTATCGATCTAGGGACGACATACTCGTGCGTCGGAGTCTGGCAGCACGACAGAGTAGAGATTATAGCCAACGACCAAGGGAACAGGACGACGCCGTCTTATGTGGCGTTCACTGATACGGAGCGTTTAATTGGTGACGCTGCTAAGAACCAGGTTGCCATGAACCCCATCAACACCGTCTTTGATGCTAAGAGGTTGATTGGTAGGAGATTCAGTGATGCATCAGTCCAAAGCGATATTAAGCTATGGCCATTTAAGTTGATTCCTGGTCCCGGTGACAAGCCCATGATTGTTGTTAACTACAAGGGTGAAGAGAAGCAGTTTGCTGCTGAGGAGATCTCTTCTATGGTCCTCATCAAGATGCGTGAG…
>transcript/11608 gene=gene_transcript/11608 CDS=1-378
ATGGATCAGGCTCGAGAACTTGTCTCTGCATTGCCAGACGTGTTTCCTGATAGTGTCATGCCATTACTGCTTCAAGCTGCTGTCTTAGTTAGGGAGAACAAGGCTGGGAAAGCTGAAGAACTATTAGGACAGTGTGCTGAGAAGTTCCCTGACAAGTCTCAAATTATTCTCTTGGCAAGGGCACAGGTTGCTGCTGCCGCCAACCACCCTCTTATTGCAGCTGAGTCTCTGGCTAAGATACCTGATATCCAGCACATGCCTGCAACTGTGGCCACCCTTGTGGCTCTTAAAGAGCGTGCAGGAGATATCGATGGTGCAGCAGCTGTTCTTGACGCTTGCAATCAAATGGTGGTTAAATGCAATGGCCGAGGAGAATAA
>transcript/1161 gene=gene_transcript/1161 CDS=1-2703
ATGGAAATGGAAGATTCCTTTTCTGGTGCAATGATAAAGCTGACAGCAACCAATTACTCCCTCTGGAGACCTCGGATGATAGATTATTTGCATTGCAAAGATCTGTTTGATATAATTGAGGTGAAGGGAGAGAGACCAGATTCTGTTAAAGAGTCTGACTGGAATAAACTCAACAACAGAACTCTGGGTCAGATTAGGCAGTGGATCGGCCACAGTGTCTTCCACCACGTAGCACAGGATACAGATGCTTACGAAATGTGGAAAAAGCTGGAAGACATGTACCAGGCCAAGACAGCTCGGAATAAAGCCCTGTTAATGAGGCGATTGGTGAATTTGAAGCTACGGAGTGGAACTTCCGTTGCAGAACATACCAATGAGTTCCAGAGCCTGGTGAACCAG…
>transcript/11611 gene=gene_transcript/11611 CDS=1-1896
ATGGGGCATGGCAGCTCAAAAGAAGATGAGAAAGTCTCGCACAAGTCTCGATTCAGGAACAAGTTTCACATCCATCGCGATCGACGTCATCATCGGGACAATGAAAGCCCTGGATCTCATCAAAGAGTTATCAACGAAGAGAATTTCGCCGGAATCGCTCTCCTCACTCTGATTAGAGCGGAGATGAAGTTCAAGGACAAGTGGCTTGCATGTGTTTCACTCGGAGAGCAGACGTTTCGCACTGAGATTTCTGATAACACGGATAAACCTATCTGGAATTCTGAAAAGAAACTTCTCTTGGAAAGAAATGGACCTCGTATTGCTAGGGTATCGGTGTTCGAGACAAATAGATTGTCGAAGAGCAATCTTATTGGATATTGTGAAATTGATCTCCTTGAA…
>transcript/11617 gene=gene_transcript/11617 CDS=1-1065
ATGGTGATGGAGAAAAATAACAACGAGAGCTGCGGGAGTAGAGCGAGCGACACGTCATCAACATCGTCGCCGCCGCTGCCGCAGCAGCAGCATCAGAGCCGGCAGCATCGTCAGAAACTTGAAGTTTACAATGAGGTACTTCGTCGCCTTAAAGAATCGAACAACGAAGAAGCTAATCTGCCTCGCTTCGAGGACGAACTCTGGACTCACTTCAATCGCCTCCCTGTTCGATATGCTTTGGATGTGAATGTGGAGAGGGCTGAGGATGTACTTATGCACAAGAGATTACTACATTTGGCTCATGATCCGAATAATAGACCGGCAATTGAAGTCCGTCTTGTGCAGGTTCACCCCGTCTCTGATCGGAATTCAGCTGATTCTATTCTTCCAGACTCCGAA…
>transcript/11618 gene=gene_transcript/11618 CDS=1-2016
ATGGTGACTGGTTGGAGACGAGCTTTCTGCACATCAATCCCCAAAGAAAGAGAAACCAACTCCCCACCGCCAGTGTCAACAACTGATAATAAGCAACAAAATTGCAGCAGCCAAAGCCCAAGATTCAGCTCGAAATTTGGATTTTTGTCCAATCCTTCAACGCCTTGTTTGCAATCTCAGCCAGTTTCGAGCCGAAGCCTCGGTTGCAAAACCAGCAGTACTTCATCAGTTCCTAATAGCCCCAAGCTCCAATGCAAAACAACAAACAGCAGCCCCAGATTTTCATCCCTTTTCTCCAATCCTTCTTCTCCCAAATCTCCCTCCACCTTCTCCTTTCTCAAAACCAGCCTCCGTCTCTCCAGAAACCGATGTGGGATTTGTCTGCAGAGTGTGAAAACC…
>transcript/1162 gene=gene_transcript/1162 CDS=1-309
ATGAATGCAAACCTTGTTGAGGTTTTGGAAAATTTCACTGTAGCTGTTGGTATTCTTAAAGATGCATGCATTATGTGCAGATCCCTCCCAACTATAAGACACAAAAATATACAACATATCAAAATCAGAAGCTGCCATCACATTCTGTGTAGTAATTTATGTTCTCCCAATATCAGGTTCTTTCTTATCTTTAGGAATAACAGCAAGAATGTGGGTTCCATCAATAACACCAATATAATTTTTAAATGGCTTAAACTGAAGTTTACTTCTAAATTTGGCATGAACTTCTTCAAACTGACCCTCCCTTGA
>transcript/11622 gene=gene_transcript/11622 CDS=1-1896
ATGAAGGAGCAAGGTGGCTGTGAGATTGAAGCCATTGGTATTAACTTCAGTGTCTACACACAAAATAGAGCAAACCCTTTTAAAATCTTCACAAAAAACAAGCTAAATGATGATCATCAGCATGTACAAGAAGAAACTCCCAGGTATGTTTTGAAAGACGTGAGCTGCAAGGCAAAGCAATGGGAAATTCTTGCGATTATCGGGCCAAGCGGAGGTGGAAAGTCTTCCTTGCTTGAAATTCTAGCAGGAAAGCTCACTCCCCAAACGGGTACCATTTTTGTGAATGGTAACCCTATTGACAAAGCTCATTTCAAAAAATATTCTGGCTACGTCACTCAGAGGGATATCCTTTTTCCTTTACTTACGGTTGAAGAAACTCTCACCTTTAGCGCAAAGTTG…
>transcript/11625 gene=gene_transcript/11625 CDS=1-2091
ATGGCTCCCGTTCCTCAATGGGTCCGCGCCCTCAAGGTCCCTGAAGCCTCGCAGGGCACCGAACTGCTCAAGGCTGAGCGCAGCAAGTCCAACGTTGACGTCGACAGCCTCTCAAATTACCTCTTCACCAAGGCCGGTCTAGAGAGGAAGCATGCCATTCTCAAAATCCTCGAGGCCGAGAAGGTCTTCGACAAGTCCCAGAACTACTTCGCCGGCCGCATCGACCGCTTCGAGACTGCCCTTGCTCGCGCAAAGAAGATGAGGCAGTTGGAGGTCAAGCACGGCTGGGACATGACGGACAAGAGCATTGCCAACGAGCTGGTCTCGGAGCCTGGCCCATACGGCCTGCACGAGAGCATGTTCTTGATCACCCTCCGCGACCAGGGCAACGCAGAGCAA…
>transcript/11626 gene=gene_transcript/11626 CDS=1-2235
GGGGGGAGAAAAGCACTCGAGATATTTTTTTTGTTTCCCGATTCTCGTATGCGAACTTTCACCACTATCATAAAAACCTCATCAACTTGTATTGGCCACTATTTAATTTCTCGCCTAAGCTTGCGCCGATCACACGCTGTCTCTCTCAAACTTCCAATGGCCGCCAAAAACGAGGACTCGCTTCGGCGAACCCTAGCCGAGAAGCAATCAGCCGTTGAAGCTCAAGGCAATGCCGTCAGAGCTCTCAAAGCCGCCGAAGCTTCCAAGCCCGAAATCGACGCTGCTATTGAGTCCCTCAATCGATTGAAACTCGAGAAGACATCCGTTGAAAAGGACCTCTTGGCCGTCGTTAGTGGTAAAGGCGGCGATGCTTCCATTAACAAGGAGGCGTTCCGTCAG…
>transcript/11629 gene=gene_transcript/11629 CDS=1-249
ATGAGTGCTTGTATCACTTGCTGTAAGAGTTTTGCAGAAAAACTCGGTTGGTTGTCTGTTTTGCTTCATGCCGATATCAGAAGCCAATATTGCTTCCTTTTCATATTTGTTTACTGGTTGAAGTGTCATCTGAGCATAGACCTCATCAGTTTCTGGATCAGCATGCAATGTCAAATTAAGAAGCATGCAAATCAACTTGGAAGGCAGGTTAGGGTAGCTGGGAATGAAATCAGTCTCCTTCTGCATTGA
>transcript/1163 gene=gene_transcript/1163 CDS=1-453
ATGATGCCAATAATGAATGTTGAATGTGTCAACAACATTGTCCGATTCGTAAGCAAAGCAAATGACTTCTTCCATGATGGCCTCGAAATCTTGGTAATCAATTTCATCAGTTTTTACATTGTTCCTGCAACCAAACAGCTAGTAGCAGCCGTTGATTATCGCTCCGGTTCTCAGCTTTCTTCTCCACCACATATTGGATATCCTCTTTCCGCAGCCACATCGTCAGAGTCGTTGAATATGCTTGATGTTAGGCTGCTCCAGTTCAGGGTCACTGGTTTCACTAACAACACGCTCATGGCAACCGAGAATGTCCCTACGAGTAAATTCATTGCCATGCATATGCCAATTATCGTCGATGCCAAAGCCATTGGTCACAGACTTCAAAATCTCGCCTCATCA…
>transcript/11630 gene=gene_transcript/11630 CDS=1-1848
ATGGGTGATGAAGAAACAAAGACTGAAGTTCCTGAGGCAACTGAAAATGGGACTAGTGGCTTGTCGGAGAAACCAGCCAAAGCTGTTGCTGAAGGGAAAGAGGTCAAGGAAGATGATGGTGTGAAAGAAATTGAAGAAGATAAGGAAGCTGATGAAAAAGCTGAGGCTGAGATGGATGAAGACTCAGAAGTCAAGGAAGATAAGGAGACGAAAGAAGAAGAGGAGGATACTGAGGAAGAGAAAATAAAGGAAGAAGATAAAGAAAAAGAGGATTCTAAGAACAAAGCAATGGAAGAAGAAAATGGATCAAACGTAAAAGAGGTGGCTGATGAAAAGGAGGGGGGCAATGAAGATGAGAAAGAGAAGTCTGATGTGGCTGAGGATGAAGTACAGAAGGTA…
>transcript/11631 gene=gene_transcript/11631 CDS=1-573
ATGCGCCCTACTCAGATTAGAACACATGCTATTAGAAAGGCTCATGAGAATATTGACAAAACTTTGAAGGCTGCCGAGGTTGTTTTGTCCCATTTTGATCTTTCTCGTCAGGCAGAGTCTAAAATACTCAGGGGACCACATGAGGACCTGGAAAGTTATCTAGAAGCAATTGATCAACTAAGAAGCAACATTAGTTTTTTTAGCAGCAACAAGGGCTTCAAAAATAGCGAGGGGGTGATCAGCCAGGCTAATACTTTACTTGTTAAAGCTATTTCAAAGCTAGAAGATGAATTTAAGCAACTATTGGCATCATACAGCAAACCATTGGAGCCTGATCGTCTTTTTGAGTGCCTCCCAAATTCAATGCGACCCTCATCACCAGGACACAATGGTGATTCT…
>transcript/11634 gene=gene_transcript/11634 CDS=1-1776
ATGTTCTCCGCCGTTCGATATCTCTTCTTCCTCTCCTTCTCTTTCGTCATCCTCATCCTCATTTCTCCTTCTATCGCCTCCGATTCAGATCACAAGTATCAACAAGATGACCCTGTTACCCTTTGGGTAAATAAAGTTGGCCCTTATAACAATCCACAAGAAACTTACAACTATTACATTCTTCCGTTTTGCCATGCATCTGGAAATCCTGCTCACAAATGGGGTGGTCTTGGTGAGGTCCTGGGTGGAAATGAACTTATTGACAGTCAAATTGACATAAAGTTCCAAAGGAATGTGGACAAAGCTACCATCTGTCAACTGGAACTTGATGAGGCAAAGGTCAAACAGTTCAAAGATGCAATTGAGAACAATTATTGGTTTGAATTCTTCCTTGATGAT…
>transcript/11639 gene=gene_transcript/11639 CDS=1-339
ATGCACTATCATAACCGTTACAAAGCTCATACAGATTCCTTTAAGCTTGAAAGCAAACTTAGGGAGACTGTCTTAGAGAAGGTGTCTATATCAGAAGAGAGGGAATCAAGGGTAAGAGATTTTAGTTGGGTAACTGATGGATTGTACAGACTTTTTAGATCCAGGCGAGTCCTTTCCTATTCCTACCCATTTGCATTTTACATGTTTGGAGAGGAGCTCTTCAAGGATGAGATGACAAATGAAGAAAGGGAAATAAAACAGCATTTATTTGAGGACCAACAGCAGCAGCTTGAGGCAAATGTTGAGAAACTCTCCAAGTTTCTAGGAGGAGCCATTTGA
>transcript/11647 gene=gene_transcript/11647 CDS=1-2001
GGGGGACACTCATTGCATCACATTATCAAAATGGCAGATTCCAATATATACTACAACCCTCTCCTGGATGAGCCCCACCCCGGCGACCGTCCGGTGACATATCGCCGGAGATTCATAGTCGTGATACTTTCTAGCTTCTTGATTGCTGGGTTCTTGGTCGCATTATTATTATTATTATCCGAAAATGGTCAAAATAATGTCAGGCCACAAAGTGGACTTAGTGTTAACGACGTGTCCTCGTCGTCATTGTCTGGACAGAAAGTGCCCGAGAGAGTCCGTCCCTTTATGACTGCCACATCGGCCGGGGTGTCCGAGAAGTCGAACCGGCGGTTCGGTGCAAGGACGGCGTCGTATCCGTGGACCAATAACATGTTGTCATGGCAAAGGACGGCTTTCCAC…
>transcript/11649 gene=gene_transcript/11649 CDS=1-1893
ATGGTAATGGGCCATCAGCATAACAGCAGCGATGGTGTCACTCAGCGAGTCAACAGCCCGCGTTTCTCCGGGTCAATGACTCGGCGAGCTAACTCGTTCAAGCGCAGTAATAATAATAATAATAACAGCACTCCAAACAATGGCGGCGGAAGCAGCAGCACCACCAGTAACACCACGAGTGCTTCTGCTCTCAGTACCCATCATGAAATCGATGTGCAATTGACCTCGCCCAGATCTGAGATTGGACCCGGGCCTAGCTCCGGTTCGTTCGAGGTTAGCAGTCATCTTACGCAGAGACTTCACTTGAGGGGCTTGTTGAAGAAGCCTGTGGTTCTTGGTGTTGGCTTTAGAGAAAAGAAGAAGCTGGGGCATTGGATGTTCTTGGCCTTTTGCGGGCTT…
>transcript/1165 gene=gene_transcript/1165 CDS=1-3051
ATGACTGGAACCCTAAGCTATGGAATTGGGATAGTGTTGGATTTTTCTGCCAAACCGGTGGACTCTGAGGTTCTTAGATTAGAAACTGGAGCTACAACATCTGATCCCAACAAGGCTGAGAATAAGAAGAATACTACTACTATTGTTGTTGGAAATGATGAAGATGGAAAGCTTGATTTGAATCTTGGTGGGGGTTTGAGTGCTGTTGAGGAGCCTGTGACCAAACCCAACAAAAGGGTTAGGTCTGGATCTCCTGGAAGTGCTGCTTATCCTATGTGTCAGGTTGATAATTGTAAGGAAGATCTGTCAATTGCTAAGGATTATCACAGGCGGCATAAAGTTTGTGAGGTTCATAGTAAATCTACTAAAGCTCTTGTTGGAAAGCAGATGCAGAGGTTC…
>transcript/11650 gene=gene_transcript/11650 CDS=1-768
ATGGAGGATACTCACTTCCTCATGCCTCATATGTACAATGAAAAGGATATCCATTTGTTTGGCATCTTTGACGGTCACAGAGGTTCAGCAGCTGCTGAGTTTTCAGCTCAAGCTTTGCCAGGATTTTTGCAAAATTTAGGTTCCACTAGCAGCCCCTCTGATGCATTGCTGGAAGCCTTTGTTAGGACGGATGCTATGTTCCGAAATGAACTTGATTCTCACCGTAAATCCAAGAGAGTTGTTCAGAAAGACTGGCATCCTGGTTGCACCGCTGTTGCTGCACTAATACTTAGGAACAAGCTTTTTGTTGCTAATGCCGGTGATTGCAGGGCAATTCTATGTCGGGGTGGTCATCCCTTTGCTTTAAGTAGGGATCATGTAGCAAGCTGTCCAGAGGAG…
>transcript/11652 gene=gene_transcript/11652 CDS=1-1614
ATGGCTCAAATTTCACCAAAATTTTTGATGCCAGAGTCATTTCAAGCCTCCAGAGATGATATTGCAGGCCAAATTGGTTTGATTTGGGAGGTAATCAAAGCGCCATTGATTGTTCCATTGCTTCAACTTGGTGTTTACATTTGCTTGGCCATGTCACTGATGCTCTTCATGGAGAGAGTTTACATGGGTATTGTTATAATTCTTGTTAAGCTGTTTTGGAAAAAACCTGAGAAGCGTTACAATTGGCAAGCCATTGAAGAAGATGTTGAATTGGGTAGCTCAAATTTCCCTGTTGTTCTTATTCAAATCCCTATGTTCAATGAAAAAGAGGTTTACAAAATCTCCATCGGAGCAGCTTGTGGACTTTCTTGGCCGTCGGATCGTCTCGTGATCCAAGTC…
>transcript/11654 gene=gene_transcript/11654 CDS=1-1779
ATGGCTACAGCTTTGGCAATTAGTCAACCGGCGTCGTTTTGTTTGTTCAGTGATTCCTTCAGGAAAACTTCTGCTTTATCGCGACAACCGTCGTCTCGAATTCGCTATCGCCTCTCTTCTCGCCGATGGTTGAACTTCGACTCCACCTCCGTCTCTCATCGTTTTGTTTCAAGGTGTTCAATAACGAATACGGAGGTACAATTGGATCATGTTGCCGCTGATGACAAGGTTCAAGAAGATATGCCAGCTGATCATATGGAGTGTCCAGTCCCCATTGTTCATCTCAGTTCTGATATGCTTCAGACCGATTCTTTGACTTTACTAACTGAAGGAACTTATGTAGATAGTCTATTAACAACTATACCTGTATTATCCGAGGAGGAGCAGAATGCCCTTGCT…
>transcript/11655 gene=gene_transcript/11655 CDS=1-1119
ATGATGAATGAAACGAAAACGAAGAAGATGCAGCAAAATTATTCTAAAAAAGAAGAGCTGATGATTTTGATCCCATATGCAATTGCCTTCTACGGTTTCATTGTTCGTCGCTCCCTTCAAATCTCTCACGATCATTTCAGCAAACTATTTGGTTTACGCCCTGGTTGGCTCTTTTCTCCTCAACATCTCAATGATGAGTCTGATGCTCAGTGGAGAAACTTTCGATCGAATTTACCTATTCTTACCGTGGTTTTTACTCTTTTTGCTATGGTCGCCAATACTTTTAGAACATTTTTTCATTTGAAAGCAAGAGGGATGTCCATTCTTTGGCTTTTCATTTCGTTCGTTTACTTATTTTATCTACATGGAGCTTGCGTTATATTTATCCTGTCAATTGCT…
>transcript/11656 gene=gene_transcript/11656 CDS=1-1248
ATGGTATCGGACGCTAGCAAGAAGAAGGCTTTACAGAAGAAGGCTGCTGCGGCGGCCAAGAGAGGAGGCAAGGCGGCGGCAGCGGCTGCGTCTTCTAAAGCCGCCGCAATACAGAATGGAAGTGCTGCTGATAAAGCTGCAGATGAGATTGCAGCTATGCAGATTTCAGATCGAACTTGTACGGGAGTGCTTTGCTCGCATCCTCTGTCTAGAGATATTCGCGTAGAGTCTTTGTCTGTTACTTTTCACGGACATGATCTCATTGTTGATTCTGAACTGGAGCTCAACTATGGCAGGCGTTATGGCTTGCTTGGTTTAAATGGGTGTGGAAAATCCACGCTCCTGACTGCAATAGGGTGTCGGGAGCTGCCAATTCCAGATCACATGGATATCTATCAT…
>transcript/11662 gene=gene_transcript/11662 CDS=1-672
ATGCACAATCTGGATGTCTTCGATGACAAGGCATTCCAATCTGGCTTTTTTGACATGCTTGATCTTTTGTCATCCACCATCAACAGAATTTCCTGCGAGATATCATGCAAGTGTTCTGGAGGTGGAGATGCTCATGCATTAACATTGGGAATATTCAACATTGTTACAAGCTACTCCTGGGATGCCAAGGTGGCGCTAGCCTTGACAGCATTTGCCTTGAACTACGGTGAATTCTGGGTGGTGGCGCAGCTGTACCCCACCAACCCGCTTGCCAAATCAGTGGCACTCCTCAAGCAGTTGCCGGAGCTACTAGAGCGCGTAGACACATTGAAGCCAAAGTTTGAGGCTCTTAGCAACTTGATCAAAGTAATGCTAGACCTGACCAAATGCATTATTGAG…
>transcript/11663 gene=gene_transcript/11663 CDS=1-2175
ATGGTGAATTTTGGAGGGAAGAAGGTGGGCCAGGTGGTGGCAGGAATTGGCGGGAACGGTGTGGGACAGGTTCTAGTGGCCGTTGCCGTCACTCTTTTTATCCGCTTGTTTTCTGGACCCGGTCCGGCTTTGGTAACGGATAACGACTCTGCCTATGGCGACGACGATGGAATAAACGACGCCACTGATGATAACGATAACGGTGAAGCTCCGGTTGACGGAAAAGTCTTCCCGGTCACTATCCGTTGGCAGAATATCACGTGCTCCCTGTCCGATAAAGCCTCAAAATCTGTGCGGTTTCTTCTTAAAAATGTGAGTGGAGAGGCTAGACCTGGGAGATTATTGGCGATAATGGGACCGTCAGGGTCAGGGAAAACAACATTGCTGAATGTTTTGGCT…
>transcript/11664 gene=gene_transcript/11664 CDS=1-495
ATGTTGGTGTTAAGAAGGGGTGATGCTGTTATAATTTACTTGCCCATGCTGATGGAACTCCCTATCACTATGCTTGCATGTGCTCGAATTGGTGCAGTTCATTCGGTTGTATTCGCTGGATTTTCTGCAGATTCTCTTGCACAGAGAATCATGGACTGCAAGTCGAAAGTTGTAATTACTTGTAATGCTGTTAAGAGAGGTCCTAAGGCCATCCACCTCAAGGACATAGTTGATGCTGCACTTGTTGAATGTGCCAAAAGTGGGATCTCTGTAGATGTATGCTTAACCTATGAATACCAATCGGCCATGACGAGAGAAAATACCAAATGGCAAGACAAAAGGGACATATGGTGGCAGGATGTTGTACCTAAATATCCAACAAAGTGTGATGTAGAATGG…
>transcript/11666 gene=gene_transcript/11666 CDS=1-1788
ATGCCGCCCTCACGCCTCGGTCACGTCAAGCTTTTGATAAAGAATGCCAAGATTGTCAACGACGACGCCATCACCGAAGGTGACATCTTCGTCGAAGACGAGATCATAAGGCAACTCGGCAAAGACATCATCGCGCCGGGTGGATGCGAAACAATCGATGCCAAGGGAATGCTCGTCATCCCTGGCGGGGTCGATCCTCACGTGCACATGGATTTTTATTTCATGGGAACCAAGACTGCCGACGACTTCTACACCGGAACCAAGGCGGCTCTTGCCGGTGGAACCACGACCATCCTCGACTTCGTGAGCAAACGCGAGCCCGGCATGACCATCACGGAGGCTTTCGATGATTATTGCGCACGCGCTAAGGACACCGCGTGCTGCGATTACGGTCTTCAC…
>transcript/11669 gene=gene_transcript/11669 CDS=1-207
ATGATTGGTAAAGGTGTTAATAAGAAATATAAAATAGCATCTACAGCTACTCTAACTCCAACTGGCATTGATGTCAGACACTTAAAACATTACCATGTGGGTCATAATCAATCCCATAAATTTCAGCTTATTACTACCCCTAAACTTTTAGTAACAAGCAAGATACAACCTTTTTATCAGATTAACGAGCTCAACGAAGCGCTCTAG
>transcript/11671 gene=gene_transcript/11671 CDS=1-2241
GAGGGGAGTTTGGAGAGGAAAAAGAAAATGGCAAGTGATGGATATTTGCCTTTGTTTGAGACAAGAAGATCAAAGGGAAGAGTTTTTCACAGGCTATTTGCAGTTTCTGTGTTTGTTTGCATATGTCTCATATGGGTTTACAGATGGAGTCACATTCAAAATGAACAAAAAACTGGAAGTTTATTATGGGTCTGGATTGGCTTGTTTGCAGCTGAGCTGTGGTTCGGCTTCTACTGGATTTTATCTCAAGCCCTGAGATGGAACAGAGTCCAGAGGCAAACCTTTAGGAACAGGCTATCTCAAAGATATGAGAATGAGCTGCCTGGAGTGGACATATTTGTATGCACAGCAGATCCCAAAATAGAGCCACCATTGCTGGTGATCAACACTGTTTTATCA…
>transcript/11678 gene=gene_transcript/11678 CDS=1-2196
GGGGAGACTGGCACCGATCTGAAGCTACTGGCCAGTGGGAACGTTATTGTTTCCACCCCCGAACGATGGGACATCCTGTCCAGACGCTGGAAGCAACGTAAGAACGTCCAGAACGTTGACCTGTTCATCGTCGACGAACTTCACCTCATCGGGGGCCAGGAAGGCCCCACGATGGAGATCATCTGCTCGCGAATGCGATACATCTCTTCACAGCTCGAACGCCATAACATCCGAATCGTCGCCTTGAGCTCATCTCTCGCCAACTCCAAGGACGTCTCGCAGTGGCTAGGAGCTGGCAGTAACTCCACATTCAACTTCCACCCGAACGTGCGTCCCGTCCAACTCGAGCTTCACATCCAGAGCTTCAACATGACCCACAATGCGAGCAGATTGCTCGCC…
>transcript/11680 gene=gene_transcript/11680 CDS=1-2016
GGGGGTGATCATTTCTTTTTTAATTCCCATAAACAAAACAAAAAAAGCAGCAGCAGTGAGTACCACACGCGCGCTCTCTCTCTCTCTCTCAAGCCCTGTGCTATAAGGAAGATGGACTACAGTTCTCAAGAAGAGTCTGATATTAGTGATTCTGAGATCAATGAATACATGGAGAAACCATATGAAGAGCTGCGGGCTCGGAAATATAAGGTGCAAGTTAACGGCACATTAAGGTGCCCCTTTTGTTCTGGGAAGAAGAAACAAGATTACAAGCTTAAGGACTTGCTTCAGCATGCTTCAGGTGTGGGTAAAGGATCTGCTAACAGAACTGCAAAACAAAAGGCGAACCACCTGGCTCTTGCAAAGTATCTAGAGATTGATCTGGCTGGTGACATGGAT…
>transcript/11684 gene=gene_transcript/11684 CDS=1-2064
GAGGGGGCCTTCAAAATAATCAAAAAATACACTCCCCAAAATCCCCCATTTCACCCACCGGCGATGGACCCGCCGCCGCAATCCTCCGCCGCCACCAACACCACGATGGTCACTCAAACCTATGCCGATTCCGTGGAATCCTCCCCCCGTTCCCGCCACAACGACTCCTGGGACGACGCTCCGCCCAACAACACCCCCGCCGGCGCTGCTATTTCCTCGAAGCTCCGCCTCATGTGCAGTTACGGCGGCCACATCGTCCCCCGCCCTCACGACAAGTCCCTCTGCTACATCGGCGGAGAAACTCGCATGATCGTCGTCAATCGCAACGTCACGCTCTCTTCCCTCGTGTCGTATCTCTCGCAATCTTTGCTAAACGGCGGATCGTTTAGCTTGAAGTAC…
>transcript/11686 gene=gene_transcript/11686 CDS=1-645
ATGATAATTGCAGGCATGGATACTACAACAATATCAGTGGAATGGGCATTGGCAGAGCTCATTAAAAACCCTAGAGTGCAACAAAAGGCTCAAGAAGAATTAGATCGTGTCATCGGCACTAATCGTGTAATGACAGAAGCAGACTTCCCAAACTTGCCCTATTTGCATTGCGTGGCTAAAGAAGCAATGCGACTGCACCCACCAACACCTCTAATGCTGCCCCACAAAGCCAACACTGACGTCAAGATCGGCGGCTACGACATCCCTAAAGGATCGATTGTGCATGTGAACGTTTGGGCCATTGCTAGAGACCCTGCTAATTGGAAAAATCCATTGGAATTCAGGCCAGAGAGGTTCTCCGAAGAGGATGTTGACATGAAAGGACACGATTATCGACTA…
>transcript/11687 gene=gene_transcript/11687 CDS=1-2034
ATGCTACAGAGAAAGAAAATGCCTCAATTATCGACACAGAAACTGATATTTTGTCTTCTAATCCTTTCTCTCTATCCTATATCTCTTAAAGCACGCCCCTTCGTTCTCGTCCTCAGCCAAGACGACATCAAGGACTCGCCTATCTCTCCGGACGACGAGTCGGCCGCCGACTGGGATGAATTCGGCGACTCCGAGACCATGCCCGCTGAGGAGCTCGATCCTGGCTCATGGAGCCCTGTTTTTGAACCCAGCATCGATCCCGATGCAGTTAACGGAAGCTATTACATAACCGTTTCGAAGATGATGTCTGCTGTTAGCGGCGGTGATGTAAGAATGATGGAGGAGGCGGCGTCGGAGGTCGAGGCCGCGGCTATGGAAGGTGATCCGCACGCGCGGTCG…
>transcript/11688 gene=gene_transcript/11688 CDS=1-1626
ATGGCTGACAAAGTGAAGCTAATCTTGGCGAAACCGATCCAGTTAGCTGATCAAGTGATCAAAGCAGCAGATGAAGCCACTTCAATGAAACAAGACTGCACCGAGCTCAAATCCAAGACTGAAAAACTTTCTGCGTTGCTCAGACAGGCTGCCAGAGCTAGCTCTGATCTTTACGAGCGACCGACGCGTCGGATCATTGAAGACACAGAACAAGTCCTCGACAAAGCTCTGTCTTTGGTCGTCAAATGTCGCGCCAATGGTATCACCAAGCGCGTGTTCACAATCATCCCAGCTGCCGCGTTTCGCAAAATGTCATCCCAGCTGGAGAATTCAATCGGCGACGTGTCATGGCTCCTTCGCGTCTCGTCATCTGATCGTGACGACGAGTACTTGGGCCTC…
>transcript/1169 gene=gene_transcript/1169 CDS=1-213
ATGTTCGTTAGTCCGTTTGAACGAAAGTTGACAAAGGCTACTCGTACTTGTTATGTTCTTCACCCTATGCAAATGAAATCACCCAGAGAGTTCGCATTCAAGGTACATTCAATAGGTTGTTCAAATGAGTTTGTGACAGAGTGCATGTTAGTCATGCATTTGAGTTGGGTTCAAACGTTCATACGTATTTGGCTTATTTTAGACGCGTTTTAA
>transcript/11691 gene=gene_transcript/11691 CDS=1-519
ATGTGTCAAGTGTCTCAATTAGTGGTTCAAACTCAAGGATGTTTGTATTTGGTTCCTGTGATTCTACTGCCCCGATTGTGGGATACTCGTGTTGCAAGTCGAGCAGTGCGCACATTTCATGGGCATGAGGGAGATGTTAACTCTGTGAAGTTCTTTCCAGATGGCAATAGGTTTGGAACTGGCTCTGAAGATGGAACTTGCAGATTATTTGACATCAGGACAGGGCACCAACTCCAAGTGTATTATCAGCAGCATGGTGAGAATGAGATCCCACATGTGAAGTCCATTGCATTCTCCGTATCAGGAAGACTTCTTTTTGCCGGATACTCAAATGGTGATTGCTATGTGTGGGACACATTATTAGCAAAGGTTGTATTGAACTTGGGATCTCTCCAGAAC…
>transcript/11692 gene=gene_transcript/11692 CDS=1-1284
ATGGACCCAACTTCTCGTCCTGCCGTCGTCATCGACAACGGCACCGGGTATACTAAGATGGGTTTTGCGGGCAATGTAGAGCCATGTTTTATTCTTCCCACAGTAGTAGCTGTAAACGATTCTTTTTTAAACCAATCGAGATCTTCTTCAAAGGCCAATTGTCTTGCACAGTACAACGCAAGCGTCATGGCCGACCTTGACTTCTTTATCGGAGATGAAGCAGTCACGAAATCACGATCTAGTAGTACTTATAACCTTAGCTATCCTATTAGGCATGGTCAGGTTGATAATTGGGACACAATGGAGAGGTATTGGCAGCAGTGTATATTTAATTACTTGCGATGTGATCCAGAGGATCATTACTTTTTGTTGACCGAAAGCCCGCTTACTGCACCTGAG…
>transcript/11696 gene=gene_transcript/11696 CDS=1-516
ATGATCATTGGTGCTTCGATAAGTGCAACAACTGGAAACCTGATGGGCATGCTGTTGGGGAGGATCTTGGTTGGTACTGGAATGGGTCTTGGACCCCCCGTTGCAGCTCTTTATGTGACTGAGATTTCTCCTGCTTTCGTGAGGGGCACCTATGGAGGTTTCATCCAGATTGCAACTTGTTTTGGAATTATGGGTTCACTTCTTATAGGAATCCCTGTCAAAGAAATTGCCGGCTGGTGGCGCATTTGTTTTTGGGTATCTACAATTCCTGCTGCGGTACTTGCTCTTGCTATGGTCTTTTGTGCAGAGAGTCCCCATTGGCTGTACAAGAAAGGAAGAACTGCTGAAGCTGAAGCTGAATTGGAGAAGCTTTTTGGCGGATCGCATGCCAAATCTTCT…
>transcript/11699 gene=gene_transcript/11699 CDS=1-2010
GGGGGTCATACCAATACTATAACCGGTGCGATGTACAATTGCAAAGATGAGCACTTAGCTTCTATTAGTTTAAATGGGGATCTTATTCTCCACAATCTTGCCTCCGGAGCAAAGTCTGCTGAACTCAAGGACCCTAATGAACAGGTACTGAGGGTGCTTGATTATTCAAGGCATAGTCGACACCTTTTGGTGACCGCAGGCGATGATGGGACTGTACATTTGTGGGATACAACTGGTCGTAGCCCAAAGGTTTCTTGGTTGAAACAGCATTCTGCACCAACTTCTGGGATAAGCTTCTCTTCTGATGATAAGATAATTGCCAGCGTTGGGCTGGATAAGAAGCTATACACTTATGACCCTTGTTCTAGAAGACCCTCATCTTGCATCACTTATGAGGCA…
>transcript/1170 gene=gene_transcript/1170 CDS=1-3900
GGGGCGGAAGCTGTTGCACTGCCAAATCCTGGGGACTATCATTGGAGGAAAGGTGGTGAGATTCACTTGAATGATCCTCTTGCTATAGCAAAGCTGCAAGAGGCTGCCAGGAGTAACAGTGTGGCTGCTTATAAGGAATATTCGAAGCGCATCCAGGAATTGAACAGATCCTGCAATTTGCGTGGGCTCTTAAAATTTAAGGAGGCGGAGGTGAAAGTTCCATTGGAGGAAGTGGAACCAGCCAGTGAAATTGTGAAACGGTTCTGCACAGGGGCCATGAGTTATGGATCCATATCATTGGAAGCGCACACAACATTGGCCATGGCTATGAATAAAATTGGTGGTAAATCAAACACAGGTGAGGGAGGTGAGCAACCATCTCGTATGGAGCCTCTGCCT…
>transcript/11700 gene=gene_transcript/11700 CDS=1-1557
ATGGCTATGACGGCTGATTCCACATCCAATCACGTCACTCCACGTGGATCCGGATTCTCCGGAGACGGGCTTTCCAGTCCTCAAGAACGCCGAAAGAATTTTCCGTCGCCGTGGTCTCAAGTCGTAAGAGGCGAGCCGGAGCTTTCCTCTTCCTCAACCGCCGTTAATCATTCTCAATCCACGTCATCGCCGCCGCCTCCGCCGACAACTAGTTCTTTACCTGAGCCGACTGATAGCAGCTCTCATTCCAAGGGGGCTGCCGGTTCGACCTTATCTTCTCCGCCTCGGGGTAATCCTGTGACGGGTGAGAGCTCGGATGCTAACAATGGCAATTCGGCCCAGCCTAAGAAGCCGGCTTGGAACAAGCCGTCAAACGGTGTCGTTGAAGTGGGTCCTGTA…
>transcript/11702 gene=gene_transcript/11702 CDS=1-1833
ATGGATGTATGTGAATCACAACGATCATTGCACAATCAGTCACTAACAGATACTACAAGGCAATCGTTGGTTGTAGCTAAGAAGAATAATGCCCTCAATGCAGCAGCATCCACTCGCCGTCTTCGAACAAGAGAAGTTAGTTCTCGGTACAGATCACTTTCCCCATCAACTCCTGCTTCTAGGCGTTGCCCATCGCCCACATTTTCAAGGACAGTACCTTCACAAGCCCAATTGGAGGCAAAGAGGGCGGTTTCTGCTGAGAAAAAGCGCCCCTCAACACCACTCTCACCATCTAGTCCATCAACACCAGTTAATGAATCATCTTTAGATACACATTTTCCATCTAGAAGGTTAAGTGCAGGTGGCCTCTTACCTGAAAGTTTATGGCCTTCTACTATG…
>transcript/11703 gene=gene_transcript/11703 CDS=1-1773
ATGGAGGATAGCTTGAGCGGAGTCGAGGATTATTATTTTTCGGATGGGGACTCTCTCGACGGACTCGAAAACGATGAGGCTGATCTCCACTGGGTCCCACCCAAGGGTTCTTCCACCAAGGTCATTACTAGAGAATCTCTTTTGGCTGCACAGAAGGAGGATTTGCGGAGAGTGATGGAATTGCTATCACTGAGGGAACATCACGCACGTACTTTACTAATCCATTACCGTTGGGATGTTGAGAAGTTGTTGGCTGTGCTTGTAGAGAAGGGCAAAGCAAGCTTGTTTTCTGAAGCTGGTGTCACAGTAAATGAAGATGACGATTCTTTACTATCCTTGTCATCTACATTGATGTGTGACATTTGCATAGAAGAGGTTTCTGGTGATAAGTCAACCAGA…
>transcript/11704 gene=gene_transcript/11704 CDS=1-177
ATGTATATGTGTCCATGCATCCATAAAAATTGTGCTGGCATGGTATGCATAATAAATATCAGTTGGTCTCAGCATTGTTTGAGAGAGATCAATTCTCATGGAAATTGGAATATGCACTCTAGAAAATGTAGAATGTCATTTACCTGCCAAGATGAGGGGTTTCACCAAGGAACATAA
>transcript/11706 gene=gene_transcript/11706 CDS=1-1707
ATGGCAACCCTATTGAGTTCTGTGTCTACTATAACAAACCCATCTCCAGAATCTTCTAGAAAAGCTTATGGCTTCTATTCCCAGATGCCAAATCTTCATTCTTTTTCACTCAATAAGGGTTTTGTTAGAGTATTGGCATCCACCCAGATCACCATTTCTCCTAAAGATTCTGTTTCCACCATACCCAATTGGAAACCCGGAAAGAATAATGACCCTAGAAATTGGGACCATAAGCTCAACGATGCTTTTTTGAATTTGCAAAGAATGGTTACCAAGGGACACAAACCTGATGTAGTTCAAGCAACGAAGATGTTGTATGATTTATGCAAGGCCAATAAAATGAAAAAAGCAATTAAAGTGATGGAAATGATGGTTAGTTCGGGTATTATACCCGATGCA…
>transcript/11707 gene=gene_transcript/11707 CDS=1-1959
ATGTTCATGTCCAAATTCATCTACGCGGGGTTAGTAGTTATATTGAATTTGTGGATACAACAAGTAAAAGGGCAACAAACATACGTAAACAACTATCAGCTGGCCTGCTACAACCAAACGTATAACAACATAACCAGAGGATTTCATTGCAACGGATTGAATTCATCATGCCAATCTTATCTTACTTTCAGATCAAATCCTTCCTACAACTCACCAGTCGACATAGACTATCTTATCAAGTCCCAACCAAATCTCATCGCCTCCATCAACAACGCAACCAACGTCACTGCCAACTTCCCAACCGACACCCTGGTGCTCATCCCAGTCAACTGCTCCTGTTCCGGAGACTACTACCAGCATAACGCCACCTACAGGATTCAAAATCCCCTCGAGACTTAC…
>transcript/11708 gene=gene_transcript/11708 CDS=1-1650
ATGGATTCGGCGAGGAGTTGGTTGCAGAAGCTACAGCCTCGAGATAAGATGAGAGGTTCGGGGAAGAAGAAGGAGGCATGTGGGAATGGAAGTATCAGCGAGTCGACCGATGAAGAGGCTCTGTCCAATGTTACCAAGCAGAAGGCTGCGGCGGCTAAGCAGTATATTGAGAATCATTACAAGGAGCAAATGAAGAATCTTCAGGAGAGGAGAGAGAGGCGAAATAGATTGGAAAAAAAGTTGGCTGATGCTGATGTATCCGAGGAAGATCAAAACAATCTACTTAAGTTCTTGGAGAAAAAGGAAACTGAATATATGCGACTTCAGAGGCATAAAATGGGTGCTGATGATTTTGAGTTGCTGACAATGATTGGAAAGGGAGCATTTGGAGAGGTTAGA…
>transcript/1171 gene=gene_transcript/1171 CDS=1-1794
ATGGAGGCTAAATTTGGAGGCAAGGCTCGAAATTTATATGGGTCGGTGGTGTCGGATTTAAAATCAGTTGGTAAAAGGAGCTTGGAATGGGATTTGGATGATTGGAAATGGGATGGTGATCTTTTCACTGCTAGTCCATTGAATTCTGTACCGTCAGATTGTAGAAGTAGGCAATTGTTTCCTATTGGACCTGAAATACCGGCAAATGGGGGTCAGTCGAATAGTTCATTGTCTTGTTTGGAGGATAACAATTTTGGGAATGAGAAAGGGAAGAGGGAATTGGAGAAGAGGAGGAGGGTTGTGGTGGTGGAAGATGAAGAATTGAATAATGGTGAAGGTGGATCGCGTAATTTAAAGCTTGTTGGGCAGGTTTACCCCATAGCAGATGGGGATGCAAAG…
>transcript/11710 gene=gene_transcript/11710 CDS=1-2121
GTAAAACTGAAAGCAGAGGCGAAGGGGCGACAAACAATGACTTCCAGTCTCTGCTACTCAACTTCTCTCTTCTCAACACCAAAGTTCGGAAGAAGAGTTTTCACTTTCTCTTTTCAACTAAACAAATCTCTCTCATTTCACTCCAAGACCTCTCTCCAAAAACGCAGCGTTTCATTGCAAGAAACCCAGACCACAAACCCTACAAAGGATTCGGAAAATACCCAATATCCAGATCCAAAAACTGCTTCGTCTTCAAAAAGCTATATCTGGGTCAATCCTAAAAGCCCCAGGGCTTCAAAGTTGAAGCAAATATCTTATGATACGAGGTATACTTCTCTTGTTAAAGTTGCTGAAGCTTTGGATTCTTGTATTGCGACCGAAGATGGCGTTCTTAGTGTT…
>transcript/11714 gene=gene_transcript/11714 CDS=1-486
ATGGTGTCTGTAAGCAGTGGTGGTGAGGCTTCTAAACCTTCTCTTACACCAGAAGAAATTAAGCTCAAAGCACAAGAACTAAGGGAGCGAGCTCGCAAGAAGAAAGAGGAAGAGGAAAGGAGAATGGAAAGAGAGAGGGAAAAGGAAAGAATTCGAATAGGTAAGGAACTACTAGAAGCAAAGCGGATTGAGGAAGAAAATGAACGAAAACGTTTGTTGGCCCTGCGGAAAGCCGAGAAAGAGGAGGAGAGAAGAGCTAGGGAAAAAATTCGTCAGAAATTGGAAGAAGATAAGGCTGAAAGGAGGCGGCGGCTTGGATTGCCCCCAGAAGATCCTGCAACCCCAAAATCTTCGGCCCCTGTTGTCGAGGAGAAAAAGAGCATGTTGCCTGTTAGGCCT…
>transcript/11715 gene=gene_transcript/11715 CDS=1-1653
ATGGCTGAGCTGAGATATTCCAGCTCGTTAGGAAGCCGAGCCGGTTCCTCTCCAAGGAAGCGCGACGATACCGCGTCACCTCTAATTCACGAGCAGCACGCGGATGACGATGATGACGGTCGCTCTCGGCATCCTTTTAGAGATCCCGTCCGTTCAATCTGGTCGTGTTTCCCTTTTTTCAGTGATGATCCTAGGGTTTCTCAACGTAACTTCAGAATCTCTTTGTCTTTGGCGTTTACTGTTGCTGTAGCTGGAGTGATCTCGATTTGGTCGATCGTCAATCACTTTAATGCTCCGTACTTGTGTAAAAAGGATGGCATTGTTCTGCACTGCCCACGTGTCAAGGAGGCTCCTTCGCTCTGGGAAAATCCTTACTCTGCTACTACCTCCTGGAAGCCT…
>transcript/1172 gene=gene_transcript/1172 CDS=1-2373
ATGGGTGTTAAGATGCAAAAGAATCACTGCCACTCAGTGGCTTTGAAAGTGAATGAACAAATGGGGACCAAAAGAAGCTACACTTTTATTCAGTCCAACAGAGCTTGGCTCCCTAAAGCCTTGGTGTTATGGATTATGGTTATGGCATTTATCAGCATGTCCGTTTATAGAAGTATGAATGAGGAAAACAAAATCAGGAGGAAGGAAGTATTAGGTAGCATGTGTGATCAGAGGGCAAGAATGTTGCAAGATCAGTTTAATGTTAGTGTTAATCATGTTCATGCTCTTACCATTCTTGTTTCCACCTTTCATTATTTGAAGAATCCATCTGCAATTGATCAGGAAACATTTGCGGAGTACACGGCCAGAACAGCTTTTGAGCGGCCTTTGTTGACTGGG…
>transcript/11729 gene=gene_transcript/11729 CDS=1-1095
ATGGCGGAAGCCACAAAGCAGTTGAGTAATCTGATGACAGAGTTCAGAAGCACGTTCAGTCTCTTCAAAACAAGAAGAAGTGTTGCTTTTGCATATGGGTTTATGTTTGTTTTTGTTGCTTTCACTGTTTTCATTGCTTTCAGTCCTTCCTCTAACTCTTCTTCTTCTTCTCTTTCTTTCACCGACGTCTTCAGCGCTTCCATTACTGCAGCCAGATCTAAGTCATCTTCTGTTTTCTCTCACTTAATCCCAAATTTACAACAGCCCCATAACAGCACTAGATCTAATGACAACACCACTTTTTCAGAACCACCTAGTACAAAAAACCTTACTAATAATGCTGATAAAGTTGCAATATTGCATTCAAATCGAACCAATATTGCCAGTAAAGAAGCATCC…
>transcript/11730 gene=gene_transcript/11730 CDS=1-2100
ATGGATCATTATACAAGAGAAGAAGATCATGGCCAAGAAGTTGAGAATGGTATCAACTCACAAAATGGTGATGAAAAAAAAGGTAGAAAAGAAGGAGAAGCAGAGGAGTTTTCTGTAGAAAGAGCTTTTGAAAACAAAGAGGTACCATCATGGAGGAATCAACTGACAATGAGGGCTTTCGTTGTGAGCTTTGTATTGAGTGTGCTTTTCAGTTTCATTGTTATGAAGCTGAATCTCACTACTGGTATTATTCCTTCACTCAATGTTTCAGCTGGCCTTCTGGGTTTCTTCTTTGTCAAAACATGGACTAAATTTCTTGAAAAATCAAGATTATTGAGACAGCCCTTTACCAGGCAAGAAAATACTGTCATCCAAACCTGTGTTGTTGCTTCCTCTGGC…
>transcript/11731 gene=gene_transcript/11731 CDS=1-195
ATGTCCTTCCTTCTACTAAGGCTTGAGTCTGATGACGAGCTACTACTAGAGGGGATGACATCAGATATTGAGTTGCATCTTATATTTCTTAAGCCACGCCTGTTTGTATTAGATGTTGCCTGGCTAGTATTTCTAGACCCCAAAGAGATAGAGGAACCAACTGAAACAACTCGGTTTCCCACTCCAGACCTCTGA
>transcript/11732 gene=gene_transcript/11732 CDS=1-2013
ATGCCAGATTCCAATACATCCTACAATCTTCTACCCGATGGATCCCACTCCGGTGACCGTCCGGGCCCACCTCGCCGGAGATTCATCGTCGTGGTACTTTCTAGCTTGTTCATTGTTGGGTTTCTAGTTGCATTATTATCCGATAATGGATCGTCGGGTATTAATATTAATGACGTGTCATCCTCGTCATCGTCATTGTATAGTCAGAAAGAGACCGAGAGACCCCGGTCCTTTACGAGTGCCACGTTGGCCGGCGTGTCGGAGAAGTCGAACCGGAGGTTTGGTGCGAAGACGACGTCGTATCCGTGGACCAATAACATGCTGTCATGGCAAAGGACGGCTTTCCACTTTCAGCCCCAAAAGAATTGGATGAATGATCCTAATGGGCCTGTGTTTTAC…
>transcript/11738 gene=gene_transcript/11738 CDS=1-1743
ATGCAACAAGGAGATTACAGCTCCTATTACCATCAATATCCTAACCCTAACCCTAACCCTAACCCTAACCCCAACCCCAATCCAACGGTGGATCTTCAACCGATGTCATACGCATCAGCACCACCGTTTAGCACCAGTTATTCTCCCTCCGATTATTCGGGATATTCCCAAAATTACCCTCCGTATTCTCAAAATCCCGATCCTGTCCCTCCCACGGCTCCTACATACGCTCAAGCAACCCCCACAGCGATACCGTCCCCAACAAACCCTAATTCGCTTGCTTCACAATTCCCTCCTTACGATTCCCATGGGTCCTACCAACCACCGCCACAAACCACGCAACAACAACCGCCGGCTTATTACCAGCCGTTTGATCAGAATCAGACGGTCCCCAATTAC…
>transcript/11739 gene=gene_transcript/11739 CDS=1-2118
ATGGCAGAGCAAAGGCAACCATTCCGCTTTCGACTTCCTTGGCTATCAGCAGTGACTGCTGCTCCTCCTCGTTCTACGCCTGAGCCCCAACTGTCTCGTCCTACTCCTGAAATTCAAGCCCCAGCCCAGCCAACCACCACCACCCCCCTTCAACGGCCCCCATTTAGGCCTGCAGGGATAGCCCCAGCACAGCCGCCTCCCCGGGCCCAGACAACACCAAGAACAGAACCTCAGTCGCCGCCATCATCTCGTGCAGCTTCTGAATCAAGAGTTGCTTCCCAACCAGCATCACCATCTCGTGCAGCTCAAACTCGGGCTGCTTCTGTACCACCACCAGAAAGTCGAGCCACTTCTCAGCCAGTATCACCAACTCGTATGACTCAAACTCGGGCTGCCTCA…
>transcript/11744 gene=gene_transcript/11744 CDS=1-1458
ATGCCAACAATGGGAGGCTCACAACTTTTAGATGCAATGACATTGTTGAAATTTGTTGTTTTCTTCCAATATGTGCCAAGGGTTATTAGAATCCTCCCACTGTTTACAGAAGCTACAAGGGACTCCAGCAAACTTGCTAAAGCTGTATTCAATCTTCTTCTTTACTTGCTTGCCGCTCATGTATTTGGAGCCCTATGGTACTTTTTTTCCATAGAAAGAGAGACTGTATGCTGGAAGGATGCCTGCAGAAAGCATAATGGATGCCACCATGGTTCATTTTCTTGTGATGATGTTTTAGGAGACAACAGATCTCTAAATGATTTTTGCCCCATAAAGCCACAAAATACAACATTGTTTGATTTTGGATTATTTCATGATGCTCTTGAATCTGGAGTTGTG…
>transcript/11745 gene=gene_transcript/11745 CDS=1-1446
ATGTTGTCTCAGAAGCAAGCAGAGGAAGCAATAGTCTCCAACTTTAGCGAGACTACTGAACATGGAGGCAAAGAAGAGGAGAGAGAATTAGATGATAAACAACACTCCATGTTCAGCATGAAAAGCTTTCTTTGGCATGGTGGTTCTGTTTGGGATGCCTGGTTCAGCTGTGCTTCCAATCAGGTTGCTCAAGTTCTATTGACTCTGCCTTATTCATTCTCTCAAATGGGCATGCTTTCCGGAATTTTGCTTCAAATATTCTACGGATTCATTGGAAGCTGGACTGCTTATCTCATCAGTGTACTCTACATAGAGTACAGAAGCAGAAAGGAGAAAGAGAACGTTAGCTTCAAGAACCATGTCATTCAGTGGTTTGAAGTGCTTGATGGGTTACTTGGT…
>transcript/11747 gene=gene_transcript/11747 CDS=1-1995
GAGGGGCTGATCAACATTCTAGATTCTGAAGGAGGATTTGGCGCTCTGGAGATTCAGCTTCTTCCAGAGCAAGCAGCACTTTATCTGAATAATGCATCAAGAGGTTCAATTCCTTCAACAAAATCTCCAAAAGTAGCAGCTAGTTTTCCTTTGCCTGGTCAAGAGAGCTATCCTGAAAATAATAATTCTATTAAAATGTTAGAAGCTGCAATGCAGAGGTTGACCAACCTGTGTTCAGTTTTGAACGATATGGAACCTATATGTGTTCTTAACCACGTCTTTGTCCTAAGAGAGTACATGAGGGAATGCATCCTTGGGAACTTCAAGAGGAGATTACTTGCTGCGCTGAAAACTGATAATGATCTTCAACGGCCGTCAATTTTGGAGTCAATGATTCGC…
>transcript/11748 gene=gene_transcript/11748 CDS=1-1629
ATGTCGGGCGGAGGTACGCAGAAGAGCTTGAGGAAGGCACTTGGAGCCCTTAAGGATACCACCACAGTTTCATTGGCTAAAGTCAATAGTGATTACAAGGAATTGGACATTGCTATAGTTAAGGCTACAAATCACGTTGAGCGCCCGGCAAAGGAAAGACACGTCAGATCTGTTTTTGCTGCTGTTTCTGCTACCAGACCTCGCGCAGATGTTGCATACTGTATCCATGCTCTTGCAAAACGATTGTCAAAGACGCATAATTGGGCGGTTGCATTGAAAACTTTAATTGTAATTCATCGTGCGTTGAGGGAAGTGGACCCCACATTTCATGAAGAAGTCATTAATTACGGCCGAAGCAAGAGCCATATGCTTAACATGGCTCATTTTAAAGATGATTCA…
>transcript/11750 gene=gene_transcript/11750 CDS=1-1248
GGGATTTACACTGTCATAAAGACAAAGGTGCCCGTAACGGTACGGGAGTATGGCGACCGAGCATGTCTGATTGGTCCCCTTTCTTACAAGACCGCTCCGATGGAGGTCGAGTCTGAGGAGCCTGAACCAGGATCAGCCTTCGCCCTTACTCTCCAGGCTATGCGGGAGCGAGGTGTGAACCTCATCTACGGTCGATGGCTTATTGAGGGTGCTCCTCGAGTGCTCCTCTTCGACACCGGATCGTGCTACAACCGCATGGACGAGTGGAAGACGGATCTCTGGAACCTCGCAGGCATCCCCTCCCCGCCCAACGATCATGAAACCAATGAGACAATCGTCTTCGGCTACATGGTAGCATGGTTCCTCGGCGAGTTCTCCGCTCGCGAGACGGATACAGCC…
>transcript/11751 gene=gene_transcript/11751 CDS=1-2010
ATGGCGGAAGCCACAAAGCAGTTGAGTAAGCTGTTGACAGAGTTCAAAAGCACGTTCAATCTCTTCAAAACAAGAAGAAGTGTTGCGTTTGCATATGGGTTTATGTTTGTTTTTGTAGCTTTCACTGTTTTCATTGCTTTTAATCCTTCCTCTAACTCCTCTTCTTCTCTTTCTTTCACCGACATCTTGAGCACTTCCATTACTGCTGCAAGATCTAAGTCCTCCTCTGTTTTCTCTAACTTCATCCCAAATTTACAGCAGCAACAACAATCCCGTAACAGCAATAGATCCAGAAACAACACTTTTTCAGAACCACCCATTACAAAAAATCTTACTGACGATGTTGATAAAGTTTCAGTTTTGCATAAAAATCATACCAATATTGCCACTAAAGAAGCT…
>transcript/11753 gene=gene_transcript/11753 CDS=1-1941
AGGGGGATCCATTCATTGCTGAAGCGCAAAGCGTCGGTGCCCCGTTTTCCTATCACGCGCTGCAGAGATATGTCGGGTCCACTGGATCGCTTCGCTAGGCCTTGTTTTGAGGGTTTCTCAGGTAGTGATGAGAGGAGAGAAAGGAAATCTGATTTTGAGAACTCTGAAGATGAAAGGCGGACGAGGATTGGGTCTTTGAAGAAGAAAGCCTTGAATGCATCCTCCAAGTTCAGGCACTCTCTAAAGAAAAAGAGCAATAGAAGGAAAAGTGATGGCCGTGTCAGCTCTGTTTCAATTGAGGATGTTCGTGATGTTGAGGAGCTTCAGGCTGTTGATGCATTTCGACAATCATTAATTATGGATGAATTGCTGCCTGAAAGACATGATGATTATCACATG…
>transcript/11757 gene=gene_transcript/11757 CDS=1-321
ATGCCAGCTCCAAAGAAGTTGGTCCAGCCATTAGCCAATGGAATGTCCAACCCACCTCCAAGAAACATGCCCCCTCCACCACCGCCAAAATTTACTTCGTCGACTCCTACAGCAAAGTTGCACGACAAGAACAGGAGTTTGAATAAAACAAAATCTGATAATGTCCTCGTCGTTTCAGATACTTTGGTCAAGCTAATGGAATATGGGGAAGATGACGATGACGACCCTGAGCAACCTGGTGAAGAATCCTTCAGCAGCAACTCCAATTTTAACCACAACTCCAATAACATGGCAGCTCGAAAACCATTTTGGGCTGTATGA
>transcript/11758 gene=gene_transcript/11758 CDS=1-1092
ATGACCAATGCACCAATAATCTTGACATTGGACTGTGACATGTCCTCAAATGATCCTGAAACACCTGTTCGAATGCTATGCTATTTAACAGACCAAGCAGCTGTATCAAACTTGTCATATGTTCAGTTCCCTCAACGTTTTCGTGGGCTAAACAAGAATGACATTTATGCTTCTGAGCATAAACACTTGTTTCTGATTAATTTTCTTGGCATGGATGGCTTAATGGGTCCTAATTATGTTGGATCCGGAACCTTCTTTCGTCGACGATCCTTTTTTGGTAACCCATCAACTTTAATTTCACCAGAAATCTCCCAACTCCATCCACAATATGTTGTTGATAAACCAATTCAGTCCCCAGCGATTCTGTCTTTGGCTCATCATGTTGCAGGCTGCAATTAC…
>transcript/1176 gene=gene_transcript/1176 CDS=1-498
GGGAGGTTCAGTGCTGTGATTATAGAGTTTGGTATGACTCGTAGTGAAGCTGATCACTCTGTTTTCTACCGTCATTCTAATGGTAAATGCATCTACTTAGTCGTTTACGTGGATGATATCGTCATCACTGGAAGTGATCAAGAAGGTATTCGGGATCTAAAAACACACCTATTTAATCATTTCCAGACTAAGGATTTGGGACGACTCAAGTACTTTCTTGGTATAGAGGTAGCTCAATCTAACTCTGGGGTAGCTATTTCCCAGAGAAAGTATGCATTGGATATTCTTCAGGAGACCGGTATGTTAGATTGCAGACCGGTGGACACACCTATGGATCCCAATGTTAAACTTCTACCAAAAGAGGGGGAGCCATTGGAGAATCCCAAAGAGTATAGGAAG…
>transcript/11760 gene=gene_transcript/11760 CDS=1-558
ATGGAACAACATCTGTTATTGTGCTTGCTGGTGAGATGCTTCATGTTGCAGAAGAGTTCATTAACAAGAACTATCATCCAACAGTCATCTGCCGAGCTTACAATAAGGCTTTGGAGGATGCTCTTGCTGTGCTTGATAAAAATTGCAATGCCCATTGATGCTAATGATCGTGCTACAATGTTGGGCCTCGTCAAGAGCTGCATTGGTACAAAATTCACTAGTCAATTTGGGGATTTAATTGCTGATCTAGCAATTGATGCGACCACAACAATTGGTGTTGACCTTGGCCAAGGGTTGCGAGAGGTGGATATTAAGAAGTACATTAAAGTTGAGAAGGTCCCTGGTGGCCAATTGGAAGATTCTAAGGTTCTGAAAGGAGTTATGTTCAACAAAGATGTT…
>transcript/11763 gene=gene_transcript/11763 CDS=1-1872
ATGGAAGATGTACCTCAAAACGGCAACACAACCTCCGTCTCAGAAGCACCGGAGGACGCCGCAGAGCCCGTCGTCGGGCCCACGCCTGCCCCTCGTGCTCGGGCCAAGCGTCCGCTCCAGTTCGAGCAAGCCTATCTCGACGCTCTGCCCTCCGCTAACATGTATGAGAAAAGTTATATGCATCGCGATGTGGTCACACATGTTGCTGTCTCAGCTGCAGAGTTTTTTATTACTGGAAGTGTTGATGGGCATTTGAAATTTTGGAAGAAAAAGCCTATTGGCATTGAGTTTGCAAAGCATTTTAAAGCACACGTCGGTCCCATTGAAGGCCTAGCGGTTAGTGTTGATGGTTTACTTTGCTGTACAATTTCAAATGATAAGTCTGTGAAGATCTATGAT…
>transcript/11764 gene=gene_transcript/11764 CDS=1-2139
ATGGCTAAACAAGAGAGCGGATGCGGATCTATACTCCAATTCGCACCGTTTCAGAGCGCTGTAGACGAGGGTTTCTGGCACAGATTGTCTTCTCTTAAGCTCAACAAGCTCGGCATCGACGACTCTCCCATTCCCCTCACCGGGTTCTATGCGCCTTGCTCACATTTGCAGGTGTCAAATCATTTGACTCTTCTTACAGAATCTCTACCAGCTGATTCAGATGAGCAGTCATTAACGGCAGCAACCAGTCGTGGGAATCGCAACAGATGCTCTGTCCCGGGTACGCTGTATAACACAAATACACTGGAAACTTTTCATGCTGTTGATAAAGGAAACTTGCTCAAACAAGAAGCAAAGAAGATTTGGGAGGACATTCACTCGGGTAAAGCTGTAGCGGAA…
>transcript/11765 gene=gene_transcript/11765 CDS=1-1899
ATGGCTTGCGTGAAACTGGGATCCAAAACTGATACGTTTCAACGGCAAGGACAGGCCTGGTTCTGCACAAGTGGTCTTCCTAGTGACATGGTTGTTGAAGTTGGAGAGATGTCTTTTCACCTCCACAAGTTCCCATTGCTCTCTAGAAGTGGGGTTATGGAAAGATTGATTGCAGAGACATCTGAAGAAGAGGAAGGAAAATGTGTCATAAACCTCCCTGACATTCCTGGCGGGGTGAAAACATTCGAACTTGTGGCCAAGTTCTGCTACGGAGTGAAACTTGAACTAACTTCCTCAAATGTTGTGTATCTCCGGTGCGCTGCTGAGCATCTTGAAATGACTGAGGAATATGGCGAGGGCAATCTTATTGCACAAACAGAGACCTTTCTCAGTCAAGTA…
>transcript/11766 gene=gene_transcript/11766 CDS=1-1599
ATGGGGAATTGCTGTGTGACTCCTACGCCAGCCAATCATGAGAAGAAAAAGACCAAGAAGAAGAAACAGAACCCATTTTCAATTGATTATGGGGCACATGACCACGGAAACGGTGGCCATAAACTAATCGTTTTGAAGGATCCCACTGGCCGTGAAATTGAGGAGAGGTACGAGCTGGGACGGGAGCTGGGTCGTGGAGAATTTGGGGTCACGTACTTGTGTACGGACAATGAAAGTGGTGATACATTTGCTTGTAAAAGTATTTCTAAGAAAAAGTTGAGGACTGCTATCGATATTGAAGATGTTAGGAGAGAAGTTGAAATCATGAGGCACTTGCCAAAGCATCCAAATATTGTGTGTTTAAAAGATACTTATGAGGATGATAGTGCTGTGCATTTG…
>transcript/11767 gene=gene_transcript/11767 CDS=1-2061
CGTCGTGGAGGGAAAATGGAGGAAATCTCGACGGAGCCTTTGGTTCCGGCGGTGAAGCCAGAGATGAAGCTGTCATCCACAGCGACGACTCCGCAAGAAACGGATGTCGCCTCGGCCGCCGCTGCATCGACGTCGGAAGCGGGAGTGACGGAGCTGGATAAGGATATGTTGTGTCCGATTTGTATGCAGATAATAAACGACGCTTTTCTAACGGCTTGTGGTCACAGCTTCTGTTACATGTGCATCATCACTCACCTTCGTAACAAGAGTGATTGCCCCTGCTGTGGCCATTACCTTACCAACAATCAACTTTACCCTAATTTCTTACTGGACAAGCTTTTGAAGAAGACTTCTGCTCGCCAAATATCAAAAACTGCATCCCCTTTGGAAAATTTTCGT…
>transcript/11768 gene=gene_transcript/11768 CDS=1-2022
ATGTGCAGTGGTCCAAACAGTAAATTTTACAGCTCAAGTTTCCTCATGGAAGGTGAATTCCACAAATTAAAAGATGGTGCCTTGTATAACCAAAGTTCAATTTTGCTTGAATTGTCGGCTTCTGATGATCTTGCTGCCTTTAAAAAAGAAATAGAAGAGAATGATTTTGATGTTGATGAGCCAAGCTTCTGGTATGTGAGGAGAATTGGGTCAAAAAAGATGGGATTTGAAGAGAGGACTCCAATTATGATTGCTGCCATGTTTGGAAGTTCTGCGGTCTTGAAGTATATCATCGATACTGGTAAAGTTGATGTGAATAGGGCCTGTGGTTCTGATGGAATCACTGCCCTTCACTGTGCTGTTGCTGGTGGTGCCAACTCTTCCTTTGAGGTAGTCAAG…
>transcript/11778 gene=gene_transcript/11778 CDS=1-1995
ATGAGTAAGAGAAAGAACCCCCTTGTTTTCTTGGATGTATCAATTGACAGGGATCTTGTGGAAAAAATTGTTATTGAGCTTTTTGCTGATGCTGTTCCCAAGACTGCAGAGAATTTTCGGGCACTCTGTACAGGAGAGAAGGGCGTAGGAAAGTCAACCGGAAAACCTCTTCACTATAAAGGAACTATGTTTCATCGAATAATTAAGGGATTTATGGCACAGGGTGGTGACTTTTCCAAGGGAAATGGCACAGGTGGAGAAAGCATATATGGAGGGAAATTTGCTGATGAGAATTTTAAACTGGAGCATAATGGACCTGGCATTCTCTCTATGGCAAATAGTGGTCCGAACTCAAATGGGTCTCAGTTCTTTATAACCTTCAAGAGGGTACCCCATCTG…
>transcript/1178 gene=gene_transcript/1178 CDS=1-834
ATGGGTTACGCAATGAGTAGACTTGAGATAGAATCTGAATTTTGTGATGATGGGAAGACCATGGGTGAATCTAGTAGTAGCTGTAGAGAATTCAAGAAGCCTGTAAGAGATTTAGACCATGAAATTGCCCAGCTCACGAAACTGAAATCAGAACCCAACGGGCAATTTAGCAAAGAAGTACCCGGGATGCGGCACTTGCCTGTTTCCACGGTGAAGATGTTGGCTGGTAGAGAAGGTAATTATTCAGGAAGAGGGAGGTTCTCAAAGGCGGATTGCTGTCACATGCTTAGTAGATATTTGCCGGTTAATGGACCTTGGCCTGTGGACCAGTCGAGTAGCCGAGCATATGTCTCTCAGTTTTCATCTGATGGTTCTTTATTTGTTGCTGGATTTCAGGAT…
>transcript/11781 gene=gene_transcript/11781 CDS=1-1578
ATGGAATGGCTGACAAAAATTCTGAAGGGCTCCAGCCATAGAGGACATTATCATGGGAAATATGGAGATGATGTAATTTGGGATGAGCCTCGATATTCAATGGAGGATGATTCATCAGGTTTTGACAAAGAAGAAATTGATCATGCTATTGCACTCTCCCTTTCTGAAGTAGATCAGAAAGGCAAAAGGGTGATAGAAAATGAATCTGACTCAGAGGAAGATGTACAATGCATTAAATCTGATGACTCAGATGAAGATGAACAAGAAGAATATGAAAGACGTGCTATAGCCCAACAAGAGGCAGATGAACAGCAAGCTAGAGCTCAATTAGAGGAAGATGAACAACTTGCTAAGGCTATTCAGGAAAGTTTGAGAGTGGTGTCTCCTCCTCGATATGAT…
>transcript/11783 gene=gene_transcript/11783 CDS=1-909
ATGCTGTTGTCACTGTTCCTGCTTACTTCAACGATGCCCAGAGGCAGGCCACCAAGGATGCCGGCGTTATTGCTGGGCTTAATGTTGCTAGGATTATCAATGAACCAACAGCCGCTGCAATTGCATACGGTTTGGACAAGAAAGGTGGTGAGAAAAACATTCTCGTCTTTCGATCTTGGTGGTGGTACATTTGATGTGAGTATCTTGACAATTGATAATGGTGTTTTTGAGGTCCTTTCCACAAATGGAGACACACATTTGGGAGGTGAGGACTTTGACCAGAGGATTATGGAGTACTTTATTAAATTGATCAAGAAGAAGCATGGAAAGGACATCAGCAAGGACAAGAGGGCTATTGGAAAACTCAGGAGGGAAGCTGAACGTGCAAAGAGAGCTCTC…
>transcript/11785 gene=gene_transcript/11785 CDS=1-891
ATGACTGTCTCAGAGCTTGAGGATAACCTCAAAGAAGGTATGATGGCTGCAAGTGGCTCATCTAAAAAAAATCTGGCTTATGCAAAAGTGGTTGGCACAGCATGTGATGTTTGTGAACCAGCTGATGTTCAGAAATTGGCAAATTTTGCTGTCAATGAACTTGGTTCAATCGACCTATGGATAAATAATGCTGGTACAAATAAAGGTTTTAAACCCTTGCTGCAGTTTACAAACGAAGAAATTGAACAGATTGTCTCAACAAATCTGGTTGGATCTATTCTCTGCACTCGTGAAGCCATGCGTGTGATGAGAGAACAGCCAAAGGGGGGTCACATATTTAACATGGATGGTGCAGGCTCTGGAGGATCTAGTACCCCTCTCACTGCTGTCTATGGGTCC…
>transcript/11789 gene=gene_transcript/11789 CDS=1-312
ATGCAGTTATATCTGAGGATGCAGGCCGTTTCGTTTGCAATTATGTATACTATCATTCCCTTCGGTTTGCAGAGCAGAAGGGTCACAAATCTCTATTTGTCCACGTTCCTCTCTTCTCGACAATCGATGAAGATACCCAGATGCAATTCGTGGCCACCCTCCTTGAGGCCATTGCATCAATTTGTTAAATGTATGATCATTTGGAATTTTATGTTTGTCGTCTTCTGCTGGTGTGTAACAAAACAACTAGCAAAATATAATTATAAAATAATTATTTGCTGTAAAAAAAAAAAAAAAAAAAAAAAAAAAAAG
>transcript/11790 gene=gene_transcript/11790 CDS=1-1509
ATGGGAGATTCTCTTCTCACTGCCCTGTCAATGGAAAATCATCACCCTTCTACTCTCTTATCCATGGATTCAAGTGCCTCCTCCCATGAAGAATTGGATTTGGAAATGAATCGCCAACTTATTCTTCCTCGTCCACCTGATATCAATTTGCCCTTGTCAGCTGAGCGTAGCCCTCCTCCACAGTCATGGAATTTGGATACATGTGATATTTTAGATGTGGGGCTCTGTTCACAAGTTTATGAGCCTGAAACTTTCCGGAATATCCCCAAAGTTGGGCGGAAATGTGCCAAGCGGGTTGATAGCATCTGGGGTGCTTGGTTTTTTTTCAGTTTTTACTTTAAACCTGCTTTGAATGAAAAATCAAAGCCTAAGATTACTAGGGACAGCAATGGGGTTACA…
>transcript/11793 gene=gene_transcript/11793 CDS=1-1659
ATGGGCGCCTCTGACCCCGTGGTAGAGAGAGAGAGTCAAATGAAAGAAGAAGAAGAAGATGAAGTGAAGGATGTGGAGAAAGGAGAGGTGGTTGGTGAACAAAAGGTCATGGATGCTGATAATAATAATAATAATCTTAATAGTAATAATAATAATGGTGATGGTGGGGAAGAACAGAGAAGATTAAATGCGTCAATGTTGCAAAGATTGAACCCAACAAATCCATTGAGGATTGCTATTAATGGTGGCAGAAGAGTTACAGCTGCAAGAATCGCTACTCCTTCACCTTCACAGCCTTCTCGGCCTCGTTCTACTCCAGCACCAACTCCACAACAATCACTAACAACGCTGAATTCAAGGAAATATACCAACAAAATTTCTCTGTTTCTCTATGTTCTG…
>transcript/11796 gene=gene_transcript/11796 CDS=1-210
ATGCCATCTCCTCCTGAATCGCAAGATTTTTCTATGATAGAACCGTCTGCTGCTACAACTCCTTCGTCCAATTCCACTGTCACACAAAATCCTTTAATAAACATTAATAATTTTATAAAATCCATTAAGTTCTCTTTTGGGTTATTCAAGAGGCAGAACTGGAGAAAAGTATCAGAGCTTCAATATTATCGTAACATAAAGTCTAGCTAG
>transcript/11798 gene=gene_transcript/11798 CDS=1-207
ATGGGTATTGGCAACATAAAGAATGCTTCCAATGTTTCATCTACAGTTCGAAGGACTTCAACAGCAGATGGAGCAACGCTCTCTTTATTTGCTCGTGAACTCCAGACCTCTTGTTGCAGATTCCTGGAAACCCATTCCTTCAGTCTGTCCACTCTAATATTCATCCATGACTTTACCAGACTGGCAATTGCAGCTTCAGCCTCATAA
>transcript/1180 gene=gene_transcript/1180 CDS=1-3960
GGGGGTAACAAAATTAACATTAGAGGGATGCAGATCCTTGGCTACTTTCTTTTCTTCTTCCTTATATCCTCCTCATTCTCGTCCTTCAGCTTAGCTTTATCCGATGCTGAAGCAGCTTTCATCGTCCGTCGCCAGCTCTTAACATTACCCAAAGATGGGAAGATTCCGGATTATGATTTGGATGACAAGTATGGCCTCAAGAACAAATTTTTTGCCAATGACAGGCTGAAGAAAGCATATGTTGCTCTTCAGGCATTCAAGAAAGCTATGTACTCTGACCCGTTTAACGCAACGGGCAATTGGGTTGGTACCGATGTGTGTTCTTACAAAGGTGTTTTCTGTACAGGAGCGCTTGATAATTCCAGCATTACTGTTGTTGCTGGCATTGATCTGAACGGT…
>transcript/11801 gene=gene_transcript/11801 CDS=1-399
ATGCTTCTGCTTCAACGTTTTGCCTCTGTTATGCTTCTGCTGCTTCATCCTTCTGCCTCTGCTTGGCTTCTGCTTTTGCTCTGCTTCTGCGCTTTTGCGCTTGCCTTTGCTGTTTCGGACGTGGCTTCCTCTTCCGCGGCTTCTAATTCGGAGTGTAGTCTCATTCTTAAACGAAACTCAAATGATGTTGGATGGGAGTATGGAGCTTTGGTGGATCCTAATAACTTGGAGGAAGTTAAATGCAAGTTATGTTCAAAAATTTTTTTCGGTGGAGTTTACATAATGAAAGAACATATTGGGCATATTTGGGGGAATGTTGCTAAATGTCCAAAGTCTAATAAAGAGGATCAAGAGAAATGTAGACAAGCCATTTTAGAGGCAAAAAAAAGAAGCATGTGA
>transcript/11803 gene=gene_transcript/11803 CDS=1-1455
ATGGCATCGGCGGTGTTAGCCAATCGCGGTGAAGGCAGCTGGCCGATGCAGACTAAAGGCAGTGGTCCTAAACACATGGGAAAAGTTCCAAGCCCTAACCCTAACTCGAAAAGAAGAAATTTTTACCAAGAAATCAACAACGGCTGTCTAATTGACGACGCGTCTCCGGCCGTCACACAATCAGCCGCCTCAGACGACGCGTCGTCAATCAACAGAAGACCCAACAACGATAACCTTCTCGTGGGTAATTACGTCAGCTTCAACGTCACTTCGTATTCAAAAATAGAGCTTTTTGAGCTCAAGAATCGGCTAATTTCTGAGCTGGAGCAGATTCGGCAGCTAAAGAACCGAATACAATCGCAACAGTTTAGATCCGGCTCTAAAAAATCTTCGCTTTCC…
>transcript/11805 gene=gene_transcript/11805 CDS=1-1350
ATGGGATCTATCATTCTTGCAATACTTCTAGTCATGAAGCACTTGGGAAAATCAAGGAAGTACTTGAGGTTTCTACGAGCAGCAGGTCCCTTGACAGCCGTCGTTTTGGGTACAACCATTGTGAAAATATATCATCCACCGTCCATTTCTTTGGTAGGAGATATACCTCAGGGCCTCCCCAACTTTTCAGTTCCTAAAAGTTTCGAGTATGCAAAGTCCTTAATTCCTACTGCATTTCTCATTACTGGTGTAGCTATCTTGGAGTCTGTGGGGATTGCTAAAGCATTAGCTGCAAAGAACGGGTATGAGTTGGATTCAAATCAAGAGTTGTTTGGTCTTGGTGTAGCCAATATTATGGGCTCGTTCTTTTCAACATATCCCACAACAGGCTCATTTTCT…
>transcript/11808 gene=gene_transcript/11808 CDS=1-1317
ATGGAGAAATCTGGTTATGGCCGTGATGGTATTTACAGGTCATTAAGACCACCTTTGGTTCTTCCCAAAGACCCAAATCTTTCTATGGTTCATTTTCTTTTTAAAAACTCTGCTTCTTATGCTTCCAAATTAGCCCTTATTGATTCTGATTCTGGTGAATCCTTAACATTTTCCCAGTTCAAATCCACTGTCATCAAGCTCTCTCATAGCTTTCGCCATCTGGGTATCAGCAAAAACGATGTTGTTTTGATTTTTGCTCCAAATTCAATCCAGTATCCTGTTTGCTTTCTTGGTGTTATTGCGATAGGCGCTATAGCATCAACTGCCAATCCTATTCACACTATCTCTGAACTTTCAAAGCAAGTCAAAGATTGTAATCCAAAACTTGTTATTACAGTT…
>transcript/1181 gene=gene_transcript/1181 CDS=1-3864
ATGGCTCCGGGCAAGCGCCATAAGAATGGCAGATCACCACTGGTCAATCCACAGCGCCAAATCACTTCCTTCTTTTCTAAAACTACTTCGTCCTGTCCGTCTCCATCGTCATCTCCTGCTATCTCCAAATTAAACCCTAGTAAATCAAAATTGGACCCAGACCCAGACCCAAACCCAAACCCTAACTCTTGTTCTAATCGGAGCGCGAGTCCAAGCCCTAGCCCGACCACTCCATCTCCTCTCCAATCAAACCTAAAAAAACGCCGCCTTGTCATTGGCCAAATCCCTTCTCCTCCTCCTCCAATTCCTGCTGCCGTCAAATCATACGGAGAAGCGGTTGTGGGCAAGCGGATTAGAGTTTACTGGCCCTTGGATAATGCCTGGTACGAAGGTTTCGTG…
>transcript/11815 gene=gene_transcript/11815 CDS=1-846
GGGGGGGAGAAAATGGAGAAGAAAAGTTCTATGGAGGATGTTTTCAGAAGACCTAAAAGCCAAGGTGCCACTGCCAACGAAAAGAGGGGAGTTGATTCTGTTGGTGATGATCATAAAGAAGAGATTTCTATCAAGATTGGACAGAAAAGACCATACAATGATAATAATGATATGAATCAATCTTCAGCTAAGCAAAAGCAATATTTAAGCTGCAGCAAGCAGAAGCTGGTTCTAACTAATAGAAAGGGATTCTCTTTGGGACCTGGCTCAAGACCATCTTCTTCAAACCAAAAAGAACAGGATGATCAGCTTGAAACTGCCAGAGCAGAAATGAGTGAAGTGAGACTACAAAATCAAAGACTGAAGATGTACTTAGATCGCATTATGAAGGATTACCAA…
>transcript/11816 gene=gene_transcript/11816 CDS=1-2103
ATGAAATCCAAAACATTTTTCCATTCGTTTCTCTATTTGCTTTTAACCATATACAGTGCTACGGCGGACCATGATTCTTCCAGCAGAACCAGCATCATATTTTCAACTCTTGGCCGATCAGCTTACGCCTTTGACATTTATACCCTCCCAATTTCGCACCAACCAACGATCACCAAGGAGATTAAAATCACTGATAGTGAATCAGTTAATTTCAACGGTCACTTCCCTTCACCATCTCCGTCACTCCTCTCCTTTCTTCTAAGCAATCAAACGCTCAAACAAACTGTGGGCCGACTAGACCCACCGCCAATACAGCTCATCTATGTCACCGAAAGAAACGGAACATCGAACGTTTACTACGATGGGCTTTATTACACCCGTTCGAGAAAAATCCTTGAG…
>transcript/11817 gene=gene_transcript/11817 CDS=1-933
ATGAAGAGTTGCGGGCAAATTTTGACGAAGTTGATGAAACACAAACATGGGCACATCTTTAATTCCCCCGTTGATGTTGTTGGTATGGGCTTGCATGATTATTACGATGTAATAAAAAATCCGATGGATCTTGGCACCGTTAAGTTGAAGTTGTCTCAGAATATGTACGATTCGCCGGAAAGTTGTGCAGCCGATGTTAGATTAACTTTCAACAATGCGATGACTTACAATCCGAAAATCCACGAGGTCCACGCTATTGCGGAGCAATTCCTAGCAAGATTTGAGGAGTTGTTTCGTCCAATTAATGAGAAATTGGTGCAAGAAGAAGCTTTTCAAGCAAATTCGTGGAATTTTCACGAAGGGCAAGATATAGAGACCGTGAAGCAACAAAATTTGACG…
>transcript/11818 gene=gene_transcript/11818 CDS=1-984
GGGGAGCAGAAGCTAAAGCTAAAAAAGCAAAAGCAGATCAAGCACCAACTACTTTTACAACAGGGTTTGAGAAGCAAGAACCAAAGCATGGCCACTTATTTCGCTAGTTCAAGTAATCAAAGAGAAGGCACATCAATGATATACTTCAGGGATTCTTTGGCTGGTTCTTATCCAGAGGCACCGGTTCTTCCTGGCAATGTAATGATGTATATGAATTCCGGGTCATACTCAGATGTGTTGGCTGCAAGTTCTCAGCAGCAAAATAACTGCATTGACATCCAGTCCATGGAAGCTTCAGATTCAACCCCGCAGCAACAAGAAGTCTTCTCAAATCTTGGTGGAACTCGAAGCGGGGAGCATGTGTTCAATGCATGGAGGGACAATAGGAATGATATGTTA…
>transcript/11819 gene=gene_transcript/11819 CDS=1-1725
ATGAGCCTTTCCAAGAAAGGAACTGAAATTAGTGATACAAAGCTACCCAGTCCAAACAAGGCAACTGCTTTAAATCCAAATGCAGCAGAGTTCGTTCCCTTTTCTCTCAGGTCCTCATCATCGGTTGGAAGTACCAGTGCAGCTGATGCGACTGCGAGGTTTGCTGCTTCCAGGTCTGTAGGAAAAGCAGTTCTTGATCGATCAGAGTCATCCATTTCAAATAATTCTGATGAAGAGGCTCACCAATACTGGCGACACCAGCTCCCCGACGATATTACCCCAGACTTTAAGGTCTTGAATGAAGATGAGTCTCAAGGACTTGGGGGTCTTTCTTTAGCAGGCTTGTCATTACATGATGGTATTGCAGGTTCGAGGTTTCCTGCTTCTGCAGGAAGTGGA…
>transcript/1182 gene=gene_transcript/1182 CDS=1-273
ATGTCTATGGATTCAATTGAAGCAGGCTCAAAAAAATTTGCTTGCATCGGAGGCCGATTAGGATTAAGTATAACTCTTGTCTTCCACACTTGCAGTGTTCCATCCTTGGAGAGAGTAACAAGTAAGCGTAACATGGAAAGCCAGGCAACTGAGGTGATTGGTTGGGAACCCACTTGTGTGATTCCAATCATACTTGGTCTCTCGGTTGACACATCCCATGCCAGAAGTGTACCCCGTCTATCACCGACAAAAATCCACTCCAATGTCGGGTGA
>transcript/11825 gene=gene_transcript/11825 CDS=1-909
GGGGAGGAGTTCAAGTTCAGGCTGGCTGAGCATTTGGCGACCAAGTTCGACGAGATGAAGAAGACCAAGAAGCCGGTCCGCGAGGTGCCGAGGGCGATGTTCAAGCTGTACAAAGAAGCTGAACGAGTCAAAAAGATCTTGAGCGCGAACACAGAAATCCGAGCCCAGATTGAGAACGTTATGGATGACGTGGACTTTAAGCTGATGGTGACCAGGGAAGAATTCGAGACAATGACCAAGGATCTGTTTGATCGGGTGGTCGCTCCGATCGATGATGCTCTAGCCAGCTCCGGAATCCCTCTCGAAGAGATCGATCAAGTCATGCTGGTGGGTGGTGGAACCAGGATTCCGAATGTGCAGCGAATCCTCGAAGGTCACCTGAAGGGTCTCGGTCTGTCC…
>transcript/11826 gene=gene_transcript/11826 CDS=1-393
ATGTTGCAGAGAGGGCGAGACGCCACTGCATCAAATAACATAATAAATGTCAGGAGATTGTGTGACGGCCTAAAACAAAAGTTTCCAGAAGCGAAGAATAAGACGAAGAGCCCGAAAAGGGTGACCGTGAAGGTTACCTATGGAAACAAGGAATTCATGGAAAATGATGGCTCTTGCTTTAGTCCGAGAAGTTTATTTGCCTTGCCTTCTGATGGTAGCTCCTTAATGCTGGAATCTTTGCATTTCGTGGATGAATGCTCCGATCAAGATCTCCTGCTGGATGTGCCATGCAATGGCTCATTTCCACAGGCAGAGCTCCTTCACCCATCTTTAAGTTTTGGTCAACAGGCAAGCAGTAGCCGCACAGTATACTCGAATCATGCCTGGTCATAG
>transcript/11828 gene=gene_transcript/11828 CDS=1-1863
ATGGAGAGTCGTGGTGATTTATGGGGTGTTTTGGGTCAATCTTCGTTGATATCCAGCTCCGATGTAAAGGAGGTGGGTAAGAAACGAAGCAGTGGTGAATTAGGAGAGAAATATCAAGTTGCTCGAAAACAAGTTAAAATGAGAGATCTTGATGATGTGATTCAATCTGAAGAAATCAAATCCCATAATTCAATATCTTTGAAAAACAATGGAGCTAGTGATAAATTTCGGTCTGATGGAGAAGAGATGTCCCAAGTAACTGACATGCCTTTAACCTTGGATTTTGAGGCTTCTCAAGTGGAAATTACAGGAAAGAGTACATCCCAAGATGTGGTAGCTGTTGCTCCTGGACCGCTAGATCTCAATTCCGATGATTGCATTGTTAATAATTCAGCCTGT…
>transcript/1183 gene=gene_transcript/1183 CDS=1-972
ATGAGGATGTTTTACTATCTTCTAGCCATTGATGTGCAATCCTTCAAAGTGATCACACAAGGTACAAAAATGCCAATGAAGAAGGATAGTAATGGTAAAGAGATTCCTAAGCCACACTCGGAATGGTCAAATGAGGAATATGAGCAAGCCTCCCAAAATGCGAAAGCTCTCAACCATCTACTATGTGCCATTGATCGGAGTCAAATAAACAAGCTCCCGGAGTTTGGAAGCGCACATGAGTTATGGAAATCCTTGGAGATGATAAATGAAGGGACAAGCCAAGTGAAGGAATCAAAAATTAACCGGTTCATGTGTGAGTTAGACAGCTTCAAAATGGAAACCGGTGAAGAAATTGAGAGAATGATTTCTAGGTTTACAATGATTGTAAACCAACTTAGT…
>transcript/11830 gene=gene_transcript/11830 CDS=1-1599
ATGGGGAATTGCTGTGTGACTCCTACGCCAGCCAATCATGCGAAAAAAAAGACCAACAAGAAGAAACTGAACCCGTTTTCAACTGATCATGGGGAAAATCACCTCGGAAACGGTGGCCATAAACTCTGCGTTTTGAAGGAGCCCACTGGCCGTGAAATTGAGGAGAGGTACGAGCTGGGGCGGGAGCTGGGTCGTGGAGAATTTGGGATCACGTACTTGTGTACGGACAAAGAAAGCGGTGACACATTTGCTTGTAAAAGTATTTCAAAGAGCAAGTTGAGGACTGCTATTGATATTGAAGATGTTAGGAGAGAAGTTGAAATCATGAGGCATTTGCCAAAGCATCAAAATATTGTGTGTTTAAAAGATACATATGAGGATGATACTGCTGTGCATTTG…
>transcript/11835 gene=gene_transcript/11835 CDS=1-2031
ATGGCGTCTTTGAAACTTTGCTTCAGCTACATTATCATCTTCTTCTTCTGCCTCACTCATGAGTCTTTAGCTTTAGCTTCATCAGATGTTGGGCTTCTCTTAGGAAAGATCAAAAGTTCACTCCAAGGTAACAATGAGAACTTGCTTTTATCTTCATGGAACTTATCTGTCCCTTTGTGTCAATGGAGAGGGCTCAAATGGGTGTTCTCAAATGGGTCACCTCTCTCATGCAGTGACATCACTTCACCTCAATGGGCTAATTTTTCTCTTTACAAAGACTCATCCATTCACTTACTTTCCATTCAGCTCCCATCAGCTAACCTCACTGGCTCACTCCCTAGGGAGCTTGGTGAGTTCTCTACGCTTCAAAGTTTGTACCTTAACATCAACTCACTCCAA…
>transcript/11838 gene=gene_transcript/11838 CDS=1-1233
ATGGTAAAGAAGAGCAAAAAGAGTAAGAGTAAGCGAGTTCCTTTGCGTAAGAAATACAAGATTATAAAGAAAGTAAAAGAGCACCATAAAAAGAAGGCTAAAGAAGCCAAGAAGCTGAACTTGAACGACAAGCGAAAGGTCGAGAAGGACCCCGGTATCCCCAATGACTGGCCTTTCAAGGAACAAGAGCTCAAGGCCCTTGAAGCCCGCCGTGCTCGTGCTCTCGAGGAGTTGGAGCAGAAGAAAGCAGCCCGCAAGGATAGGGCTCAGAAAAGGAAGTTGGGGTTACTAGAAGATGATGGTGGCTCCACTTTGGCAGATGCGGCCATTGCAAAAGAACAAAACTTCGGGAGGGGGACGAGCACTGCATTTGGGAAAAACCGTGATAACTCGGATAGA…
>transcript/11839 gene=gene_transcript/11839 CDS=1-1350
ATGGCTGGGAAAGGAGAGGGACCGGCTATCGGTATCGATCTAGGAACGACATACTCGTGTGTCGGAGTCTGGCAGCACGACAGAGTTGAGATTATCGCCAATGACCAAGGAAACAGAACGACGCCGTCTTATGTAGGGTTCACTGATACTGAGCGTTTGATTGGTGACGCTGCTAAGAACCAGGTCGCCATGAACCCCATCAACACAGTCTTTGACGCAAAGAGATTGATTGGTAGGAGATTCAGTGATGCATCAGTCCAAAGCGATATTAAGCTATGGCCATTTAAGGTAATTCCTGGTCCTGGTGACAAGCCAATGATTGTTGTTAACTACAAGGGCGAAGATAAGCAGTTTGCTGCTGAGGAGATATCATCCATGGTGCTGATCAAGATGCGCGAG…
>transcript/11848 gene=gene_transcript/11848 CDS=1-1836
ATGGCTCAGGCTCTCAAAACCAGACTGTACGGTCTTCTGAACAAACTCTCGGACAGGGACACGCACTCACAAGCAGTAACGGAACTGGACTCCATCGCCGCCACCGTGGACCCCACTCTGCTATCTACATTCCTCTCCTGCATTCTTTCGACAAACTCTTCCGACAAACCTAGCGTTCGCAAGGAATGCATCCACGTCATCGACACTCTTTCGTCTTCACACAATCTCTCTCCTTTCGTCACAAAAATCATCAACACACTCACGCGAAACTTCCGCGACAAGAACTCCGCCGTGCAGGCCACTTGCATCAGCACGGTTTCATCACTCTCGTCGCGCGTCGGCGCGTCGGCTTCCGCGACAATGCTGAAGCTGCTCTCCGACGCGCTCTTCACGGAGCAG…
>transcript/11849 gene=gene_transcript/11849 CDS=1-684
ATGCCCATTTTCCTGAACGACAACAGGTTCCGCTTTGGAATCTCAGAGAATCTTGGAAACTCTCCGGTTTCTGTGTTAGTGTTTGCTAATAATGATCTTGGGGGTTGTATTCCCGGTAGCATTGGAAAGATGGGCAATACATTAAACGAAATCATTCTCATGAATGATAACCTGACGGGATGTTTGCCGCCTCAGATTGGAATGCTTAAGAATCTGACAGTGTTTGATGTGAGCTTCAATCATCTTCAGGGATCACTTCCATCAAGTATTAGCAATATGAAGAGCTTGGAACAGCTTAATGTTGCCCACAATAGCTTCACTGGAGTTATACCATCTAGCGTGTGCCCGCTGCCAAACTTGCAAAACTTCACCTACTCATTCAACTATTTTACAGGAGAA…
>transcript/1185 gene=gene_transcript/1185 CDS=1-882
ATGATGGTTGGACCAGCGCTGGCAATGTTTATGGACGAGATTTCCACTGGTTTGGACAGCTCGACGACTTTTCATATTGTGAATTGTCTGAGGCAAAATATTCACATCAATTGTGGAACAGCTGTGATATCGCTTCTGCAGCCAGCACCGGAGACATATGATCTGTTTGATGACATTATCCTTCTATCTGAGGGTCACATTGTGTACCAGGGTCCACGCGAATTAGTATTAGAGTTTTTTGAATCCAAGGGCTTTAAATGTCCCCAAAGGAAAGGCGTGGCCGACTTCTTGCAAGAAGTGACATCAAAAAAAGATCAACAGCAGTATTGGGCACATAAAGAGATTCCTTACAGGTTTGTTACAGTCCAAGAATTTGCTGAGGCATTCCAATCATTCCAT…
>transcript/11854 gene=gene_transcript/11854 CDS=1-1137
GGGGCTCCATTGGACCGGGAGACTCGGGCGCTCACGCAGAGGTTTGAGCGCATGGGATTCCCGTACTCAGACTCCAGTTACGACTCGTCTCAGAGTGGCGCAAGCGGATACGAATCCGCTTTGGAGGCAATCGAAAGGGAAGCCAAATCGAGGAGAACATCGGCTCTTCATACGACAACAGCCTTCACCTGGAAGGGGATTCTCACCACGCGGTATCATCAAAATCCTACGTACGCAACGAAAGTGTTCGTGGGAGGCTTGCCGTATGATGTTACTCCCGAGGCTCTCACCGAGTTATTCGGGAAATTCGGCCTCATGTCTGTTCAGTTCCCGCCCAGAGGAAGAGGACATGCTTATCTTGTTTTCGAGACAGAGCAGCAAGTTCAGGACCTCCTAAAC…
>transcript/11856 gene=gene_transcript/11856 CDS=1-1857
ATGAAGACGAGGAATTTGGTGGTGGGAATGCTATGCGTAACGGTGTTGGCTCCTATTCTTATTTTCACCGACACTTTCAAGGATCCCTATCCCTCTTCTTCGTCTTCTGCAACCCAATTTCTCCAAGATCTTACTGCTTTTACTGTCGCTGGCGATGCCACACATCTAAATCTGCTTCCTCAGGAATCTTCCACTACCCTTAAAGAACCCATTCTCGTCAATTCGTATTCTGCTCAGTCTCAAGATTCACGGGAAACGGAGCATAAATCTGCCAGAGTCTTATCTGCTGCAAATGAGGTTGATCATTCCATCAGACAGGTCATCGAAGGGGACAACATTCAGCAGCATATTCCTGATAATCACTCTCTAATTCTGGATACAAAGCATAAACAAGAGTCC…
>transcript/11859 gene=gene_transcript/11859 CDS=1-579
ATGGGTTACATATGTGATTTCTGTGGGGATCAGAGGTCTATTGTGTATTGCCGTTCTGATGCAGCATGCTTGTGTTTATCATGTGACCGAAATGTTCATTCAGCTAATGCCCTGTCCAAACGCCATTCAAGGACACTTTTATGTGAGAGATGCAATTCACAACCCGCATTAGTTAGATGTGCCGAGGAGAGGGTTTCTCTTTGTCAGAATTGTGATTGGATTGGTCATGGAACCTCTACATCAGCCTCAAGCCATAAGAGGGAAACAATCAATTGTTATTCTGGTTGCCCGTCAGCTTCTGAATTGTCGTTAATCTGGTCATTTGTGTTAGATTTTCCACCAGTAGGCGAATCTGCTTGTGAGCAGGAACTGGGTTTGATGAGCATCACTGATAACAGC…
>transcript/1186 gene=gene_transcript/1186 CDS=1-3852
ATGGACTCTATGAAGACTTCTGCTCCAGAAACGATGTCGTTTCAATCAGTGAAGAATTTGGAGATAGAGGGTGGGAATAATAGAAAAATTAATGGGGGTGGTGTTAGTGATTCTGAGTCTGAGAATGGAGAGTTTGTGAGTGGAGATGAGGAGTTTGAAACGGCGTCGGAGAAGCCTGTTGTGGCTGAGGAAACCCTAGCGAAACCTGATGAAGATGATTTTACCGATGCCCCTTATGTGGATTCTTCGGAGTTTTCAAGTGTTCAGAATGATAATGATGTGGTAGTGGGTTCCGAAGTTAAGGTTTTGAAGAAGGAGGAGGAGGTTGGTGACGGTGATAAGGGTTTGAAGGCGATTTTGGACGAGGGTTTTGTGAAACAGCTTGAAATTGAGACTCTG…
>transcript/11860 gene=gene_transcript/11860 CDS=1-1950
ATGGCAAAAGCTTCAGCAGCGAATTCAGGCCCGAGCGGGAAAACAGGACTAAGAATTGTTGTATGCGGAGAAAAGGGTACCGGAAAATCGAGCTTGATTGTGACCGCCGCTGTAGATACTTTTCCCGTTAATGTTCCGCCGGTGTTGCCGCCCACTAGGCTGCCTGAAGACTTCTACCCCGATCATGTTCCCATTACCGTCATTGACACTTCTTCGAGCATGGAGGATAGAGGTAAACTAGGCGAAGAACTGAGGCGGGCAGATGCCGTTGTGCTAACTTATGCGTGTGATCGACCTGAGACTCTCGAGAAATTGAGCACTTTCTGGCTTCTAGAACTTCGTCGATTAGAGGTGAAAGTGCCAGTTATAGTGGTGGGTTGTAAGCTTGATTTAAGAGAT…
>transcript/11863 gene=gene_transcript/11863 CDS=1-1218
ATGATTTTATTGATATTGAAAGAAATGTTAAAGAAGAAAACTTACAAGGAGTCGCAAAGGTCAAAGGCCGGTGAGGAGTTGTTGAACTTGATTCAGCGACCAACTGCTAAGGAAACTGCTGTGGCCGCCAAGTTCAAGAGCAAAGGTGGTTCTCAAGTGAAGGAATATTGTTCATCTCTGACCAAAGAGGATTGCCGAGTTAAAACTGGTTCCTTTGCTGCCTGTGAGAAGGTTCATTTTCGGCGAATAATTGCTCCACATACTGACATTGGTTTAGGTGACTGTTCCTTTCTTGATACCTGCCGGCACATGAAGACATGCAAGTACATCCATTATGAGCTGGACCCAGAAAGAGATTTACCACCAGCACTGATGGGTGCTGGTCTTCCTCCCCCAAAA…
>transcript/11864 gene=gene_transcript/11864 CDS=1-2031
GGGGAGCCAAGCCAAACTCAACTGAAGCTCCCACAGCCTATAGCCTTTCAGCTCTCTGTCTCTTCCTCAATCTTTGTCTCTAGCAATTCAGAAAAAAAATTTCATTACATACCCAATACTGGCAAGAACAACATTAAAGGTTTCATTTTTATCATAAAAATGAAACCTTTTTCCCAATGGGTGGTTATAATTTTCATTATATCAGCCGTTACATTTTACTCTACTGTGGATTCAGATCTGGCTTCCGACAGGGCTGCTTTGCTCGCTGTACGTAAAGCAATTGGCGGCCGAACTCTGTTATGGAATCTTTCGAACAGTCCATGCAAATGGGTTGGTGTTTTTTGTACGGAAGAACGGGTCACTATGTTGAGATTCCCCGGCATGGGCTTATCCGGCCAG…
>transcript/11866 gene=gene_transcript/11866 CDS=1-1485
ATGACTCAGTCCTTTTATGTGAACGGACCCGGAGGTGGTCTGCCGGGGCAAGCGTATTTTAGTAACAGTCCCGTTTGGGTTAGCGGAGCGGAGCGACTGGCTAATTCGGGTTGTGATAGAGCGAATCAGGGACAGGTTTTCGGTTTACAGACTCTGGTTTGTATACCGTCGGCAAATGGAGTTGTTGAATTGGGCTCCACGGATATTATTATTCAAAACTCGGATCTGATGAACAAGGTTCGATTTTTGTTTAATTTTAATAATGTTATGGAAATTGGTTCTTGGCCTCCTTCTATGCAAAATCCTGATCAAGGAGAGAATGATCCTTCTTCATGGATTAATGATCCCGCTCCCACTCCCATGCCGACTGAAATCAAAGTCTCTACAGCAGCAATTGGA…
>transcript/11869 gene=gene_transcript/11869 CDS=1-198
ATGAGGATAGCGTCCAATTCAAACCAAAATAAAGATAAAGGGAGCAAAAAAATATCATGCATGGATCCAACTGGACATCTCACGTCCCAACAAATCAATATGAAAGAATCAGCCATGAAAACGAAGATAGCAAAGCAGAGACAAAGTCATGGACCTAGCATACATTCTGTGCAAGTAAATGAGGGAACTACAGCATAG
>transcript/1187 gene=gene_transcript/1187 CDS=1-2901
ATGCTGCTAGTTGCTGCTGTGCTATTAGGATGCTGCATGATTATACGATGGACTATGGGTATGCTTCATAAGGCATTAGACAGTTTTCTGCTGAGGTGCCCTAGAGATATTTCTTCCTACTGTAATGAAATTCTTCATCTTACTCTGGAATACCTGAGTTATGACCCAAATTTTACTGATAATATGGAGGAAGATAGTGATGATGAGGCTTACGAGGAGGAGGATGAAGACGAGAGTGCAAATGAATATACAGATGATGAAGATGCCAGTTGGAAAGTTCGAAGAGCAGCAGCTAAATGCTTGGCAGCTTTAATTATCTCTCGTCCTGAGATGTTATCAAAGTTATATGAGGAGGCATGTCCTAAGTTAATTGATAGATTTAAAGAAAGGGAAGAAAAT…
>transcript/11870 gene=gene_transcript/11870 CDS=1-2025
GGAGGGAGTGATTCAGGTAGTGGTGGTAGTCGTGGGCTTAGGCGTCCTGGGTTGTCGTTGAAGGCTGTTGATAGAGAGCCTGGTGAGTTGTCAAGTGAAAGTGGGTCTGATGATGCTGCTGAAATTGAGTCTGTTTCAAAAGTTAAGGATAATGAGGTTTCTAAGGTGGTAGAGAGTGGGACTCGGTCTCCTTTGGAGAGGAAAAGGAAGTTTTCACCCATTGTGTGGGATAGGAATGATAATGATGTGGGTAAAAGTAGGAAATCACCAGTTCTGACAGCTCTTCCTCCTCCTCCTCCTTTGACTAACGCATACCGGAAATCACCTATTGTTGTCCCAGAAGGGGGTATGCATATATCTCCCATGAAGAGTAGGTTAAACAATAATTCGCCGTCTGTT…
>transcript/11874 gene=gene_transcript/11874 CDS=1-1884
ATGGCTTCAACGATCGCTTCAACCGCCGAGCACCTCTCGAAGATAAGCATCGATGACGCCGCTTTCGCGGATTCCGCCCCTAATCTTAAGAAAAATCTTCACCTCTTGTCACCAGAGCATATTGAATTGGGGAAAATGCTTATGGAGATGGGACAGAGTCATTTGTTTGAGCACTGGCCGGAGCCTGGAGTTGACGACAATGAAAAAAAAGCCTTCTTTGATCAGGTGGCTAAGCTTAACTCAATCTATCTTGGTGGTTTGAAATCGTATATTGAAACTGCTAGAGAACTCTTAGCAGACTCGAAAGCTGGGAAGAACCCTTTTGATGGCTTCAAACCTTCTGTTCCAACTGGAGAAGTTTTGACATTCGGTGACGATAACTTTATTAATTATGAGCAA…
>transcript/11875 gene=gene_transcript/11875 CDS=1-2139
AGGGGACTCCCCACTGACTGCACTCAGAAAGTCTTGCGATCCTCACCAACTGTTTTAAGAATGGCCAGGAGTCCATTACGATTTCTGTTGCTCATTTTGGCGATTTCGATCTGCCACGGCGCTTCGATCTTTCATCCGATTTCCGACTCTCACCGATCCGCTGCTCTAGAGCTTTTGAAACCTGTCGACGGATCCTTCGCCAGCTTAGAGGAGACATATGAGGCCCTAAGGACATTTGAGGTTCTTGGAATTGATAAAACAGCTCAAGTGAGAAAGGCTACTTGTGAGTCTGTATCAGAAACCCTTGTGTCATCTTCTTCGACTTCAAAGGATTTGTTCTATGCCTTGGGAGTTAATGGCATACTGAAATGCGATGTCAAGGAGGATGTCTTTGAGGGA…
>transcript/11882 gene=gene_transcript/11882 CDS=1-1296
ATGTGGGGCTCAGTTCACAAGTGTACGAGCCTGAAACTCTCAGGAATATCCCCAAAGTTGGGCGGAAATGCGCCAAACGGGTTGATTGGCATCTGGGGTGCTTGGTTTTTTTTCAGTTTTTACTTTAAGCCTGCTTTGAATGAAAAATCAAAGCCTAAGATTACCAGGGACAGCAATGGGATTACAGGGTTTGATAAATCTGATCTCAAACTTGATGTTTTTATGGTTCAGCATGACGTGGAGAACGTGTACATGTGGGTTTTCAAGGAGAGGCCTGGGAATGCATTGGGTAAGATGCAGTTGCGGAGTTATATGAATGGGCATTCTCGCCACGGTGAGCGTCCATTTCCATTTAGTGTGGATAAGGGATTTGTTCGATCTCACCGGATGCAACGCAAA…
>transcript/11883 gene=gene_transcript/11883 CDS=1-528
ATGAAGGTGAAAGAACAAGAACCAAGGATAACAACTTGTTGGGAAAAATTCGAGCTGTCTGGTATCCCACCAGCTCCTAGGGGAGTTCCTCAAATCACAGTGTGCTTTGACATTGATGCCAATGGTATCTTGAATGTATCTGCTGAGGACAAGACCACGGGTCAAAAGAACAAGATCACCATTACCAATGACAAGGGAAGACTTTCAAAGGAGGATATTGAGAAGATGGTCCAGGAGGCAGAGAAATACAAGTCGGAGGATGAAGACCACAAGAAGAAGGTTGAGGCAAAGAATGCCTTGGAGAACTATGCATACAACATGAGGAACACAGTGAATGATGAGAAGATTGGTTCAAAGCTTGAACCAGCTGATAAGAAGAGAAGATTGAAGATGCGATTC…
>transcript/11885 gene=gene_transcript/11885 CDS=1-2139
GGGGAACAAACCTTAAAGGAAACAAAATCCCTAAAAATCAAAAACATCTCTTTCATGGAATCTGGCAAGAATGCGGAGGTCAAACTACCGCTTCCAACACATGTCAAAAACAAAACCCCAGCCGCGATCCAAATCACCGCCGAGCATCTCCTCCGCGAATCTCGCAGACGTCAGTTAGTTGAAATCCGTCGTCCCAAACGGAAACTCGCCGACTACACGGAATTCGAAGATTACCGCCTCCTCGAACGCAAGAAGTATGAAGATTTAATCCGCCGAGATCGATGGAACACCGGCGTTTGGAGAAAGTATGCCGAATGGGAAAATTCTCTGAAAGAATTCAAACGCGCAAGGAATGTGTGGGAACGCGCGCTCGAGGTGGATTACACGAACCATACTCTT…
>transcript/11886 gene=gene_transcript/11886 CDS=1-1419
ATGCCATTGCCGAGGATGGAAGTGGGTGGGTTTCACTTGATCCTCAACACCCAGATTCAGAGAAACCAGATTCCGATATGTCTCCACCTCGTAAGCAGAGAACTCGAAATGACAGTCCTTCACCAGAACCTCAACCAAGACCAGCAAGTTCCGCAAGAGATACTACTGATTTATCGCCTCCACGACAACGGAGGAATCTCCAAGATTCTCTATTGCCTGAATCCGACCCAAAATTTGTTCAGTTCCAGTGGTTTGAATTCTGATCTATCTCCCCCTCGTAAACGAAGAGCTAGAAATGACTCACTTTCTCCAGAACCCAGATTGAAGCCTACAAGAGAAAGTTCTGATTTGTCTCCTCCAAGGCAGCAGCGGAGACGATATCATACCCCGTCACCTGAA…
>transcript/11889 gene=gene_transcript/11889 CDS=1-2163
GGGGACACGCGACATGAAAAGAGCGTTGATGGACGCGCTCCTTCACTTCACTTCACTGCAATGAGCCGTTCTCCATGCTTCCAATTTCTTGCCGCCACCATGTCGTTTCGCTCACCCCACAGAGGCGGTGGAAGCCACAGGAGAGGCTTCTCCGAGAGACCGTATAACGGCGGTAACGGCCCTTTCGTTAGTGGAGATTCGCATATTCGGTCAGTACGTAACTCCAACCTCGGAGTCCGTCAAGGAAACTACACGGCGATTCCGCATCCGCCGTTTTATCAAAATCAGCAGTTTCAGCAACCTCCGCCGCCGTATGATCAGAATCATCAGTTTCGACAACCTCCGCCGTATAATCAAAATCAGCGGTTTAGGCCTCCTCCGTCTGATAATCGAATTCCA…
>transcript/1189 gene=gene_transcript/1189 CDS=1-1266
ATGTTTCTGGTAAATGCTGTTATGCACAAAGGAATATTCAATCAACATCAGCTAGCAGACAGCTTCTTTGATCTATTGAGAAGTCAACCTCGGGAGGTCAATGTGGCCGCATTGAAGCACATTTATTCTTACAAGCGGCCTGTTTTTGATGCTTGTAAGAGACTGAAAGTTGTTCAAGAATGGTTACTCAATAATCCGAAGCTCTATAAGATTCCTAAGCAGATGGATGATATTGTTGAAATAAGAAGGTTGGCAATCACTCCAACTAAAGCTTATTGTCTTCCACCAGAAGTTGAGCTCTCCAACAGGGTTCTTAGGAAATATAAAGATGTGGCTGATCGATTTTTGAGAGTTACCTTTATGGATGAGGGCTTGCAAACAATGAATGCAAATGTTCTC…
>transcript/11895 gene=gene_transcript/11895 CDS=1-1848
ATGAAGGTAACTCCAGAAAACGTGTGGCCACCGGGATTCAGGTTTCACCCAACAGATGAAGAGCTTGTTCTGTTTTATTTGAAGAGAAAGATCTGTAACAAGAAAATCAAGATTGATATCATCGCTGAGACTGATGTTTACAAATGGGATCCTGAAGAATTGCCTGGGCAATCTTTGTTGAAGTCTGGAGATAGGCAGTGGTTTTTCTTCAGTCCTAGGGACAGGAAATATCCTAATGGAGCAAGATCAAACAGGGCAACCCGACAAGGGTATTGGAAGACCACGGGAAAGGATCGCACTATTACATGTAATTCTAGGGATGTTGGAGTGAAGAAAACCCTGGTTTTCTATAGAGGCCGTGCCCCGAGTGGTAAACGTACTGACTGGGTGATGCACGAG…
>transcript/11896 gene=gene_transcript/11896 CDS=1-1395
ATGCAATCCGATAACGGCAAGTTATTTATTGGTGGAATATCTTGGGACACCAACGAGGAGCGTCTCAAGGAGTACTTTAGTACTTATGGTGAGGTGGTGGAGGCTGTGATCATGAAGGATCGGAGCACAGGGCGTGCCCGTGGATTTGGGTTTGTTGTTTTTGCTGATCCTGCTGTCGCTCAGATAGTCAGTCAGGAAAAGCACAGCATTGATGGGAGAATGGTTGAGGCAAAAAAAGCTGTTCCTAGGGATGACCCGAATGTGCTGAATAGAAGCAGTGGTAGCATTCACGGCTCTCCTGGCGCAGGCCGAACAAGGAAGATTTTCGTAGGAGGTTTAGCATCTACAGTCACAGAGAATGACTTTAAGAAATACTTTGATCAATTTGGGACTATCACA…
>transcript/11898 gene=gene_transcript/11898 CDS=1-2004
ATGAATTTGATACCTCTCTTAATCTTCCTCTTTCTATCCTCCACCCAATCTCTATCCGCACCCACAACCACACTCACTGTCACCCCTAAAGCCCTATTCAAATCAGGCGACACCGTTCAAATCCGATGGTCAAACGTCCCCGCACCTTCAAAACTCGACTGGCTCGGCATCTACTCACCACCCGACTCACCCAATGACCAATTCATCGGCTACAAGTTCCTCTCAGAATCACCCACTTGGGCTTCCGGGTCGGGTTCATTTTCAATTCCTCTTACCAACCTCCGCTCATCATACTCCTTCCGGATCTTCCGCTGGACCGAGTCCGAAATCAACCCCAAGAAGCATGACCACGATCGCAACCCACTCCCCGGGACGGCCAACCGGTTGGCCACTGACGGG…
>transcript/1190 gene=gene_transcript/1190 CDS=1-894
ATGACAGAGAAACGACCGAAGCAATCTGCGGAATCCTCATCGAACGCCGAAACTCTCAAACCATCCGAGGTCACCCCTAACGGAACTGAGGACGCTGCTGCGCAGCCCGAAGAAGTTCCCGAAGCCGGAGTCGATGCCGACGAGCAGACCGATGCCATGATGGACATGCCGTACAACATAACGATAGAGTTGCCAAACGACAAAACCGTTGAGCTCAACGTCTCGCCCGTCGAGCTCGTTCAGGAGCTGCACCAGCGACTGAACGACATGCAGGAGACTTGTCATCGGACTTGCTTCCACTTGGCTTTCGAGGGGACGACGCTCGACAACTTTGTCGAGCTCAAAACGATCGAAGGACTCAAGGAAGGCAGTATCGTCAAGTTCGTCGAAGAGCCCTAC…
>transcript/11904 gene=gene_transcript/11904 CDS=1-1917
ATGGCTTCCTGTTCTTATTCTCTCATTCTAAACAATATGCTATCATCCTTATCATCATCTTCTTGTGCTAGTTTTAAAAACAGACCCTTTTTGTCAAATTCATTTCTTTCTTCTCCAAGTTCATCCTTTTCTCCTCTCTCATGCTCACCAAGGCTTCCTCTTATTAGAACTTCACCTTCACATTCAATCTCTATTAAAGCCTCGTCTTCATCTTCTTCTACTGCCATTGCTGAACCTGAAGGCATCAAGGTTAATTCAATGCCAACTAAGCCAATTGAGGGCCAGAAGACTGGAACTAGTGGTCTAAGAAAGAAGGTTAAAGTTTTTAAGCAAGAGAATTACCTTGCAAATTGGATCCAGGCATTGTTTAATTCATTGCCACCAGAGGACTACAAGAAT…
>transcript/11908 gene=gene_transcript/11908 CDS=1-420
ATGAAAGATGGCGGAGGGATCATATTAAATGGTGAAGAAGCTCTATTATATAGAGGTGGTGCCACTGGAGTTGTTGGGATCAGAGATGGTGGAGTGGGCATATTGAATGGTGGAGGAGCTGTATTAGATGGAAATAATGCCACTGGAGTAGTTGAGATCAAAGATGGTGGAAAGGCCATACTGGATGGTGCTGATAGCAGTGGAGTACTTGGTGACAAGAGTGGTATATTTAGGGGTGGAGGGGCAGAATATGATGGCAAATCTACAGGGGTACAAGGTGACAAGGAATGTGTGTCCTCCCCAATAAGGCGGGGCTTCGGGATGAATGTAACTGGTGGTATTGCGGGTAGAGGGTGTAAATTTAACCCATTTGGCAGAGAAGCTGAGCTTGGTGAATTG…
>transcript/11909 gene=gene_transcript/11909 CDS=1-318
ATGTCTTACACGCTTCAAAAACTGGATTCCCCACTGCAAGTTCCGCAGTCTAAGTTGAGCAATCACGTTTCCTTGGCAAGACACCAAAAGTTCAATTCCAGGGAAAGTAGTCAAATCTATTCTGCTTCTTGTGATACTAATCGATTAACCACTTCAGCATGCACTGGATTCAAGACTTGGAACAACTTTCATGCTCTAGAACCTTTACTAAGAAAATCCCTTAGGAAAGTTCCACAGAAAGTACATGCATCTATACATCAAATTCGTAGAACTAAATTAGAACTACTTTTCACATTGAATCACCAACATCAATATTAA
>transcript/1191 gene=gene_transcript/1191 CDS=1-1098
ATGGAAGGGGAACTACAGATGCTTATTGTGTGGCAAAGTATGGGCAGAAAATGGGTTCGAACAAGGACAATCATTGATAGCTTTACTCCCAAGTGGAACGAGCAATACACATGGGAGGTTTTTGATCCTTGTACTGTTATAACCATTGGGGTGTTTGATAATTGTCACTTGCATGGAGGAGATAAAGCTGGTGGGGGAAAGGATTCAAGGATTGGAAAGATAAGGATCCGTCTTTCTACCCTTGAAACAGATCGGGTTTATACTCATTCGTATCCACTTCTGGTTTTATACCCAAATGGTGTCAAGAAGATGGGTGAAATTCATTTGGCTGTGAGGTTTACATGCTCCTCATGGCTTAATATGATGCACATGTACTCTCAGCCATTGTTACCTAAGATG…
>transcript/11912 gene=gene_transcript/11912 CDS=1-1797
ATGTCATCTAATCGCCCTCTATACGAACATCTAATTCACAAAAACACAACTCGAAGAGCTTTAGATGTCACCATCTTGTTCCTTCTTCTTTCTCTTCTCTTTTACAGGCTCTTATCTTTCAAGCACCATGGATTTGCTTGGTTCCTTGCTTTTCTATGCGAGTCTTGTTTCACCTTCGTCTGGGTTCTCACCACTAACATCAAATGGAATCCTTTATCTTACAAAACTTATCCAAAACGTCTCCAAGAACGGATACAGGAGCTTCCTCCACTAGACATTTTTGTGACAACTGCAGATCCTGAGCTAGAGCCGCCAATCCTGACAGTAAACACAGTGCTGTCATTGCTAGCAGTTGATTATCCAGCTCATAAGCTTGCATGTTATGTATCGGATGATAGC…
>transcript/11913 gene=gene_transcript/11913 CDS=1-1023
ATGAGAGGATCAAGATCCCAGACATCATGGTTTCCTCATTCCGCTGAGAGGCGACCTGCCATTAGAGTGACTGAAGCATCCCCCAGTTTTGGTTCCCCATCTTTGTTTTCAGAGGCGAGCCCCTGGGAATCGACTAGCAAGCAGCCCGTCCCTTTACCAAATTGTAACTTTCCGAGCCGACGTTCTTATATATCTAAAGCAGTTTATCCTCTAGTGTTTCAAAATCCTATATCCGATTGTGAGACCTTCGGTGATGCTGATACCAGTAGCGCCGGTAGGCTGACACCTGGTGAAGATCATATATCGCCGTCTCACTGGCTTGATAACAATTCGAGGACTGTGCACAAGTTCCATAGAATGCTCACTGAACTCCAAAGGTTGGAGACATCACCAGACCCT…
>transcript/11917 gene=gene_transcript/11917 CDS=1-366
GGGGACCTCAATTCTTCTTTCTTCACTATCCCCTTTTCCTTTTCTCGTCTCTTCTTCTATTTGTTAGTTTCTCTTTATAATTTAATCATCATGGGTGACTCTTCTGCTTCATATATTCATATGGTGCATCATCTAATCGAAGAGTGTCTAGTATTCAACATGAGCAAAGAAGAGTGCATGGAAGCTCTTTCCAAACATGCCAATATCAAACCAGTCATCACATCAACAGTATGGAAAGAATTGGAGAAAGAGAACAAGGAGTTCTTCGACGCCTACACAAGAAAAATAGCAACAGTTACGGAGACCAAGGAAAGAATCGAAAAGATATTACTTGCAAACTCTACCATTAGGAGTACCAAAGAGTAG
>transcript/11919 gene=gene_transcript/11919 CDS=1-1119
ATGGTGGTGGTGGCTGCCATTTCTGAAGAGAACCCAACAAGAAGCTCAAGTAGGCCTCCCCTTTTGGCTTCTGAAAAAGACAATGCTCATTATGCAAATACAAAGAAACCCAGAGGCAGACAAGTTTCTTCAAGATACTTGTCGCCTTCTCCTTCATCATCTTCATCTTCAACTTCAACAGCAACACCAGCAAAGAGCCAGAGCCAGAGATTTTCTTCTCCACTTTTGTCTCGTTCAACAAATTCATCAACTGTACAAAGCACAATTCAATGTTTGGGGCCTAAAAGATCACAATCTGTGGATAGAAGGAGACCTGTGACTGCTTCTACTCCGAGGGCAACAACCCCAGTTCCAAGCTCTAAGCAAAGCAATGCAAGTCAAGAGCTTTCAACAGCTACA…
>transcript/1192 gene=gene_transcript/1192 CDS=1-678
ATGATGCCTCATAGAGAAACTAGAGAGTACCCCCTGCACTATGGGCATGATCCTTCTAAGTATCCACCTTATGGAGAAATTCCAACTCCGATGCCTCTTAATGAGCGTACAAATCAACCTGGAGGTTTAAGTGAAGGGCACCAATATAGTGTTTTACGAGTACAGAATCCACAGATGATTGTAAGGCAAGGTAAGGAATTACCTGATGGTTCAATTCAACCACATAATGACTCTGAAAAGGTTTCTTGGCCATATGATGATAACGTTATGAAGCACTTTGCAATAGAAGCAGAAGCAGTTTCTGTTGGTGTACCCAGGGGAGATATACCTTCCTTTCCACCAAAAAGTGAGGGAAAGCAACAAGAACCTGATGTTTCTCCACCAGTTGACATTGTGAAT…
>transcript/11920 gene=gene_transcript/11920 CDS=1-1449
ATGCTGCCTCAGAAGCAAGCAGAAGAAGCAATAGTCTCCAACTTCAGTGAGACTGAACATGAAGGAGTCAAAGAAGAAGAGAGAGAAGATGAACAACAACACTCCATGTTTAGCATGAAGAGCTTCCTTTGGCATGGTGGTTCTGTTTGGGATGCCTGGTTCAGTTGTGCTTCCAATCAAGTTGCTCAAGTTCTCTTGACTCTGCCATATTCATTCTCTCAAATGGGGATACTTTCAGGCATTTTGCTTCAAATGTTCTACGGATTCATTGGAAGCTGGACTGCTTATCTCATCAGTGTACTCTACATAGAGTACAGAAGCAGAAAGGAGAAAGAGAACGTCAGCTTCAAGAATCATGTCATACAGTGGTTTGAAGTTCTTGATGGGTTACTTGGTCCA…
>transcript/11924 gene=gene_transcript/11924 CDS=1-906
ATGCTTGTTTATGAATTTGTTCCAAACAACACTTTGGAGTTTCACTTGCACGGGAAGGGTCGACCTCCCATGGATTGGCAAACCAGACTCAGAATTGCTTTAGGTTCTGCGAAAGGACTAGCATACCTCCATGAAGATTGTCATCCTAAAATCATTCATCGTGATATCAAAGCAGCTAATATACTTTTGGATTTCAAGTTTGAGGCAAAGGTTGCAGATTTTGGACTAGCAAAGATCGCTTCTGATGTTAATACTCATGTCTCCACTCGAGTGATGGGTACATTTGGATACCTAGCTCCAGAATATGCTTCAAGTGGGAAACTCACAGACAAATCAGATGTTTTCTCCTTTGGTGTCATGCTCTTGGAATTGATTACTGGTCGTCGACCCGTCAACTCA…
>transcript/11925 gene=gene_transcript/11925 CDS=1-2079
GAGGGGACAGAACCACGTACTTCGTTTTTCACAAACACAAAGATCTGTTTTTATTTTTCCAACTTCTTCTTATTATTTGTTAAAGGAAATTACTTTGATATCCTTTTTTCAGCTATAGTTTTGATAATGGCCGGAAAAGGAGAAGGACCGGCGATCGGTATCGATCTAGGGACGACGTACTCTTGCGTCGGAGTCTGGCAGCATGACAGAGTCGAAATTATAGCCAATGACCAAGGGAACAGAACGACGCCGTCTTATGTGGGATTCACCGATACCGAGCGTTTGATTGGTGACGCCGCTAAGAACCAGGTCGCCATGAATCCCATCAACACCGTCTTCGATGCAAAGAGGTTAATTGGTAGGAGATTCAGTGATGCATCAGTACAAAGTGATATTAAG…
>transcript/11926 gene=gene_transcript/11926 CDS=1-2181
AGGGGGGAGCCTCATTCGGTGGAGGGGCGAGGCTTCTCCGGCACCTTTAGACTGACAAATCTTGGTTGGAAATACCTCATGGAAGATAAAAACTCAACTGGATCATCAAATTCTACAGATGTTGGAGTGTCACCACCGGCACAACAACCACCACCACCACCACCAACAATATCATCCCCACCTCCGGAAAATTCACCACCTCCATCCTCACAATCACCGCCGCCGCCGCCACCACCACCATCTCCGCCGCCTCCGTCCTCACAGTTATCGCCGCCGCAATCACCACCACCTCCGAATCCAATATCCCCACCACCACCATCCAATTCAAATTCCAACCCTCCACCTTCCCAAAACAATCCATCCGATCCCCATCCTGTGGATTCTATTAACATCTCACCT…
>transcript/11930 gene=gene_transcript/11930 CDS=1-1803
ATGAAGCAGAAAGATGGGAAACCAATTGCTCCATCTGATAAAAAGTCCGGGATTGTCTCTTTGACTGTACTTTTTGTTGTGTTATGTGGGTTTTCGTTTTATCTTGGCGGGATCTTCTGTTCTGAGAAAAACAGAGTCGAGGTTAGGGATGTCCGCAAATCAGTCCCATCTCCCAAGGATCCAGCTGTTGCTCCACTTCAGATCAAATCTGTTACCTTTCCTGCATGCAGCAGCGACTATCAAGACTACACTCCATGCACAGATCCAAAGAGGTGGAAAAAGTACGGTGCGCACCGGCTTACTTTCATGGAACGCCACTGCCCTCCAGTATTTGAGAGGAAGGAATGCTTGGTCCCCCCTCCTGATGGGTATAAGTCTCCTATCAAATGGCCAAAGAGC…
>transcript/11934 gene=gene_transcript/11934 CDS=1-2088
GGGGGATTCATTTCTCGTTTCCTCCTCCAAGTCTCTCTTCCATTTTTTGGAAAAAAAAAACACAAAATCAAACAAACAAACTCCAGAATCCCGATCTACGAATCTAGAGATAGAGAGAGAGAGAGAGAGAGCTCGCGTCTCTTCTCTGAAAGCAAAATGAAATCTCGAAGGAGATCCACGTCGACAACAGCGACGGCGATCGTCTGTTTCGTTCTTCTGATTCTGATCCACGGCTCTCACTGCTTCTACCTCCCCGGCGTCGCTCCTCAGGACTTCTTGAAGGGAGATGAATTGTACGTGAAAGTGAACAAATTGACCTCTACAAAGACGCAGCTTCCTTACTCATACTACTCCATTCCATACTGTCAACCAAAGCAAATAGTGGACAGTGCAGAGAAT…
>transcript/1194 gene=gene_transcript/1194 CDS=1-444
ATGTTATCAAGTGGATTCAAAATCAATGAGAGTGATAAATATATGCACACTAAATCCACTCAAAAGCAATATGTCATTGTGTATCTCTATGTGGACGATATGTTAATAATTGACAGTGCTCATGAGATGATTCACTCCACCAAGAAAACTTTGACATTTAAAGTTGACATGAAAGATTTAGGAGTAGTTAATATGAGTCTAGAAATTAAAATGTTTAAAACATCAGAGAGACATATATTATCTCAAGCTCATTATGTTGAGAAAATACTTAACAAATATAACAAACGAGAGCGAAACGTATCTAGAGCTCACGTGTACCTAACTCCTCATTTGTTAAAGAATATTGGTTCGACTGTATCGAAATTAGAGTGTTCAAAACTCATCAGAAGTGTGATATAT…
[truncated: 30,512 more rows]

## Sheet: GO 7684
Gene_ID	GO_BP	GO_CC	GO_MF
[truncated: 7,683 more rows]

[truncated: 6 more sheets: KEGG 6830, KOG 9182, NR 14169, Pfam databases 11590, SWISS 11887, TrEMBL 14199]
