# Supplementary material for: Full-length transcriptome analysis of Zanthoxylum nitidum (Roxb.) DC
Source: PeerJ. 2023 May 4;11:e15321. doi: 10.7717/peerj.15321 (PMC10164372; doi:10.7717/peerj.15321)
Supplement: Supplemental Information 5 [file peerj-11-15321-s005.xlsx]

## Sheet: six types of SSR
Table S4.The six types of SSR repeat motifs and their frequency in Z. nitidum
Repeat motif length	Repeat number									Total number	Frequency (%)
	5	6	7	8	9	10	11	12	＞12
A/T						1395	922	665	16879	19861	87.19
C/G	0	0	0	0	0	100	31	19	29	179	0.79
AC/GT	0	35	15	10	11	6	0	1	1	79	0.35
AG/CT	0	110	67	44	27	24	20	11	24	327	1.44
AT/AT	0	71	39	22	24	24	16	11	55	262	1.15
CA/TG	0	33	11	8	13	1	5	2	1	74	0.32
CG/CG	0	1	1	0	0	0	0	0	0	2	0.01
GA/TC	0	114	60	33	31	21	14	9	17	299	1.31
TA/TA	0	54	38	28	13	13	9	6	43	204	0.9
AAC/GTT	9	6	5	1	0	1	0	0	0	22	0.1
AAG/CTT	45	29	11	10	4	3	3	0	0	105	0.46
AAT/ATT	40	35	13	5	8	1	5	1	4	112	0.49
ACA/TGT	11	3	1	0	0	0	0	0	0	15	0.07
ACC/GGT	8	9	6	1	0	0	0	0	0	24	0.11
ACG/CGT	4	0	1	1	0	0	0	0	0	6	0.03
ACT/AGT	2	2	0	0	0	0	0	0	0	4	0.02
AGA/TCT	50	15	6	5	1	1	0	0	0	78	0.34
AGC/GCT	51	13	5	2	1	0	0	0	0	72	0.32
AGG/CCT	6	6	4	0	1	1	0	0	0	18	0.08
ATA/TAT	24	9	11	2	0	2	1	2	3	54	0.24
ATC/GAT	64	14	10	2	2	0	0	0	0	92	0.4
ATG/CAT	23	12	6	5	1	0	0	0	0	47	0.21
CAA/TTG	12	13	3	1	0	0	1	0	0	30	0.13
CAC/GTG	27	7	7	1	3	0	0	0	0	45	0.2
CAG/CTG	40	25	9	4	3	0	0	0	0	81	0.36
CCA/TGG	14	7	5	2	2	0	0	0	0	30	0.13
CCG/CGG	13	1	5	0	0	0	0	0	0	19	0.08
CGA/TCG	10	2	1	0	0	0	0	0	0	13	0.06
CGC/GCG	5	2	1	0	0	0	0	0	0	8	0.04
CTA/TAG	0	0	2	0	0	0	0	0	0	2	0.01
CTC/GAG	17	7	5	1	1	0	0	0	0	31	0.14
GAA/TTC	62	31	17	5	3	1	1	0	0	120	0.53
GAC/GTC	14	4	4	2	0	0	0	0	0	24	0.11
GCA/TGC	31	13	5	3	0	0	0	0	0	52	0.23
GCC/GGC	21	11	3	0	0	0	0	0	0	35	0.15
GGA/TCC	18	3	1	1	0	1	0	0	0	24	0.11
GTA/TAC	4	0	1	0	0	0	0	0	0	5	0.02
TAA/TTA	44	24	12	6	3	7	0	1	4	101	0.44
TCA/TGA	50	22	3	2	1	1	0	0	0	79	0.35
AAAC/GTTT	1	0	0	0	0	0	0	0	0	1	0
AAAG/CTTT	1	0	0	0	0	0	0	0	0	1	0
AAAT/ATTT	15	1	0	0	0	0	0	0	0	16	0.07
AACA/TGTT	1	0	0	0	0	0	0	0	0	1	0
AAGC/GCTT	1	0	0	0	0	0	0	0	0	1	0
AATA/TATT	4	1	2	0	0	0	0	0	0	7	0.03
AATC/GATT	4	0	1	0	0	0	0	0	0	5	0.02
AATG/CATT	2	1	0	0	0	0	0	0	0	3	0.01
AATT/AATT	0	1	0	0	0	0	0	0	0	1	0
ACAT/ATGT	2	0	0	0	0	0	0	0	0	2	0.01
ATAC/GTAT	1	0	0	0	0	0	0	0	0	1	0
ATGA/TCAT	1	0	0	0	0	0	0	0	0	1	0
ATTG/CAAT	1	1	0	0	0	0	0	0	0	2	0.01
CCTC/GAGG	0	2	1	0	0	0	0	0	0	3	0.01
CGCT/AGCG	1	0	0	0	0	0	0	0	0	1	0
CTCG/CGAG	1	0	0	0	0	0	0	0	0	1	0
GATG/CATC	0	1	0	0	0	0	0	0	0	1	0
GGTT/AACC	1	0	0	0	0	0	0	0	0	1	0
TAAA/TTTA	10	1	0	2	0	0	0	0	0	13	0.06
TAAT/ATTA	3	1	0	0	0	0	0	0	0	4	0.02
TCTT/AAGA	1	0	0	0	0	0	0	0	0	1	0
TTAA/TTAA	2	0	0	1	0	0	0	0	0	3	0.01
TTAT/ATAA	4	0	0	0	0	0	0	0	0	4	0.02
TTCA/TGAA	0	1	0	0	0	0	0	0	0	1	0
TTCT/AGAA	1	0	0	0	0	0	0	0	0	1	0
TTGT/ACAA	1	0	0	0	0	0	0	0	0	1	0
TTTC/GAAA	7	0	0	0	0	0	0	0	0	7	0.03
TTTG/CAAA	2	1	0	0	0	0	0	0	0	3	0.01
TTTGT/AAACA	1	0	0	0	0	0	0	0	0	1	0
TTTTA/TAAAA	1	1	0	0	0	0	0	0	0	2	0.01
TTTTC/GAAAA	1	0	0	0	0	0	0	0	0	1	0
AATAA/TTATT	1	0	0	0	0	0	0	0	0	1	0
AGAAA/TTTCT	1	0	0	0	0	0	0	0	0	1	0
CTCGG/CCGAG	1	0	0	0	0	0	0	0	0	1	0
CTTCT/AGAAG	0	1	0	0	0	0	0	0	0	1	0
CTTTC/GAAAG	0	1	0	0	0	0	0	0	0	1	0
GAATC/GATTC	1	0	0	0	0	0	0	0	0	1	0
TCATC/GATGA	0	1	0	0	0	0	0	0	0	1	0
TCGCT/AGCGA	1	0	0	0	0	0	0	0	0	1	0
TCGGG/CCCGA	2	0	0	0	0	0	0	0	0	2	0.01
TCGTA/TACGA	1	0	0	0	0	0	0	0	0	1	0
TGTTT/AAACA	0	1	0	0	0	0	0	0	0	1	0
AAACGA/TCGTTT	0	1	0	0	0	0	0	0	0	1	0
AAATCA/TGATTT	0	1	0	0	0	0	0	0	0	1	0
AATCAA/TTGATT	1	0	0	0	0	0	0	0	0	1	0
AGAGGG/CCCTCT	1	0	0	0	0	0	0	0	0	1	0
AGCAAA/TTTGCT	0	1	0	0	0	0	0	0	0	1	0
AGCATT/AATGCT	1	0	0	0	0	0	0	0	0	1	0
ATCGTA/TACGAT	1	0	0	0	0	0	0	0	0	1	0
ATCGTC/GACGAT	1	0	0	0	0	0	0	0	0	1	0
ATCGTG/CACGAT	0	0	0	0	1	0	0	0	0	1	0
ATGATT/AATCAT	2	0	0	0	0	0	0	0	0	2	0.01
ATGCCA/TGGCAT	1	0	0	0	0	0	0	0	0	1	0
CAATTA/TAATTG	1	0	0	0	0	0	0	0	0	1	0
CATGGG/CCCATG	1	0	0	0	0	0	0	0	0	1	0
CCCAAA/TTTGGG	1	0	0	0	0	0	0	0	0	1	0
CCCAAG/CTTGGG	1	0	0	0	0	0	0	0	0	1	0
CCTAAC/GTTAGG	1	0	0	0	0	0	0	0	0	1	0
CCTTCC/GGAAGG	1	0	0	0	0	0	0	0	0	1	0
CCTTTG/CAAAGG	1	0	0	0	0	0	0	0	0	1	0
CGCAGC/GCTGCG	1	0	0	0	0	0	0	0	0	1	0
CTCCAA/TTGGAG	0	0	1	0	0	0	0	0	0	1	0
CTGCTC/GAGCAG	2	0	0	0	0	0	0	0	0	2	0.01
GAAAAT/ATTTTC	1	0	0	0	0	0	0	0	0	1	0
GAAGAG/CTCTTC	1	0	0	0	0	0	0	0	0	1	0
GACAGG/CCTGTC	1	0	0	0	0	0	0	0	0	1	0
GAGCCC/GGGCTC	2	0	0	0	0	0	0	0	0	2	0.01
GAGGAA/TTCCTC	1	0	1	0	0	0	0	0	0	2	0.01
GATGAG/CTCATC	1	0	0	0	0	0	0	0	0	1	0
GGAGAA/TTCTCC	1	0	0	0	0	0	0	0	0	1	0
GGGATG/CATCCC	1	0	0	0	0	0	0	0	0	1	0
GGTGGA/TCCACC	1	0	0	0	0	0	0	0	0	1	0
TCCGTT/AACGGA	1	0	0	0	0	0	0	0	0	1	0
TCTTCC/GGAAGA	1	0	0	0	0	0	0	0	0	1	0
TGAAGA/TCTTCA	1	0	0	0	0	0	0	0	0	1	0
TGAGAG/CTCTCA	1	0	0	0	0	0	0	0	0	1	0
TTCAGG/CCTGAA	0	1	0	0	0	0	0	0	0	1	0
TTCTTT/AAAGAA	1	0	0	0	0	0	0	0	0	1	0
TTGTTT/AAACAA	1	0	0	0	0	0	0	0	0	1	0
TTTTGA/TCAAAA	1	0	0	0	0	0	0	0	0	1	0
Total number	0.04	764	400	210	154	1603	1028	728	17060	22780	100
Frequency(%)	0	3.35	1.76	0.92	0.68	7.04	4.51	3.2	74.89	100
